# Supplementary material for: The endocarp evolution of Cissampelideae (Menispermaceae): integrating extant and fossil species
Source: Ann Bot. 2025 Oct 22;137(6):2015–24. doi: 10.1093/aob/mcaf240 (PMC13274978; doi:10.1093/aob/mcaf240)
Supplement: mcaf240_Supplementary_Data [file mcaf240_supplementary_data.zip]

Archive with 5 entries (5 files):
- Lian et al.-Revised Fig. S1.pdf
- Lian et al.-Revised Fig. S2.pdf
- Lian et al.-Revised Fig. S3.pdf
- Lian et al.-Revised File S1.nex
- Revised Supplementary data.doc
