# Supplementary material for: The endocarp evolution of Cissampelideae (Menispermaceae): integrating extant and fossil species
Source: Ann Bot. 2025 Oct 22;137(6):2015–24. doi: 10.1093/aob/mcaf240 (PMC13274978; doi:10.1093/aob/mcaf240)
Supplement: mcaf240_Supplementary_Data [file mcaf240_supplementary_data.zip › Lian et al.-Revised File S1.nex]

#NEXUS
Begin data;
	Dimensions ntax=69 nchar=9200;
	format datatype=dna missing=? gap=-;
	matrix
	Antizoma_angustifolia			GGATTCAAAGCTGGTGTTAAAGATTACAAATTGACTTATTATACTCCTGAATATGAAACCAAAGATACTGATACGCTAGCAGCATTCCGAGTAACTCCTCAACCTGGAGTTCCGCCTGAAGAAGCGGGGGCTGCGGTAGCTGCCGAATCTTCTACAGGTACATGGACAACTGTGTGGACCGATGGACTTACCAGCCTTGATCGTTACAAAGGACGATGCTACCACATTGAGCCCGTTCCTGGAGAAGAAAGTCAATATATTTGTTATGTAGCTTACCCCTTAGACCTTTTTGAAGAAGGTTCTGTTACTAATATGTTTACTTCCATTGTGGGTAATGTTTTTGGGTTCAAAGCGCTGCGCGCTCTACGTCTGGAGGATCTGCGAATTCCTATTGCTTATATTAAAACTTTCCAAGGCCCGCCTCACGGCATCCAAGTTGAGAGGGATAAATTGAACAAGTATGGTCGTCCTCTATTGGGATGTACCATTAAACCAAAATTGGGATTATCCGCTAAGAACTACGGTAGAGCGGTTTATGAATGTCTCCGCGGTGGACTTGATTTTACCAAGGATGATGAGAACGTGAACTCCCAACCATTTATGCGTTGGAGAGACCGTTTCCTGTTTTGTGCCGAAGCACTTTATAAAGCACAGTCCGAAACAGGTGAAATCAAAGGACATTACTTGAATGCTACTGCAGGTACATGCGAAGAAATGATCAAAAGGGCTGTATTTGCCAGAGAGTTAGGAGTCCCTATTGTAATGCATGACTACTTAACGGGAGGATTCACTGCGAATACTAGCTTGGCTCATTATTGCCGCGATAATGGTCTACTTCTTCACATCCACCGCGCAATGCATGCAGTTATTGATAGACAGAAGAATCATGGTATGCATTTCCGTGTACTAGCTAAAGCGTTACGTATGTCCGGTGGAGATCATATTCACGCTGGTACCGTAGTAGGTAAACTTGAAGGGGAAAGAGAAATCACTTTGGGCTTTGTTGATTTATTACGCGATGATTTTATTGAAAAAGACCGCAGTCGCGGTATTTATTTCACTCAAGATTGGGTCTCTCTACCAGGTGTTTTGCCTGTGGCTTCAGGGGGTATTCACGTTTGGCATATGCCTGCTCTGACCGAGATTTTTGGAGATGATTCCGTACTACAGTTTGGTGGAGGAACTTTAGGACACCCTTGGGGAAATGCACCGGGTGCTGTAGCTAATCGAGTAGCTCTAGAAGCGTGTGTACAAGCTCGTAATGAAGGACGTGATCTTGCTCGTGAAGGTAATGAAATTATCCGTGAAGCTAGCAAATGGAGCCCTGAACTGGCTGCTGCTTGTGAGGTATGGAAGGAGATCAAATTCGAATTTGAAGCAATGGATATTGCGCAAATTATTGGTCCGGTACTGGATGTAGTCTTTCCACCAGGCAAGATGCCTAATATTTACAACGCTTTGGTAGTGAAAGGTCAAGATACTCTCGGCCAGCAAATTAATGTAACTTGTGAAGTACAGCAATTATTAGGAAATAATCGAGTTAGAGCTGTAGCTATGAGTGCTACGGATGGTCTGATGAGAGGAATGGAAGTGATTGACACAGGAGCTCCTCTAAGTGTTCCAGTCGGTGGAGCAACTCTCGGACGCATTTTCAATGTTCTTGGAGAACCCGTTGATAATTTAGGTCCTGTAGATAGTCGCACAACATCTCCTATTCATAGGTCTGCGCCCGCCTTTATACAGTTAGATACAAAATTATCTATTTTTGAAACAGGAATAAAAGTAGTGGATCTTTTAGCTCCTTATCGCCGTGGAGGAAAAATCGGACTATTCGGGGGAGCTGGAGTGGGTAAAACAGTGCTCATCATGGAATTGATCAACAACATTGCCAAAGCTCATGGCGGCGTATCCGTATTTGGCGGAGTTGGGGAACGTACTCGTGAAGGAAATGATCTTTACATGGAAATGAAAGAATCTGGAGTGATTAATGAACAAAATATTGTAGAATCCAAAGTAGCACTAGTCTATGGTCAGATGAATGAACCGCCGGGAGCTCGGATGAGAGTTGGTTTGACTGCCCTAACCATGGCGGAATATTT--------------------------------------------------------------------------------------------------------------------------------------------------------------------------------------------------------------------------------------------------------------------------------------------------------------------------------------------------------------------------------------------------------------------------------------------------------------------------------------------------------------------------------------------------------------------------------------------------------------------------------------------------------------------------------------------------------------------------------------------------------------------------------------------------------------------------------------------------------------------------------------------------------------------------------------------------------------------------------------------------------------------------------------------------TATTTCCATTCTTCGAGGATCACTTTTCACATTTAAACCATGTGTTAGATATACTAATACCCCACCCCATCCATCTGGAACTTTTGGTTCAAACCCTTCGCTGTTGTATACAAGATGCCGCTTCTTTGCATTTATTACGATTCTTTTTTTACGAGTATTATAATTGGAATAGTCTTATTACT------------CAAAAAAAAA---CCATTTCGGTTTTT------------TCAAAAAAA------GAGAATCAAAGATTATTCTTGTTCTTATATAATTCTCATGTATATGAATGCGAATCCATATTTGTTTTTCTCCGCAAACAATCTTCTTATTTACGATTAACATCTTCTAGAGCCTTTCTGGAGCGAACCTATTTCTATAGAAAAATGGAGCATCTTGTAGTAATTTTTCAAAATGATTTGAATTTTATCCTAGGGTTGTTCAGGGAGCCTTTCATGCATTATGTCAGATATCGAGGAAAAGCCATTCTGGCTTCAAAGGGGACTCCTCTTCTGCTGAATAAATGGAACTATTACCTTGTAAATCTCTGCCAATGTCATTTTGGCTTGTGGTCTCAATTGGATAGGATTTATATAACCCAATTAGCCAATCATTACTTCGATTTTCTGGACTATCTTTCAAGTGTACGACTAAATATTTCAGTAGTACGGAGTCAAATGTTAGATAAGTCATTTATTATGGATATTCCGATTAAGAAGTTTGATAGTATAGTCCCAATTATTCCTTTGATTGGATTATTGGCTAAAGCGAAATTTTGTAATGTATCAGGTAATCCCATTAGTAAGTCGGCTTGGACCGATTCATCAGATTCTGATATTCTCGATAGATTTGGGCGGATATACAAAAATCTTTCTCATTATTACAGCGGATCTTCAAAAAAAAAGAGTTTGTATCGAATAAAGTATATA-------------------------------------------------------------------------------------------------------------------------------------------------------------------------------------------------------------------------------------------------------------------------------------------------------------------------------------------------------------------------------------------------------------------------------------------------------------------------------------------------------------------------------------------------------------------------------------------------------------------------------------------------------------------------------------------------------------------------------------------------------------------------------------------------------------------------------------------------------------------------------------------------------------------------------------------------------------------------------------------------------------------------------------------------------------------------------------------------------------------------------------------------------------------------------------------------------------------------------------------------------------------------------------------------------------------------------------------------------------------GGGTGTATTTACTTACTTTTGAAGGGAATTTAAACATTCATTTTCAAAATTACAGTGGTAAAAAGAACAGCTCGTTGTTTTCAATATCCATATGGGGTAAAAAA------GGAACGAAAACC------ATAAAGAATAATTTTTTTTTCTCAAAAATGAAT------AAAAACAAAAGGGAAGCTTTTTGTTCGAAAAAGACACATCCAACTGATGGAAATGTAAGAAATATGATGCAACCTCTCATTACTATT------ACTCAATTTACTAATACAAAAACTTCCCAATATCCCCATGAATCGGACAATACTATGCTTTTATCATTTCTTGCATTGGTTTTATTGACTTTTTTTGTTGGATATATAGGAATTCCTTTT------GATCAAGAAGGAAGGGATTTTGATATATTATCAAAATGGTTAACTCCGTCGATAAACCTTTTACATAAAAATTTGAACAATTCTCTGGATTGGTATGAATTTGTCACAAATTCCATTTTGTCAGTAAGTATAGCTTACTTTGGAATACTTATAGCGTCTCTTTTATATAGGCCCGTTTATTCATCTTTCCAGAATTTTGATTTAATCAATTCATTTTTTAAATTTGTTAAAATGGGCTCTAATAGAATTTTCTGGGACCAAACAATCAATGTGATATATAATTGGTCATATAATCG----------------------------------------------------------------------------GTATGGAAACCTACTAAGTGAAAACTTTCAAATTCAGAGAACCCCTGGAATTAAAAATGGGCAATCCTGAGCCAAATCCTGTTTTCTGAAAACAAAAAA-----GGGTTCAGAA------AAGGAGACTCAAAAATGGATAGG-----TGCAGAGACTCAATGGAAGCTGTTCTAAGAAATGGAGTTGATTGCGTTGCGTTAGTGGAGGAAT-------CCTTCCATTGAAACTCC--------------------AG-AAAGGATGTACTTA--------TCTAT-----ATACATACGTCTACGTACTGAAATATCAAAGATTCATGATGATCCGAATCTTT-------ATTTATGAAAAATGGAAGAATTTTTGTTTTTGTAAATCAATTCCAA--------GTTGAAGGAAGAATCGAACATTCACTGATCAAATCAGTCACTCCAC-----AGTCTG-----ATAGGTCTTTTAAAGAACTGA-------CTAATCGGACGAGAATAAAGATAGAGTCCCATTCTACGTGTCAATACCGACAACAATGAAATTTATAGTAAGAGGAAAATCCGTCGACTTTAGAAATCGTGAGGGTTCAAGTCCCTCT---------ATCCCCAAG---------AAAAAGAAAAGGCCAATTTTACTCCCTAACGAGTTAT--CTTTTCGGCAGCAGTTCCAAATTAGCTATGTTTCTCGTTCACTCTACTCTTTCCCAACCCAAATGGATGGGAAGAGATATGTTTCTC------TTTT-----ATCACAATACTTGTGATATATAC-------GTACAAATGAGCATC-----TATGGGCAAGGA-ATCCCAATTTGAATCATTCACAGTCCG--TATTATATTATA-----ATTTTGAACACCAAAA-----GTTTTCTGTTTGA---AGATCCAAGAAATTCCAAGGACTAGGTAAGACTTTGTTTTGCAATGCTTTTTT----------------AGTCTCTTTAATTGACATAGGCCC------------------AAGCCCTCTAT-----TAGTAT------------GGGGATGACACATCGAGAGGGG------CCGGGATAGCTCAGTTGGTAGAGCAGA------------------------------------------------------------------------------------------------------------------------------------------------------------------------------------------------------------------------------------------------------------------------------------------------------------------------------------------------------------------------------------------------------------------------------------------------------------------------------------------------------------------------------------------------------------------------------------------------------------------------------------------------------------------------------------------------------------------------------------------------------------------------------------------------------------------------------------------------------------------------------------------------------------------------------------------------------------------------------------------------------------------------------------------------------------------------------------GAATCGAGAGCTCCAAGTGGGCCATTTTTGGTAAGCAGAACTGGCGATGCGGGATGAACCGGAAGCCGGGTTACGGTGCCCAATTGCGCGCTAACCTAGAACCCACAAAGGGTGTTGGTCGATTAAGACAGCAGGACGGTGGTCATGGAAGTCGAAATCCGCTAAGGAGTGTGTAACAACTCACCTGCCGAATCAACTAGCCCCGAAAATGGATGGCGCTGAAGCGCGCAACCCACACCCAGCCGTCGGGGCAATCGTCAGGCCTCGATGAGTAGGAGGGCGCGGCGGTGGCTGCAAAACCCAGGGGGCGATCGATACCTGCAGAA-------CGACCCGCGAACCATTGACAACGAGA-AT--TGAGCGACGCGGGAGGGTCGATCGGCC-CCCCCTCGTCGAGC-----AACAAAAC-CCCGGCGCGGCACGCGCCAAGGAAATCTAAA--TCGAA-ACGG--AA---AC--CACGCG--TCGGGGCGGCT-GGCCCGCACGGCGGCGTTGC---GCTTCTGGATAACTTGAACGACTCTCGGCAACGGATATCTCGGCTCTCGCATCGATGAAGAACGTAGCGAAATGCGATACTTGGTGTGAATTGCAGAATCCCGTGAACCATCGAGTCTTTGAACGCAAGTTGCGCCCGAGTCCATTTTTGGTCGAGGGCACGTCTGCCTGGGCGTCTCGTGACGCACCACAACCCGCCC-----AACGCGGGG-AGTGGAGATTGGCCTTCCCGCGCGACGAGCACGGTTGGCTCAAATAGCAGCCCCGACGCTCGGACGACGCGATCAGCGGTGGTTGATGAGT----ATCCTTGTCAAGCGA---GTGATGACGCGGTCGGACCGGCGCGATTCGGGGGG-AGCACCCTA-TTCGCAT----AT---------
	Botryodiscia_tetrandra			------------------AAAGATTACAAATTGACTTATTATACTCCTGAATATGAAACCAAAGATACTGATACGCTAGCAGCATTCCGAGTAACTCCTCAACCCGGAGTTCCGCCTGAAGAAGCGGGGGCTGCGGTAGCTGCCGAATCTTCTACAGGTACATGGACAACTGTGTGGACCGATGGACTTACCAGCCTTGATCGTTACAAAGGACGATGCTACCACATTGAGCCCGTTCCTGGAGAAGAAAATCAATATATTTGTTATGTAGCTTACCCCTTAGACCTTTTTGAAGAAGGTTCTGTTACTAATATGTTTACTTCCATTGTGGGTAATGTTTTTGGGTTCAAAGCGCTGCGCGCTCTACGTCTGGAGGATCTGCGAATTCCTATTGCTTATATTAAAACTTTCCAAGGCCCGCCTCACGGCATCCAAGTTGAGAGGGATAAATTGAACAAGTATGGTCGTCCTCTATTGGGATGTACCATTAAACCAAAATTGGGATTATCCGCTAAGAACTACGGTAGAGCGGTTTATGAATGTCTCCGTGGTGGACTTGATTTTACCAAGGATGATGAGAACGTGAACTCCCAACCATTTATGCGTTGGAGAGACCGTTTCCTATTTTGTGCCGAAGCACTTTATAAAGCACAGGCCGAAACAGGTGAAATCAAAGGGCATTACTTGAATGCTACTGCAGGTACATGCGAAGAAATGATCAAAAGGGCTGTATTTGCCAGAGAGTTAGGAGTCCCTATTGTAATGCATGACTACTTAACGGGAGGATTCACTGCGAATACTAGCTTGGCTCATTATTGCCGAGATAATGGTCTACTTCTTCACATCCACCGCGCAATGCATGCAGTTATTGATAGACAGAAGAATCACGGTATGCATTTCCGTGTACTAGCTAAAGCGTTACGTATGTCCGGTGGAGATCATATTCACGCTGGTACCGTAGTAGGTAAACTGGAAGGGGAAAGAGAAATCACCTTGGGCTTTGTTGATTTATTACGCGATGATTTTATTGAAAAAGACCGCAGTCGCGGTATTTATTTCACTCAAGATTGGGTCTCTCTACCGGGTGTTTTGCCTGTGGCTTCTGGGGGTATTCACGTTTGGCATATGCCTGCTCTGACCGAGATTTTTGGAGATGATTCCGTACTACAGTTCGGTGGAGGAACTTTAGGACACCCTTGGGGAAATGCACCGGGTGCTGTAGCTAATCGAGTAGCTTTAGAAGCGTGTGTACAAGCTCGTAATGAAGGACGTGATCTTGCTCGTGAAGGTAATGAAATTATCCGTGAAGCTAGCAAATGGAGCCCTGAACTGGCTGCTGCTTGTGAGGTATGGAAGGAGATCAAATTCGAATTTGAAGCAATGGATATTGCGCAAATCATTGGTCCGGTACTGGATGTAGTCTTTCCACCAGGCAAGATGCCTAATATTTACAACGCTTTGGTAGTGAAAGGTCAAGATACTGTCGGCCAGCAAATTAATGTAACTTGTGAAGTACAGCAATTATTAGGAAATAATCGAGTTAGAGCTGTAGCTATGAGTGCTACGGATGGTCTGATGAGAGGAATGGAAGTGATTGACACAGGAGCTCCTCTAAGTGTTCCAGTCGGTGGAGCAACTCTCGGACGCATTTTCAACGTTCTTGGAGAACCCGTTGATAATTTAGGTCCTGTAGATAGTCGCACAACATCTCCTATTCATAGGTCTGCGCCCGCCTTTATACAGTTAGATACAAAATTATCTATTTTTGAAACAGGAATTAAAGTAGTGGATCTTTTAGCTCCTTATCGCCGTGGAGGAAAAATCGGACTATTCGGGGGAGCTGGAGTGGGTAAAACAGTGCTCATCATGGAATTGATCAACAACATTGCCAAAGCTCATGGCGGCGTATCCGTATTTGGCGGAGTTGGGGAACGTACTCGTGAAGGAAATGATCTTTACATGGAAATGAAAGAATCTGGAGTGATTAATGAACAAAATATTGTAGAATCAAAAGTAGCACTAGTCTATGGTCAGATGAATGAACCGCCGGGAGCTCGGATGAGAGTTGGTTTGACTGCCCTAACCAT--------------------------------------------------------------------------------------------------------------------------------------------------------------------------------------------------------------------------------------------------------------------------------------------------------------------------------------------------------------------------------------------------------------------------------------------------------------------------------------------------------------------------------------------------------------------------------------------------------------------------------------------------------------------------------------------------------------------------------------------------------------------------------------------------------------------------------------------------------------------------------------------------------------------------------------------------------------------------------------------------------------------------------------------------------------------------------------------------------------------------------------------------------------------------------------------------------------------------------------------------------------------------------------------------------------------------------------------------------------------------------------------------------------ATTTACGATTAACATCTTCTAGAGCCTTTCTGGAGCGAGCCTATTTCTATAGAAAAATGGAGCATCTTGTAGTAATTTTTCAAAATGATTTGAATTTTATCCTAGGGTTGTTCAGGGAGCCTTTCATGCATTATGTCAGATATCGAGGAAAAGTCATTCTGGCTTCAAAGGGGACTCCTCTTCTGATGAATAAATGGAACTATTACTTTGTAAATCTCTGGCAATGTAATTTTGACTTGTGGTCTCAATTAGATAGGATTTATATAACCCAATTAGCCAATCATTACTTCGATTTTCTGGACTATCTTTCAAGTGTACGACTAAATACTTCAGTAGTAAGGAGTCAAATGTTAGATAAGTCATTTATTATGGATATTCCGATTAAGAGGTTTGATAGTATAGTCCCAATTATTCCAATGATTGGATCATTGGCTAAAGCGAAATTTTGTAATGTATCAGGCAATCCCATTAGTAAGCCGGCTTGGACCGATTCATCAGATTCTGATATTATCGATAGATTTGGGCGGATATACAAAAATCTTTCTCATTATTACAGCGGATCTTCAAAAAAAAAGAGTTTGTATCGAATAAAGTATATA-------------------------------------------------------------------------------------------------------------------------------------------------------------------------------------------------------------------------------------------------------------------------------------------------------------------------------------------------------------------------------------------------------------------------------------------------------------------------------------------------------------------------------------------------------------------------------------------------------------------------------------------------------------------------------------------------------------------------------------------------------------------------------------------------------------------------------------------------------------------------------------------------------------------------------------------------------------------------------------------------------------------TGGGGTCTTATCGAGCTGCTTTATTTCATTTGATCACTCATGCCTATTCAAAAGCATTATTATTTTTAGGATCTGGATCCATTATTCATTCAATGGAACCCATTGTTGGATATTCTCCTGATAAAAGTCAGAACATGGCTCTTATGGGCGGTTTAACAAAATATATCCCAATTACAAAATTTGCTTTTTTATTGGGTACACTTTCTCTTTGTGGTATTCCACCTCTTGCTTGTTTTTGGTCAAAAGACGAAATTCTTAATGATAGTTGGTTATACTCAACAATTTTCGCGATAATAGCCTGTTTCACAGCAGGATTAACTGCATTTTATATGTTTCGGGTGTATTTACTTACTTTTGAAGGGAATTTAAACATTCATTTTCAAAATTACAGTGGTAAAAAAAATAGCTCGTTGTATTCAATACCCATATGGGGTAAAAAA------GGAACGAAAATC------ATAAAGAATAAATTTCTTTTCTCAAAAATGAAT------AAAAATGAAAGGGCTTCCCTTTGTTCGAAAAAGACATATCCAATTGATGGAAATGTACGAAATATGATGCAACCTCTCATTACTATT------ACTCAGTTTACTAATAAACAAACTTCCCAGTATCCCCATGAATCGGACAATACTATGCTCTTATCACTTCTTGCATTGGTCTTATTGACTTTTTTTGTTGGATATATAGGAATTCCTTTT------GATCAAGACGGAAAGGGTTTTGATATATTATCAAAATGGTTAACTCCGTCGATAAACCTTTTACATACAAATTCGAACAATTCTCTGGATTGGTATGAATTTGTGACAAATTCCATTTTATCAGTAACTATAGCTTACTTTGGAATATTTATAGCGTCCCTTTTATATAGGCCCGTTTATTCATCTTTCCATAATTTGGATTTAATAAATTCATTT---------GTTAAAATGGGCC--------------------------------------------------------------------------------------------------------------------------------------GTATGGAAACCTACTAAGTGAAAACTTTCAAATTCAGAGAACCCCTGGAATTAAAAATGGGCAATCCTGAGCCAAATCCTGTTTTCAGAAAACAAAAAA-----GGGTTCAGAA------AAGGAGACTCAAAAATGGATAGG-----TGCAGAGACTCAATGGAAGCTGTTCTAAGAAATGGAGTTGATTGCGTTGCGTTAGTGGAGGAAT-------CCTTCTATTGAAACTCC--------------------AGTAAAGGATGAACTTA--------TCTAT-----ATACATACGTCTACGTACTGAAATATCAAAGATTCATGATGATCCGAATCTGT-------ATTTATGAAAAATGGAAGAATTTGTGTTTTTGTAAATCAATTCCAA--------GTTGAAGGAAGAATCGAACATTCACTGATCAAATCAGTCACTCCAT-----AGTCTG-----ATAGGTCTTTTGAAGAACTGA-------CTAATCGGACGAGAATAAAGATAGAGTCCCATTCTACGTGTCAATACCGACAACAATGAAATTTATAGTAAGAGGAAAATCCGTCGACTTTAGAAATCGTGAGGGTTCNNNNNNNNNN---------NNNNNNNNN---------NNNNNNNNNNNNNNNNNNNNNNNNNNNNNNNNNNNNN--CTTTTCGGCAGCAGTTCCAAATTCGCTATGTTTCTCGTTCACTCTACTCTTTCCCAACCCAAATGGATGGGAAGAGAAATGTTTCTC------TTTT-----ATCACAATACTTGTGATATATAC-------GTACAAATGAGCATC-----TATGGGCAAGGA-ATCCCAATTTGAATCATTCACAGTCCG--TATTATATTCTA-----ATTTTGAACGCCAAAA-----GTATTCTGTTTGATGAAGATCCAAGAAATTCCAAGAACTGGGTAAGATTTTGTTTTGCAATGCTTTTTT----------------AGTCTCTTTAATTGACATAGGTCC------------------AAGCCCTCTAG-----TAGTAT------------GGGGATGACGCATCGAGAGAG-------------------------------------------------GGCGAGCGAACCGGGAAGAGCCCAGCATGAGAATCGAATGGCCACGCCATTCGAATTGTAGTCTGTAGAAGCATCCTCAGCGACGGACCGGGTTCAAGTCCCCTGGAAGGGGGCGCCAGAGAGGGTGAGAGCCCCGTCGTGCTCGGACCCTGTCGCACCACGAGGAGCTGTCAGCGAGTCGGGTTGTTTGGGAATGCAGCCCCAATCGGGCGGTAAATTCCGTCCAAGGCTAAATACCGGCGAGAGACCGATAGCGAACAAGTACCGCGAGGGAAAGATGAAAAGGACTTTGAAAAGAGAGTCAAAGAGTGCTTGAAATTGTCGGGAGGGAAGCGGATGGGGGCCGGCGATGCGCCCCGGTCGGATGCGGAACGGTGACGAGCCGGTCCGCCAATCGACTCGGGGCGTGGACCGACGCGGATTGCGGCGGCGGCCAAAGCCCGGGCTGTTGT--TATGCCCGCGGAGACGTCGTTGCCGCGATCGTGGCGAGAAGCGCGCGCC-G-CTTGGCGTGCC-TCTGGTACCTGCGCGCTCTCGGCGTCGGCCTGTGGGCTCCCCATTCGGCCCGTCTTGAAACACGGACCAAGGAGTCTGACATGTGTGCGAGTCAACGGGCGAGTAAA-CCCGTAAGGCGCAAGGAAGCTGATTGGCGGGATCCCC-TTGTGGGTTGCACCGCCGACCGACCTAG------------------------------------------------------------------------------------------------------------------------------------------------------------------------------------------------------------------------------------------------------------------------------------------------------------------------------------------------------------------------------------------------------------------------------------------------------------------------------------------------------------------------------------------------------------------------------------------------------------------------------------------------------------------------TCGATGCCTGCAGAA-------CGACCCGCGAACCATTGACATCGCAC-AA--CGAGCGACGCGGGCGGCCCGCTCGGCC--CTCGCCGTCGATC-----AACAAAAC--CCGGCGCGGCATGCGCCAAGGAAATGCAAA--TCAAA-ACGG--AA---AC--GACACG--TCT-GGTGGCC-GGCCCACGCGGCGATGTTGG---ATTTTCGAATA-CTTGAACGACTCTCGGCAACGGATATCTCGGCTCTCGCATCGATGAAGAACGTAGCGAAATGCGATACTTGGTGTGAATTGCAGAATCCCGTGAACCATCGAGTCTTTGAACGCAAGTTGCGCCCGAGAC----TTCGGTCGAGGGCACGCCTGCCTGGGCGTCACGTGACGCACCACAACCCACCCTGT--GCGGGGAGGGAGTGGAGATTGGCCT-CCCGCGACGAAAGCACGGCTGGCTGAAATCGTAGCCCCGGCGCCAGGACGACGCGATCAGTGGTGGTTGACGAGA----ATCCTTGTCAAGCAA---GTG---ACGCGGTCGGAGCGGCACGCATCGGGGCGGAGCACCCAT-TTCTTAT----------ACCTT
	Cissampelos_andromorpha			GGATTCAAAGCTGGTGTTAAAGATTACAAATTGACTTATTATACTCCTGAATATGAAACCAAAGATACTGATACGCTAGCAGCATTCCGAGTAACTCCTCAACCTGGAGTTCCGCCTGAAGAAGCGGGGGCTGCGGTAGCTGCCGAATCTTCTACAGGTACATGGACAACTGTGTGGACCGATGGACTTACCAGCCTTGATCGTTACAAAGGACGATGCTACCACATTGAGCCCGTTCCTGGAGAAGAAAGTCAATATATTTGTTATGTAGCTTACCCCTTAGACCTTTTTGAAGAAGGTTCTGTTACTAATATGTTTACTTCCATTGTGGGTAATGTTTTTGGGTTCAAAGCGCTGCGCGCTCTACGTCTGGAGGATCTGCGAATTCCTATTTCTTATATTAAAACTTTCCAAGGTCCGCCTCACGGCATCCAAGTTGAGCGGGATAAATTGAACAAGTATGGTCGTCCTCTATTGGGATGTACCATTAAACCAAAATTGGGATTATCCGCTAAGAACTACGGTAGAGCGGTTTATGAATGTCTCCGCGGTGGACTTGATTTTACCAAGGATGATGAGAACGTGAACTCCCAACCATTTATGCGTTGGAGAGACCGTTTCCTGTTTTGTGCCGAAGCACTTTATAAAGCACAGGCCGAAACAGGTGAAATCAAAGGACATTACTTGAATGCTACTGCAGGTACATGCGAAGAAATGATGAAAAGGGCTATATTTGCCAGAGAGTTAGGAGTCCCTATTGTAATGCATGACTACTTAACGGGAGGATTCACTGCGAATACTAGCTTGGCTCATTATTGCCGCGATAATGGTCTACTTCTTCACATACACCGCGCAATGCATGCAGTTATTGATAGACAGAAGAATCATGGTATGCATTTCCGTGTACTAGCTAAAGCGTTACGTATGTCCGGTGGAGATCATATTCACGCTGGTACCGTAGTAGGTAAACTTGAAGGGGAAAGAGAAATCACTTTGGGCTTTGTTGATTTATTACGCGATGATTTTATTGAAAAAGACCGCAGTCGCGGTATTTATTTCACTCAAGATTGGGTCTCTCTACCAGGTGTTTTGCCTGTGGCTTCAGGGGGTATTCACGTTTGGCATATGCCTGCTCTGACCGAGATTTTTGGAGATGATTCCGTACTACAGTTTGGTGGAGGAACTTTAGGACACCCTTGGGGAAATGCCCCGGGTGCTGTAGCTAATCGAGTAGCTCTAGAAGCGTGTGTACAAGCTCGTAATGAAGGACGTGATCTTGCTCGTGAAGGTAATGCAATTATCCGTGAAGCTAGCAAATGGAGCCCTGAACTGGCTGCTGCTTGTGAGGTATGGAAGGAGATCAAATTCGAA---------------ATTGCGCAAATTATTGGTCCGGTACTGGATGTAGTCTTTCCACCAGGCAAGATGCCTAATATTTACAACGCTTTGGTAGTGAAAGGTCAAGATACTCTCGGCCAGCAAATTAATGTAACTTGTGAAGTACAGCAATTATTAGGAAATAATCGAGTTAGAGCTGTAGCTATGAGTGCTACGGATGGTCTGATGAGAGGAATGGAAGTGATTGACACAGGAGCTCCTCTAAGTGTTCCAGTCGGTGGAGCAACTCTCGGACGCATTTTCAATGTTCTTGGAGAACCCGTTGATAATTTAGGTCCTGTAGATAGTCGCACAACATCTCCTATTCATAGGTCTGCGCCCGCCTTTATACAGTTAGATACAAAATTATCTATTTTTGAAACAGGAATAAAAGTAGTGGATCTTTTAGCTCCTTATCGCCGTGGAGGAAAAATCGGACTATTCGGGGGAGCTGGAGTGGGTAAAACAGTGCTCATTATGGAATTGATCAACAACATTGCCAAAGCTCATGGCGGCGTATCCGTATTTGGAGGAGTTGGGGAACGTACTCGTGAAGGAAATGATCTTTACATGGAAATGAAAGAATCTGGAGTGATTAATGAACAAAATATTGTAGAATCAAAAGTAGCACTAGTCTATGGTCAGATGAATGAACCGCCGGGAGCTCGGATGAGGGTTGGTTTGACTGCCCTAACCATGGCGGAATATTTCCGGGATGTTAATGAACAAGACGTACTTCTATTTATCGACAATATTTTTCGTTTCGTCCAAGCCGGATCCGAAGTCTCCGCTTTATTAGGCAGAATGCCTTCTGCTGTAGGTTATCAACCTACTCTTAGTACAGAAATGGGTTCTTTGCAAGAAAGAATTACTTCTACCAAAGAGGGATCCATAACTTCTATTCAAGCAGTTTATGTCCCTGCGGACGATTTGACCGACCCCGCCCCTGCCACGACATTTGCACATTTAGATGCTACTACCGTACTATCAAGAGGACTAGCTGCTAAAGGTATCTATCCAGCAGTAGATCCTTTAGATTCAACGTCAACTATGCTCCAACCTCGGATTGTTGGCAAGGAACATTATGAAACTGCGCAAAGAGTTAAGCAAACTTCACAACGTTACAAAGAACTTCAAGACATTATAGCTATCCTTGGGTTGGACGAATTATCCGAAGAGGATCGTTTAACCGTAGCAAGAGCACGCAAAATTGAGCGTTTCTTATCACAACCCTTCTTCGTAGCAGAAGTATTTACCGGTTCTCCAGGAAAATATGTTGGTCTAACAGAAACAATTAGGGGGTTTCAACTGATCCTTTCCGGAGAACTAGACGGTCTTCCTGAGCAGGCCTTTTATTTGGTGGGGAACATCGATGAAGCTACCGCGAAGGCTATGAACTTAGACCTTGCTCATGATTATGGTTTAACTAAAGTGATTCTT------TATGAATCTGTGAAATTTTTAGGTTATGACAAGAAATCTAGTTCACTAATTGTGAAACGCTTAATTAATCGAATGTCTCAACAGAATCATTGGATTCTTTCTTTTAATGATTCTAAAAAAAATAAATTTTGGGGGTACAAGAATCATTTTGATTCTCAAATCATATCAGAGGGGTTTGCTGTCATTGTGGAAATTCCATTCTCGCGGCGATTAGTACCCTCGATAGAAGGGAAAGAAATAGTCAAATCACATAATTTAAGATCAATTCATTCACTATTTCCATTCTTCGAGGATCAATTTTCACATTTAAACCATGTGTTAGATATACTAATACCCCACCCCATCCATCTGGAACTTTTGGTTCAAACCCTTCGCTGTTGTATACAAGATGCCGCTTCTTTGCATTTATTACGATTCTTTTTTTACGAGTATTATAATTTGAATAGTCTTATTACT------------CAAAAAAAAA---CCATTTCGGTTTTT------------TCAAAAAAA------GAGAATCAAAGATTATTCTTGTTCTTATATAATTCTCATGTATATGAATGCGAATCCATATTTGTTTTTCTCTGCAAACAATCTTCTTATTTACGATTAACATCTTCTAGAGCCTTTCTGGAGCGAACCTATTTCTATAGAAAAATGGAGCATCTTGTAGTAATTATTCAAAATGATTTGAATTTTATCCTAGGGTTGTTCAGGGAGCCTTTCATGCATTATGTCAGATATCGAGGAAAAGCCGTTCTGGCTTCAAAGGGGACTCCTCTTCTGCTGAATAAATGGAACTATTACCTTGTAAATCTCTGCCAATGTCATTTTGGCTTGTGGTCTCAATTGGATAGGATTTATATAACCCAATTAGCCAATCATTACTTCGATTTTCTGGACTATCTTTCAAGTGTACGACTAAATACTTCAGTAGTACGGAGTAAAATGTTAGATAAGTCATTTATTATGGATATTCCGATTAAGAAGTTTGATAGTATAGTCCCAATTATTCCTTTGATTGGATCATTGGCTAAAGCGAAATTTTGTAATGTATCAGGCAATCCCATTAGTAAGTCGTCTTGGACCGATTCATCAGATTCTGATATTCTCGATAGATTTGGGCGGATATACAAAAATCTTTCTCATTATTACAGCGGATCTTCAAAAAAAAAGAGTTTGTATCGAATAAAGTATATA------------------------------------ATAGGGTTGGGACTTCTCCTTGTTCCGACGGCAACAAAAAATCTTCGGCGTTTGTGGGCTTTTCCTAGCGTTTTCTTACTAAGTATCGTTATGCTTTTTTCAGCCGATCTGGCTATTCGGCAAATAAACGGTAGTCCTATCTATCAATATGGATGGTCTTGGACCATCCATAATGATTTTTCCTTAGAGTTCGGTCACTTGATTGATCCACTTACTTCTATTATGTCAATATTAATCACTACTGTTGGAGTAATGGTTCTTATTTATAGTGACAATTATATGTCTCATGATCAAGGATATTTGAGATTTTTTGCTTATATGAGTTTTTCCAATGCTTCCATGTTGGGATTAGTTACTAGTTCCAATTTAATACAAATTTATATTTTTTGGGAATTGGTTGGAATGTGTTCGTATCTATTAATAGGATTTTGGTTCACACGACCAATTGCGGCAAATGCGTGTCAAAAAGCATTTGTAACTAATCGTGTAGGCGATTTTGGTTTATTATTAGGAATCTTAGGTCTTTATTGGATAACGGGCAGTTTCGAATTTCGGGATTTATTCGAAATAGTCAATAACTTGATTGATAATAATGGGGTCAATTCCTTATTTCTTACTCTCTGTGCTTCCCTATTATTCGTTGGTGCAATTGCTAAATCCGCACAATTTCCCCTTCATGTATGGTTACCTGATGCTATGGAAGGACCCACTCCTATTTCGGCTCTTATACATGCCGCTACTATGGTAGCAGCGGGGATTTTTCTTGTTGCTCGGCTTTTTCCTCTTTTCACAATCATACCCTACACACTGAATCTCATTTCGTTGGTAGGTATAATAACAGTCCTATTAGGAGCTACTCTGGCCCTTGCTCAAAGGGATATTAAAAGAAGTTTAGCCTATTCTACAATGTCTCAATTAGGTTATATGATGTTAGCTTTAGGTATGGGGTCTTATCGAGCTGCTTTATTTCATTTGATCACTCATGCCTATTCAAAAGCATTATTATTTTTAGGATCCGGATCCATTATTCATTCAATGGAACCCATTGTTGGGTATTCTCCTGATAAAAGTCAGAACATGGCTCTCATGGGCGGTTTAACAAAATATATCCCAATTACAAAATTTGCTTTTTTATTGGGTACACTTTCTCTTTGTGGTATTCCACCTCTTGCTTGTTTTTGGTCAAAAGACGAAATTCTTAATGATAGTTGGTTGTACTCACCCATTTTCGCGATAATAGCCTGTTTCACAGCAGGATTAACTGCATTTTATATGTTTCGGGTGTATTTACTTACTTTTGAAGGGAATTTAAACATTCATTTTCAAAATTATAGTGGTAAAAAAAACAGCTCGTTGTTTTCAATATCCATATGGGGTAAAAAG------GGAACGAAAACC------ATAAAGAATCCATTTTTTTTCTCAAAAATGAAT------AAAAACGAAAGGGAAGCTCTTTGTTCGAAAAAGACACATACAACTGATGGAAATGTAAGAAATATGATGCAACCTCTCATTACTATT------ACTCAATTTACTAAAAAAAAAACTTCCCAATATCCCCATGAATCGGACAATACTATGCTCTTATCATTTCTTGCATTGGTCGTATTGACTTTTTTTGTTGGATATATAGGAATTCCTTTT------GATCAAGAAGGAAGGGATTTTGATATATTATCAAAATGGTTAACTCCGTCGATAAATCTTTTACATACAAATTTGAACAATTCTCTGGATTGGTATGAATTTGTGACAAATTCAATTTTGTCAGTAAGTATAGCTTACTTTGGAATATTTATAGCGTCTCTTTTATATAGGCCCGTTTATTCATCTTTACAGAATTTAAATTTAATCAATTCATTTTTTAAATTTGTTAAAATGGGCTCTAATAGAATTTTCTGGGACCAAACAATCAATGTGATATATAATTGGTCATATAATCGTGGGTACATAGATGCTTTTTATGCAATAACCTTAACTAGGGGTATAGGAAGGTTATCCGGGTTAACTCATTTTGTTGTATGGAAACCTACTAAGTGAAAACTTTCAAATTCAGAGAACCCCTGGAATTAAAAATGGGCAATCCTGAGCCAAATCCTGTTTTCAGAAAACAAAAAA-----GGGTTCAGAA------AAGGAGACTCAAAAATGGATAGG-----TGCAGAGACTCAATGGAAGCTGTTCTAAGAAATGGAGTTGATTGCGTTGCGTTAGTGGAGGAAT-------CCTTCCATTGAAACTCC--------------------AG-AAAGGATGTACTTA--------TCTAT-----ATACATACGTCTACGTACTGAAACATCAAAGATTCATGATGATCCGAATCTTT-------ATTTATGAAAAATGGAAGAATTTTTGTTTTTGTAAATAAATTCCAA--------GTTGAAGGAAGAATCGAACATTCACTGATCAAATCAGTCACTCCAT-----AGTCTG-----ATAGGTCTTTTGAAGAACTGA-------CTAATCGGACGAGAATAAAGATAGAGTCCCATTCTACGTGTCAATATCGACAACAATGAAATTTATAGTAAGAGGAAAATCCGTCGACTTTATAAATCGTGAGGGTTCAAGTCCCTCT---------ATCCCCAAG---------AAAAAGAGAAGGCCAATTTTACTCCCTAACGAGTTAT--CTTTTCGGCAGCAGTTCCAAATTAGCTATGTTTCTCGTTCACTCTACTCTTTCCCAACCCAAATGGATGGGAAGAGATATGTTTCTC------TTTT-----ATCACAGTACTTGTGATATATAC-------GTACAAATGAGCATC-----TATGGGCAAGGA-ATCCCAATTTGAATCATTCACAGTCCG--TATTATATTAGA-----ATTTTGAACACCAAAA-----GTATTCTGTTTGA---AGATCCAAGAAATTCCAAGGACTAGGTAAGACTTTGTTTTGCAATGCTTTTTG----------------AGTCTCTTTAATTGACATAGGCCC------------------AAGCCCTCTAT-----TAGTAT------------GGGGATGACACATCGAGAGGGG------CCGGGATAGCTCAGTTGGTAGAGCAGA--------------------------------TAGCCCAGCATGAGAATCGAGCGGCGGCGCCGTTCGAATTGTAGTCTGTAGAAGCATCCTCAGCGGCGGACCGGGTTCAAGTCCCCTGGAAGGGGGCGCCAGAGAGGGTGAGAGCCCCGTCGTGCCCGGACCCTGTCGCACCACGAGGAGCTGTCAGCGAGTCGGGTTGTTTGGGAATGCAGCCCAAATCGGGCGGTAAATTCCGTCCAAGGCTAAATATTGGCGAGAGACCGATAGCGAACAAGTACCGCGAGGGAAAGATGAAAAGGACTTTGAAAAGAGAGTCAAAGAGTGCTTGAAATTGTCGGGAGGGAAGCGGATGGGGGCCGGCGATGCGCCTCGGTCGTATGCGGAACGGCGACGAGCCGGTCCGCCAATCGACTCGGGGCGCGGACCGACGCGGATTGCGGCGGCGGCCAAAGCCCGGGCTGTCGT--TATGCCCGTGGAGACGTCGTCGCCGCGATCGTGGTGAGAAGCGCGCGCC-C-CTCGGCGTGCC-CC-GGCACCTGCGCGCTCTCGGCGTCGGCCTGTGGGCTCCCCATTCGGCCCGTCTTGAAACACGGACCAAGGAGTCTGACATGTGTGCGAGTCAACGGGCTAGCAAA-CCCGTAAGGCGCAAGGAAGCTGATTGGCGGGATCCCC-TCGCGGGCTGCACCGCCGACCGACCCAGACCTTCTGAGAAGGGTTCGAGTGCGAGCATACCTGTCGGGACCCGAAAGATGGTGAACTATGCCTGAGCGGGGCGAAGCCAGAGGAAACTCTGGTGGAGGCCCGCAGCGATACTGACGTGCAAATCGTTCGTCTGACTTGGGTATAGGGGCGAAAGACTAATCGAACCATCTAGTAGCTGGTTCCCTCCGAAGTTTCCCTCAGGATAGCTGGAGCTCACGCGCGAGTTCTATCGGGTAAAGCCAATGATTAGAGGCATCGGGGACTAATTGACCTCGACCTATTCTCAAACTTTAAATAGGTAGGACGGCGCGGCTGCTTCGTTGAGCCGCGCCACGGAATCGAGAGCTCCAAGTGGGCCATTTTTGGTAAGCAGAACTGGCGATGCGGGATGAACCGGAAGCCGGGTTACGGTGCCCAATTGCGCGCTAACCTAGAACCCACAAAGGGTGTTGGTCGATTAAGACAGCAGGACGGTGGTCATGGAAGTCGAAATCCGCTAAGGAGTGTGTAACAACTCACCTGCCGAATCAACTAGCCCCGAAAATGGATGGCGCTGAAGCGCGCAACCCACACCCGGCCGTCGGGGCAATCGTCAGGCCCCGATGAGTAGGAGGG-------------------------------CCGATGCCTGCAGAA-------CGACCCGCGAACCATTGACAACGCGA-AT--CGAGCGACGCGGGAGGGTCGGTCGGCCCCCCCGTCGTCGAGC-----AACAAACC-CCCGGCGCGGCACGCGCCAAGGAAATCTAAA--CAGGA-AGGG--AG---AC--GGATCG--TCGGGGCGGCT-GGCCCGCACGGCGACGCCGC---GCTCCCGGATAACCTTAACGACTCTCGGCAACGGATATCTCGGCTCTCGCATCGATGAAGAACGTAGCGAAATGCGATACTTGGTGTGAATTGCAGAATCCCGTGAACCATCGAGTCTTTGAACGCAAGTTGCGCCCGAGTCCATTTTTGGTCGAGGGCACGTCTGCCTGGGCGTCTCGTTACGCACCACAACCCGCCCC----GACGCGGGG-AGTGGAGATTGGCCTTCCCGCGCGATGAGCACGGTTGGCTCAAACAGCAGCCCCTTCGCTCGGACGACGCGATCAGTGGTGGTTGGTGAGAGG--AACCTTATCAAGCGA---GCG---ACGCGGTCGGACCGGCGCGATCCGGGGGG-AGCACCCTA-TTCGCAC----AC----ACCGT
	Cissampelos_capensis			GGATTCAAAGCTGGTGTTAAAGATTACAAATTGACTTATTATACTCCTGAATATGAAACCAAAGATACTGATACGCTAGCAGCATTCCGAGTAACTCCTCAACCTGGAGTTCCGCCTGAAGAAGCGGGGGCTGCGGTAGCTGCCGAATCTTCTACAGGTACATGGACAACTGTGTGGACCGATGGACTTACCAGCCTTGATCGTTACAAAGGACGATGCTACCACATTGAGCCCGTTCCTGGAGAAGAAAGTCAATATATTTGTTATGTAGCTTACCCCTTAGACCTTTTTGAAGAGGGTTCTGTTACTAATATGTTTACTTCCATTGTGGGTAATGTTTTTGGGTTCAAAGCGCTGCGCGCTCTACGTCTGGAGGATCTGCGAATTCCTATTGCTTATATTAAAACTTTCCAAGGCCCGCCTCACGGCATCCAAGTTGAGAGGGATAAATTGAACAAGTATGGTCGTCCTCTATTGGGATGTACCATTAAACCAAAATTGGGATTATCCGCTAAGAACTACGGTAGAGCGGTTTATGAATGTCTCCGTGGTGGACTTGATTTTACCAAGGATGATGAGAACGTGAACTCCCAACCATTTATGCGTTGGAGAGACCGTTTCCTATTTTGTGCCGAAGCAATTTATAAAGCACAGGCCGAAACAGGTGAAATCAAAGGACATTACTTGAATGCTACTGCAGGTACATGCGAAGAAATGATCAAAAGGGCTGTATTTGCCAGAGAGTTAGGAGTCCCTATTGTAATGCATGACTACATAACGGGAGGATTCACTGCGAATACTAGCTTGGCTCATTATTGCCGAGATAATGGTCTACTTCTTCACATCCACCGCGCAATGCATGCAGTTATTGATAGACAGAAGAATCATGGTATGCATTTCCGTGTACTAGCTAAAGCGTTACGTATGTCCGGTGGAGATCATATTCACGCTGGTACCGTAGTAGGTAAACTGGAAGGGGAAAGAGAAATCACCTTGGGCTTTGTTGATTTATTACGCGATGATTTTATTGAAAAAGACCGCAGTCGCGGTATTTATTTCACTCAAGATTGGGTCTCTCTACCAGGTGTTTTGCCTGTGGCTTCAGGGGGTATTCACGTTTGGCATATGCCTGCTCTGACCGAGATTTTTGGAGATGATTCCGTACTACAGTTTGGTGGAGGAACTTTAGGACACCCTTGGGGAAATGCACCGGGTGCTGTAGCTAATCGAGTAGCTCTAGAAGCGTGTGTACAAGCTCGTAATGAAGGACGTGATCTTGCTCGTGAAGGTAATGAAATTATCCGTGAAGCTAGCAAATGGAGCCCTGAACTGGCTGCTGCTTGTGAGGTATGGAAGGAGATCAAATTCGAATTTGCAGCAGTGGATATTGCACAAATTATTGGTCCGGTACTGGATGTAGTCTTTCCACCAGGTAAGATGCCTAATATTTACAACGCTTTGGTAGTGAAAGGTCAAGATACTCTCGGCCAGCAAATTAATGTAACTTGTGAAGTACAGCAATTATTAGGAAATAATCGAGTTAGAGCTGTAGCTATGAGTGCTACGGATGGTCTGATGAGAGGAATGGAAGTGATTGACACAGGAGCTCCTCTAAGTGTTCCGGTCGGTGGAGCAACTCTCGGACGCATTTTCAATGTTCTTGGAGAACCCGTTGATAATTTAGGTCCTGTAGATAGTCGCACAACATCTCCTATTCATAGGTCTGCGCCCGCCTTTATACAGTTAGATACAAAATTATCCATTTTTGAAACAGGAATAAAAGTAGTGGATCTTTTAGCTCCTTATCGCCGTGGAGGAAAAATCGGACTATTCGGGGGAGCTGGAGTGGGTAAAACAGTGCTCATCATGGAATTGATCAACAACATTGCCAAAGCTCATGGCGGCGTATCCGTATTTGGCGGAGTTGGGGAACGTACTCGTGAAGGAAATGATCTTTACATGGAAATGAAAGAATCTGGAGTGATTAATGAACAAAATATTGTAGAATCAAAAGTAGCACTAGTCTATGGTCAGATGAACGAACCGCCGGGAGCTCGGATGAGAGTTGGTTTGACTGCCCTAACCATGGCGGAATATTTCCGGGATGTTAATGAACAAGACGTACTTCTATTTATCGACAATATTTTTCGTTTCGTCCAAGCCGGATCCGAAGTCTCCGCTTTATTAGGCAGAATGCCTTCTGCTGTAGGTTATCAACCTACTCTTAGTACAGAAATGGGTTCTTTGCAAGAAAGAATTACTTCTACCAAAGAGGGATCCATAACTTCTATTCAAGCAGTTTATGTCCCTGCGGACGATTTGACCGACCCCGCCCCTGCCACGACATTTGCACATTTAGATGCTACTACCGTACTATCAAGAGGACTAGCTGCCAAAGGTATCTATCCAGCAGTAGATCCTTTAGATTCAACGTCAACTATGCTCCAACCTCGGATTGTTGGCAAGGAACATTATGAAACTGCGCAAAGAGTTAAGCAAACTTCACAACGTTACAAAGAACTTCAAGACATTATAGCTATCCTTGGGTTGGACGAATTATCCGAAGAGGATCGTTTAACCGTAGCAAGAGCACGCAAAATTGAGCGTTTCTTATCACAACCCTTCTTCGTAGCAGAAGTATTTACCGGTTCTCCAGGAAAATATGTTGGTCTAACAGAAACAATTAGGGGGTTTCAACTGATCCTTTCCGGAGAACTAGACGGTCTTCCTGAGCAGGCCTTTTATTTGGTGGGGAACATCGATGAAGCTACCGCGAAGGCTATGAACTTAGACCTTGCTCATGATTATGGTTTAACTAAAGTGATTCTT------TATGAATCTGTGAAAATTTTAGGTTATGACAATAAATCTAGTTCACTAATTGTGAAACGCTTAATTAATCGAATGTATCAACAGAATCATTGGATTCTTTCTTTTAATGATTCTAAAAAAAATAAATTTTGGGGGTACAAGAATCGTTTTGATTCTCAAATCATATCAGAGGGGTTTGCTGTCATTGTGGAAATTCCATTCTCGCGGCGATTAGTACCCTCTCTAGAAGGGAAAGAAATAGTCAAATCACATAATTTAAGATCAATTCATTCACTATTTCCATTCTTCGAGGATCAATTTTCACATTTAAACCATGTGTTAGATATACTAATACCCCACCCCATCCATCTGGAACTTTTGGTTCAAACCCTTCGCTGTTGTATACAAGATGCCGCTTCTTTGCATTTATTACGCTTCTTTTTTTACGAGTATTCTAATCGGAATAGTCTTATTACT------------CAAAAAAAAA---CTATTTCGGTTTTT------------TCAAAAAAA------GAGAATCAAAGATTATTCTTGTTCTTATATAATTCTCATGTATATGAATGCGAATCCATATTTGTTTTTCTCCGCAAACAATCTTCTTATTTACGATTAACATCTTCTAGAGCCTTTCTGGAGCGAACCTATTTCTATAGAAAAATGGAACATCTTGTAGTAATTTTTCAAAATGATTTGAATTTGATCCTAGGGTTGTTCAGGGAGCCTTTCATGCATTATGTCAGATATCGAGGAAAAGCCATTCTGGCTTCAAAGGGGACTCCTCTTCTGCTGAATAAATGGAACTATTACCTTGTAAATCTCTGCCAATGTCATTTTGGCTTGTGGTCTCAATTGGATAGGATTTATATAACCCAATTAGCCAATCATTACTTCGATTTTCTGGACTATCTTTCAAGTGTACGACTAAATACTTCAGTAGTACGGAGTCAAATGTTAGATAAGTCATTTATTATGGATATTCCGATTAAGAAGTTTGATAGTATAGTCCCAATTATTCCTTTGATTGGATCATTGGCTAAAGCGAAATTTTGTAATGTATCAGGCAATCCCATTAGTAAGTCGGCTTGGACCGATTCATCAGATTCTGATATTCTCGATAGATTTGGGCGGATATACAAAAATCTTTCTCATTATTACAGCGGATCTTCAAAAAAAAAGAGTTTGTATCGAATAAAGTATATA-------------------TTCCAGTTCCTATAGCCATAGGGCTGGGACTTCTCCTTGTTCCGACGGCAACAAAAAATCTTCGGCGTGTGTGGGCTTTTCCTAGCGTTTTCTTACTAAGTATCGTTATGCTTTTTTCAGCCGATCTGGCTATTCGGCAAATAAACGGTAGTCCTATCTATCAATATGGATGGTCTTGGACCATCCATAATGATTTTTCCTTAGAGTTCGGTCACTTGATCGATCCACTTACTTCTATTATGTCAATATTAATCACTACTGTTGGAGTAATGGTTCTTATTTATAGTGACAATTATATGTCTCATGATCAAGGATATTTGAGATTTTTTGCTTATATGAGTTTTTCCAATGCTTCCATGTTGGGATTAGTTACTAGTTCCAATTTAATACAAATTTATATTTTTTGGGAATTGGTTGGAATGTGTTCATATCTATTAATAGGATTTTGGTTCACACGACCAATTGCAGCAAATGCGTGTCAAAAAGCATTTGTAACTAATCGTGTAGGCGATTTTGGTTTATTATTAGGAATCTTAGGTCTTTATTGGATAACGGGCAGTTTCGAATTTCGGGATTTATTCGAAATAGTCAATCACTTGATTGATAATAATGGGGTTAATTCCTTATTTCTTACTCTCTGTGCTTCCCTATTATTCGTCGGTGCAATTGCTAAATCCGCACAATTTCCCCTTCATGTATGGTTACCTGATGCTATGGAGGGACCCACTCCTATTTCGGCTCTTATACATGCCGCTACTATGGTAGCAGCGGGGATTTTTCTTGTTGCTCGGCTTTTTCCTCTTTTCACAATCATACCCTACACACTGAATCTCATTTCGTTGGTAGGTATAATAACAGTCCTATTAGGGGCTACTCTGGCCCTTGCTCAAAGAGATATTAAGAGAAGTTTAGCCTATTCTACAATGTCTCAATTAGGTTATATGATGTTAGCTTTAGGTATGGGGTCTTATCGAGCTGCTTTATTTCATTTGATCACTCATGCCTACTCAAAAGCATTATTATTTTTAGGATCCGGATCCGTTATTCATTCAATGGAACCCATTGTTGGGTATTCTCCTGATAAAAGTCAGAACATGGCTCTCATGGGCGGTTTAACAAAATATATCCCAATTACAAAATTTGCTTTTTTATTGGGTACACTTTCTCTTTGTGGTATTCCACCTCTTGCTTGTTTTTGGTCAAAAGACGAAATTCTTAATGATAGTTGGTTGTACTCACCAATTTTCGCGATAATAGCCTGTTTCACAGCAGGATTAACTGCATTTTATATGTTTCGGGTGTATTTACTTACTTTTGAAGGGAATTTAAACATTCATTTTCAAAATTACAGTGGTAAAAAAAACAGCTCGTTGTTTTCAATATCCGTATGGGGTAAAAAA------GGAACGAAAACC------ATAAAGAATCCATTTTTTTTCTCAAAAATGAAT------AAAAACGAAAGGGAAGCCCTTTGTTCGAAAAAGACACATCCAACTGATGGAAATGTAAGAAATATGATGCAACCTCTCATTACTATT------ACTCAGTTTACTAATAAAAAAACTTCCCAATATCCCCATGAATCGGACAATACTATGCTCTTATCATTTCTTGCATTGGTCTTATTGACTTTTTTTGTTGGATATATAGGAATTCCTTTT------GATCAAGAAGGAAGGGATTTTGATATATTATCAAAATGGTTAACTCCGTCGATAAACCTTTTACATACAAATTTGAACAATTCTCTGGATTGGTATGAATTTGTGACAAATTCCATTTTGTCAGTAAGTATAGCTTACTTTGGAATATTTATAGCGTCTCTTTTATATAGGCCCGTTTATTCATCTTTCCAGAATTTTGATTTAATCAATTCATTTGTTAAATTTGTTAAAATGGGTTCTAATAGAATTTTCTGGGACCAAATAATCAATGTGATATATAATTGGTCATATAAT------------------------------------------------------------------------------GTATGGAAACCTACTAAGTGAAAACTTTCAAATTCAGAGAACCCCTGGAATTAAAAATGGGCAATCCTGAGCCAAATCCTGTTTTCAGAAAACAAAAAA-----GGGTTCAGAA------AAGGAGACTCAAAAACGGATAGG-----TGCAGAGACTCAATGGAAGCTGTTCTAAGAAATGGAGTTGATTGCGTTGCGTTAGTGGAGGAAT-------CCTTCTATTGAAACTCC--------------------AG-AAAGGATGTACTTA--------TCTAT-----ATACATACGTCTACGTACTGAAATATCAAAGATTCATGATGATCCGAATCTTT-------ATTTATGAAAAATGGAAGAATTTTTGTTTTTGTAAATCAATTCCAA--------GTTGAAGGAAGAATCGAACATTCACTGATCAAATCAGTCACTCCAT-----AGTCTG-----ATAGGTCTTTTGAAGAACTGA-------CTAATCGGACGAGAATAAAGATAGAGTCCCATTCTACGTGTCAATACCGACAACAATGAAATTTATAGTAAGAGGAAAATCCGTCGACTTTAGAAATCGTGAGGGTTCAAGTCCCTCT---------ATCCCCAAG---------AAAAAGAAAAGGCCAATTTTACTCCCTAACGAGTTAT--CTTTTCGGCAGCAGTTCCAAATTAGCTATGTTTCTCGTTCACTCTACTCTTTCCCAACCCAAATGGATGGGAGGAGATATGTTTCTC------TTTT-----ATCACAATACTTGTGATATATAC-------GTACAAATGAGCATC-----TATGGGCAAGGA-ATCCCAATTTGAATCATTCACAGTCCG--TATTATATTATA-----ATTTTGAACACCAAAA-----GTATTCTGTTTGA---AGATCCAAGAAATTCCAAGGACTAGGTAAGACTTTGTTTTGCAATGCTTTTTT----------------AGTCTTTTTAATTGACATAGGCCC------------------AAGCCCTCTAT-----TAGTAT------------GGGGATGACACATCGAGAGGGG------CCGGGATAGCTCAGTTGGTAGAGCAGA-------------------------------------------------------------------------------------------TCAGCGACGGACCGGGTTCAAGTCCCCTGGAAGGGGGCGCCAGAGAGGGTGAGAGCCCCGTCGTGCTCGGACCCTGTCGCACCACGAGGAGCTGTCAGCGAGTCGGGTTGTTTGGGAATGCAGCCCAAATCGGGCGGTAAATTCCGTCCAAGGCTAAATATTGGCGAGAGACCGATAGCGAACAAGTACCGCGAGGGAAAGATGAAAAGGACTTTGAAAAGAGAGTCAAAGAGTGCTTGAAATTGTCGGGAGGGAAGCGGATGGGGGCCGGCGATGCGCCTCGGTCGTATGCGGAACGGTGACGAGCCGGTCCGCCAATTGACTCGGGGCGTGGAYCGACGCGGATTGCGGCGGCGGCCAAAGCCCGGGTTGTCGT--TATGCCCGTGGAGACGTCGTTGCCGCGATCGTGGTGAGAAGCGCGCGCC-T-CCAGGCGTGCC-CC-GGCACCTGCGCGCTCTCGGCGTCGGCCTGTGGGCTCCCCATTCGGCCCGTCTTGAAACACGGACCAAGGAGTCTGACATGTGTGCGAGTCAACGGGCTAGTAAA-CCCGCAAGGCGCAAGGAAGCTGATTGGCGGGATCCCC-TCGCGGGTTGCACCGCCGACCGACCTAGACCTTCTGAGAAGGGTTCGAGTGTGAGCATACCTGTCGGGACCCGAAAGATGGTGAACTATGCCTGAGCGGGGCGAAGCCAGAGGAAACTCTGGTGGAGGCCCGCAGCGATACTGACGTGCAAATCGTTCGTCTGACTTGGGTATAGGGGCGAAAGACTAATCGAACCATCTAGTAGCTGGTTCCCTCCGAAGTTTCCCTCAGGATAGCTGGAGCTCATGTGCGAGTTCTATCGGGTAAAGCCAATGATTAGAGGCATCGGGGACTAATTGACCTCGACCTATTCTCAAACTTTAAATAGGTAGGACGGCGCGGCTGCTTCGTTGAGCCGCGCCACGGAATCGAGAGCTCCAAGTGGGCCATTTTTGGTAAGCAGAACTGGCGATGCGGGATGAACCGGAAGCCGGGTTACGGTGCCCAATTGCGCGCTAACCTAGAACCCACAAAG---------------------------------------------------------------------------------------------------------------------------------------------------------------------------------------------------------TCGATACCTGCAGAA-------CGACCCGCGAACCATTGACAACGAGA-AT--TGAGCGACGCGGGAGGGTCGACCGGCCCCCCCGTCGTCGAGC-----AACAAAAC-CCCGGCGCGGCACGCGCCAAGGAAATCTAAA--TCGAA-ACGG--AA---AC--CACGCG--TCGGGGCGGCT-GGCCCGCACGGCGACGTTGC---GCTTCCGGATAACTTGAACGACTCTCGGCAACGGATATCTCGGCTCTCGCATCGATGAAGAACGTAGCGAAATGCGATACTTGGTGTGAATTGCAGAATCCCGTGAACCATCGAGTCTTTGAACGCAAGTTGCGCCCGAGTCCATTTTTGGTCGAGGGCACGTCTGCCTGGGCGTCACGCGACGCACCACAACCCGCCC-----CAYGCGGGG-AGTGGAGATTGGCCTTCCCGCGCGATGAGCACGGTTGGCTCAAATAGAAGCCCCGACGCTCGGACGACGCGATCAGCGGTGGTTGATGAGT----ATCCTTGTCAAGCGA---GTGATGACGCGGTCGGACCGGCGCGATTCGGGGGG-AGCACCCTA-TTCGCAT----AT----ACCTT
	Cissampelos_ovalifolia			GGATTCAAAGCTGGTGTTAAAGATTACAAATTGACTTATTATACTCCTGAATATGAAACCAAAGATACTGATACGCTAGCAGCATTCCGAGTAACTCCTCAACCTGGAGTTCCGCCTGAAGAAGCGGGGGCTGCGGTAGCTGCCGAATCTTCTACAGGTACATGGACAACTGTGTGGACCGATGGACTTACCAGCCTTGATCGTTACAAAGGACGATGCTACCACATTGAGCCCGTTCCTGGAGAAGAAAGTCAATATATTTGTTATGTAGCTTACCCCTTAGACCTTTTTGAAGAAGGTTCTGTTACTAATATGTTTACTTCCATTGTGGGTAATGTTTTTGGGTTCAAAGCGCTGCGCGCTCTACGTCTGGAGGATCTGCGAATTCCTATTTCTTATATTAAAACTTTCCAAGGTCCGCCTCACGGCATCCAAGTTGAGCGGGATAAATTGAACAAGTATGGTCGTCCTTTATTGGGATGTACCATTAAACCAAAATTGGGATTATCCGCTAAGAACTACGGTAGAGCGGTTTATGAATGTCTCCGCGGTGGACTTGATTTTACCAAGGATGATGAGAACGTGAACTCCCAACCATTTATGCGTTGGAGAGACCGTTTCCTGTTTTGTGCCGAAGCACTTTATAAAGCACAGGCCGAAACAGGTGAAATCAAAGGACATTACTTGAATGCTACTGCAGGTACATGCGAAGAAATGATGAAAAGGGCTATATTTGCCAGAGAGTTAGGAGTCCCTATTGTAATGCATGACTACTTAACGGGAGGATTCACTGCGAATACTAGCTTGGCTCATTATTGCCGCGATAATGGTCTACTTCTTCACATCCACCGCGCAATGCATGCAGTTATTGATAGACAGAAGAATCATGGTATGCATTTCCGTGTACTAGCTAAAGCGTTA---------------------------------------------------------------------------------------------------------------------------------------------------------------------------------------------------------------------------------------------------------------------------------------------------------------------------------------------------------------------------------------------------------------------------------------------------------------------------------ATTGCGCAAATTATTGGTCCGGTACTGGATGTAGTCTTTCCACCAGGCAAGATGCCTAATATTTACAACGCTTTGGTAGTGAAAGGTCAAGATACTCTCGGCCAGCAAATTAATGTAACTTGTGAAGTACAGCAATTATTAGGAAATAATCGAGTTAGAGCTGTAGCTATGAGTGCTACGGATGGTCTGATGAGAGGAATGGAAGTGATTGACACAGGAGCTCCTCTAAGTGTTCCAGTCGGTGGAGCAACTCTCGGACGCATTTTCAATGTTCTTGGAGAACCCGTTGATAATTTAGGTCCTGTAGATAGTCGCACAACATCTCCTATTCATAGGTCTGCGCCCGCCTTTATACAGTTAGATACAAAATTATCTATTTTTGAAACAGGAATAAAAGTAGTGGATCTTTTAGCTCCTTATCGCCGTGGAGGAAAAATCGGACTATTCGGGGGAGCTGGAGTGGGTAAAACAGTGCTCATTATGGAATTGATCAACAACATTGCCAAAGCTCATGGCGGCGTATCCGTATTTGGAGGAGTTGGGGAACGTACTCGTGAAGGAAATGATCTTTACATGGAAATGAAAGAATCTGGAGTGATTAATGAACAAAATATTGTAGAATCAAAAGTAGCACTAGTCTATGGTCAGATGAATGAACCGCCGGGAGCTCGGATGAGGGTTGGTTTGACTGCCCTAACCATGGCGGAATATTTCCGGGATGTTAATGAACAAGACGTACTTCTATTTATCGACAATATTTTTCGTTTCGTCCAAGCCGGATCCGAAGTCTCCGCTTTATTAGGCAGAATGCCTTCTGCTGTAGGTTATCAACCTACTCTTAGTACAGAAATGGGTTCTTTGCAAGAAAGAATTACTTCTACCAAAGAGGGATCCATAACTTCTATTCAAGCAGTTTATGTCCCTGCGGACGATTTGACCGACCCCGCCCCTGCCACGACATTTGCACATTTAGATGCTACTACCGTACTATCAAGAGGACTAGCTGCTAAAGGTATCTATCCAGCAGTAGATCCTTTAGATTCAACGTCAACTATGCTCCAACCTCGGATTGTTGGCAAGGAACATTATGAAACTGCGCAAAGAGTTAAGCAAACTTCACAACGTTACAAAGAACTTCAAGACATTATAGCTATCCTTGGGTTGGACGAATTATCCGAAGAGGATCGTTTAACCGTAGCAAGAGCACGCAAAATTGAGCGTTTCTTATCACAACCCTTCTTCGTAGCAGAAGTATTTACCGGTTCTCCAGGAAAATATGTTGGTCTAACAGAAACAATTAGGGGGTTTCAACTGATCCTTTCCGGAGAACTAGACGGTCTTCCTGAGCAGGCCTTTTATTTGGTGGGGAACATCGATGAAGCTACCGCGAAGGCTATGAACTTAGAC----------------------------------------------------------------------------------------------------------------------------------------------------------------------------------------------------------------------------------------------------------------------------------------------------------------------------------------------ATCAATTTTCACATTTAAACCATGTGTTAGATATACTAATACCCCACCCCATCCATCTGGAACTTTTGGTTCAAACCCTTCGCTGTTGTATACAAGATGCCGCTTCTTTGCATTTATTACGATTATTTTTTTACGAGTATTATAATTTGAATAGTCTTATTACT------------CAAAAAAAAA---CCATTTCGGTTTTT------------TCAAAAAAA------GAGAATCAAAGATTATTCTTGTTCTTATATAATTCTCATGTATATGAATGCGAATCCATATTTGTTTTTCTCTGCAAACAATCTTCTTATTTACGATTAACATCTTCTAGAGCCTTTCTGGAGCGAACCTATTTCTATAGAAAAATGGAGCATCTTGTAGTAATTATTCAAAATGATTTGAATTTTATTCTAGGGTTGTTCAGGGAGCCTTTCATGCATTATGTCAGATATCGAGGAAAAGCCGTTCTGGCTTCAAAGGGGACTCCTCTTCTGCTGAATAAATGGAACTATTACCTTGTAAATCTCTGCCAATGTCATTTTGGCTTGTGGTCTCAATTGGATAGGATTTATATAACCCAATTAGTCAATCATTACTTCGATTTTCTGGACTATCTTTCAAGTGTACGACTAAATACTTCAGTAGTACGGAGTCGAATGTTAGATAAGTCATTTATTATGGATATTCCGATTAAGAAGTTTGATAGTATAGTCCCAATTATTCCTTTGATTGGATCATTGGCTAAAGCGAAATTTTGTAATGTATCAGGCAATCCCATTAGTAAGTCGTCTTGGACCGATTCATCAGATTCTGATATTCTCGATAGATTTGGGCGGATATACAAAAATATTTCTCATTATTACAGCGGATCTTCAAAAAAAAAGAGTTTGTATCGAATAAAGTATATAATCATACCTTTCGTTCCACTTCCAGTTCCTATAGCCATAGGGTTGGGACTTCTCCTTGTTCCGACGGCAACAAAAAATCTTCGGCGTTTGTGGGCTTTTCCTAGCGTTTTCTTACTAAGTATCGTTATGCTTTTTTCAGCCGATCTGGCTATTCGGCAAATAAATGGTAGTCCTATCTATCAATATGGATGGTCTTGGACCATCCATAATGATTTTTCCTTAGAGTTCGGTCACTTGATCGATCCACTTACTTCTATTATGTCAATATTAATCACTACTGTTGGAGTAATGGTTCTTATTTATAGTGACAATTATATGTCTCATGATCAAGGATATTTGAGATTTTTTGCTTATATGAGTTTTTCCAATGCTTCCATGTTGGGATTAGTTACTAGTTCCAATTTAATACAAATTTATATTTTTTGGGAATTGGTTGGAATGTGTTCGTATCTATTAATAGGATTTTGGTTCACACGACCAATTGCGGCAAATGCGTGTCAAAAAGCATTTGTAACTAATCGTGTAGGCGATTTTGGTTTATTATTAGGAATCTTAGGTCTTTATTGGATAACGGGCAGTTTCGAATTTCGGGATTTATTCGAAATAGTCAATAACTTGATTGATAATAATGGGGTCAATTCCTTATTTCTTACTCTCTGTGCTTCCCTATTATTCGTTGGTGCAATTGCTAAATCCGCACAATTTCCCCTTCATGTATGGTTACCTGATGCTATGGAAGGACCCACTCCTATTTCGGCTCTTATACATGCCGCTACTATGGTAGCAGCGGGGATTTTTCTTGTTGCTCGGCTTTTTCCTCTTTTCACAATCATACCCTACACACTGAATCTCATTTCGTTGGTAGGTATAATAACAGTCCTATTAGGAGCTACTCTGTCCCTTGCTCAAAGAGATATTAAAAGAAGTTTAGCCTATTCTACAATGTCTCAATTAGGTTATATGATGTTAGCTTTAGGTATGGGGTCTTATCGAGCTGCTTTATTTCATTTGATCACTCATGCCTACTCAAAAGCATTATTATTTTTAGGATCCGGATCCATTATTCATTCAATGGAACCCATTGTTGGGTATTCTCCTGATAAAAGTCAGAACATGGCTCTCATGGGCGGTTTAACAAAATATATCCCAATTACAAAATTTGCTTTTTTATTGGGTACACTTTCTCTTTGTGGTATTCCACCTCTTGCTTGTTTTTGGTCAAAAGACGAAATTCTTAATGATAGTTGGTTGTACTCACCCATTTTCGCGATAATAGCCTGTTTCACAGCAGGATTAACTGCATTTTATATGTTTCGGGTGTATTTACTTACTTTTGAAGGGAATTTAAACATTCATTTTCAAAATTACAGTGGTAAAAAAAACAGCTCGTTGTTTTCAATATCCATATGGGGTAAAAAA------GGAACGAAAACC------ATAAAGAATCCATTTTTTTTCTCAAAAATGAAT------AAAAACGAAAGGGAAGCTCTTTGTTCGAAAAAGACACATACAACTGATGGAAATGTAAGAAATATGATGCAACCTCTCATTACTATT------ACTCAATTTACTAATAAAAAAACTTCCCAATATCCCCATGAATCGGACAATACTATGCTCTTATCATTTCTTGCATTGGTCGTATTGACTTTTTTTGTTGGATATATAGGAATTCCTTTT------GATCAAGAAGGAAGGGATTTTGATATATTATCAAAATGGTTAACTCCGTCGATAAATCTTTTACATACAAATTTGAACAATTCTCTGGATTGGTATGAATTTGTCACAAATTCAATTTTGTCAGTAAGTATAGCTTACTTTGGAATATTTATAGCGTCTCTTTTATATAGGCCCGTTTATTCATCTTTCCAGAATTTAAATTTAATCAATTCATTTTTTAAATTTGTTAAAATAGGCTCTAATAGAATTTTCTGGGACCAAACAATCAATGTGATATATAATTGGTCATATAATCGTGGGTACATAGATGCTTTTTATGCAATAACCTTAACTAGGGGTATAGGAAGG------------------------GTATGGAAACCTACTAAGTGAAAACTTTCAAATTCAGAGAACCCCTGGAATTAAAAATGGGCAATCCTGAGCCAAATCCTGTTTTCTGAAAACAAAAAAA----GGGTTCAGAA------AAGGAGACTCAAAAATGGATAGG-----TGCAGAGACTCAATGGAAGCTGTTCTAAGAAATGGAGTTGATTGCGTTGCGTTAGTGGAGGAAT-------CCTTCCATTGAAACTCC--------------------AG-AAAGGATGTACTTA--------TCTAT-----ATACATACGTCTACGTACTGAAACATCAAAGATTCATGATGATCCGAATCTGT-------ATTTATGAAAAATGGAAGAATTTTTGTTTTTGTAAATAAATTCCAA--------GTTGAAGGAAGAATCGAACATTCACTGATCAAATCAGTCACTCCAT-----AGTCTG-----ATAGGTCTTTTGAAGAACTGA-------CTAATCGGACGAGAATAAAGATAGAGTCCCATTCTACGTGTCAATACCGACAACAATGAAATTTATAGTAAGAGGAAAATCCGTCGACTTTCTAAATCGTGAGGGTTCAAGTCCCTCT---------ATCCCCAAG---------AAAAAGAGAAGGCCAATTTTACTCCCTAACGAGTTAT--CTTTTCGGCAGCAGTTCAAAATTAGCTATGTTTCTCGTTCACTCTACTCTTTCCCAACCCAAATGGATGGGAAGAGATATGTTTCTC------TTTT-----ATCACAGTACTTGTGATATATAC-------GTACAAATGAGCATC-----TATGGGCAAGGA-ATCCCAATTTGAATCATTCACAGTCCG--TATTATATTATA-----ATTTTGAACACCAAAA-----GTATTCTGTTTGA---AGATCCAAGAAATTCCAAGGACTAGGTAAGACTTTGTTTTGCAATGCTTTTTG----------------AGTCTCTTTAATTGACATAGGCCC------------------AAGCCCTCTAT-----TAGTAT------------GGGGATGACACATCGAGAGGGG------CCGGGATAGCTCAGTTGGTAGAGCAGA------------------------------------------------------------------------------------------------------------------------------------------------------------------------------------------------------------------------------------------------------------------------------------------------------------------------------------------------------------------------------------------------------------------------------------------------------------------------------------------------------------------------------------------------------------------------------------------------------------------------------------------------------------------------------------------------------------------------------------------------------------------------------------------------------------------------------------------------------------------------------------------------------------------------------------------------------------------------------------------------------------------------------------------------------------------------------------------------------------------------------------------------------------------------------------------------------------------------------------------------------------------------------------------------------------------------------------------------------------------------------------------------------------------------------------------------------------------------------------------------------------------------------------------------------------------------------------------------------------------------------------------------------------------------------------------------------------------------------------------------------------------------------------------------------------------------------------------------------------------------------------------------------------------------------------------------------------------------------------------------------------------------------------
	Cissampelos_owariensis			GGATTCAAAGCTGGTGTTAAAGATTACAAATTGACTTATTATACTCCTGAATATGAAACCAAAGATACTGATACGCTAGCAGCATTCCGAGTAACTCCTCAACCTGGAGTTCCGCCTGAAGAAGCGGGGGCTGCGGTAGCTGCCGAATCTTCTACAGGTACATGGACAACTGTGTGGACCGATGGACTTACCAGCCTTGATCGTTACAAAGGACGATGCTACCACATTGAGCCCGTTCCTGGAGAAGAAAGTCAATATATTTGTTATGTAGCTTACCCCTTAGACCTTTTTGAAGAAGGTTCTGTTACTAATATGTTTACTTCCATTGTGGGTAATGTTTTTGGGTTCAAAGCGCTGCGCGCTCTACGTCTGGAGGATCTGCGAATTCCTATTTCTTATATTAAAACTTTCCAAGGTCCGCCTCACGGCATCCAAGTTGAGCGGGATAAATTGAACAAGTATGGTCGTCCTCTATTGGGATGTACCATTAAACCAAAATTGGGATTATCCGCTAAGAACTACGGTAGAGCGGTTTATGAATGTCTCCGCGGTGGACTTGATTTTACCAAGGATGATGAGAACGTGAACTCCCAACCATTTATGCGTTGGAGAGACCGTTTCCTGTTTTGTGCCGAAGCACTTTATAAAGCACAGGCCGAAACAGGTGAAATCAAAGGACATTACTTGAATGCTACTGCAGGTACATGCGAAGAAATGATGAAAAGGGCTATATTTGCCAGAGAGTTAGGAGTCCCTATTGTAATGCATGACTACTTAACGGGAGGATTCACTGCGAATACTAGCTTGGCTCATTATTGCCGCGATAATGGTCTACTTCTTCACATCCACCGCGCAATGCATGCAGTTATTGATAGACAGAAGAATCATGGTATGCATTTCCGTGTACTAGCTAAAGCGTTACGTATGTCCGGTGGAGATCATATTCACGCTGGTACCGTAGTAGGTAAACTTGAAGGGGAAAGAGAAATCACTTTGGGCTTTGTTGATTTATTACGCGATGATTTTATTGAAAAAGACCGCAGTCGCGGTATTTATTTCACTCAAGATTGGGTCTCTCTACCAGGTGTTTTGCCTGTGGCTTCAGGGGGTATTCACGTTTGGCATATGCCTGCTCTGACCGAGATTTTTGGAGATGATTCCGTACTACAGTTTGGTGGAGGAACTTTAGGACACCCTTGGGGAAATGCCCCGGGTGCTGTAGCTAATCGAGTAGCTCTAGAAGCGTGTGTACAAGCTCGTAATGAAGGACGTGATCTTGCTCGTGAAGGTAATGAAATTATCCGTGAAGCTAGCAAATGGAGCCCTGAACTGGCTGCTGCTTGTGAGGTATGGAAGGAGATCAAATTCGAATTTGAAGCAATGGATATTGCGCAAATTATTGGTCCGGTACTGGATGTAGTCTTTCCACCAGGAAAGATGCCTAATATTTACAACGCTTTGGTAGTGAAAGGTCAAGATACTCTCGGCCAGCAAATTAATGTAACTTGTGAAGTACAGCAATTATTAGGAAATAATCGAGTTAGAGCTGTAGCTATGAGTGCTACGGATGGTCTGATGAGAGGAATGGAAGTGATTGACACAGGAGCTCCTCTAAGTGTTCCAGTCGGTGGAGCAACTCTCGGACGCATTTTCAATGTTCTTGGAGAACCCGTTGATAATTTAGGTCCTGTAGATAGTCGCACAACATCTCCTATTCATAGGTCTGCGCCCGCCTTTATACAGTTAGATACAAAATTATCTATTTTTGAAACAGGAATAAAAGTAGTGGATCTTTTAGCTCCTTATCGCCGTGGAGGAAAAATCGGACTATTCGGGGGAGCTGGAGTGGGTAAAACAGTGCTCATTATGGAATTGATCAACAACATTGCCAAAGCTCATGGCGGCGTATCCGTATTTGGAGGAGTTGGGGAACGTACTCGTGAAGGAAATGATCTTTACATGGAAATGAAAGAATCTGGAGTGATTAATGAACAAAATATTGTAGAATCAAAAGTAGCACTAGTCTATGGTCAGATGAATGAACCGCCGGGAGCTCGGATGAGGGTTGGTTTGACTGCCCTAACCATGGCGGAATATTTCCGGGATGTTAATGAACAAGACGTACTTCTATTTATCGACAATATTTTTCGTTTCGTCCAAGCCGGATCCGAAGTCTCCGCTTTATTAGGCAGAATGCCTTCTGCTGTAGGTTATCAACCTACTCTTAGTACAGAAATGGGTTCTTTGCAAGAAAGAATTACTTCTACCAAAGAGGGATCCATAACTTCTATTCAAGCAGTTTATGTCCCTGCGGACGATTTGACCGACCCCGCCCCTGCCACGACATTTGCACATTTAGATGCTACTACCGTACTATCAAGAGGACTAGCTGCTAAAGGTATCTATCCAGCAGTAGATCCTTTAGATTCAACGTCAACTATGCTCCAACCTCGGATTGTTGGCAAGGAACATTATGAAACTGCGCAAAGAGTTAAGCAAACTTCACAACGTTACAAAGAACTTCAAGACATTATAGCTATCCTTGGGTTGGACGAATTATCCGAAGAGGATCGTTTAACCGTAGCAAGAGCACGCNAAATTGAGCGTTTCTTATCACAACCCTTCTTCGTAGCAGAAGTATTTACCGGTTCTCCAGGAAAATATGTTGGTCTAACAGAAACAATTAGGGGGTTTCAACTGATCCTTTCCGGAGAACTAGACGGTCTTCCTGAGCAGGCCTTTTATTTGGTGGGGAACATCGATGAAGCTACCGCGAAGGCTATGAACTTAGAC---------------------------------------------------------------------------------------------------------------------------------------------------------------------------------------------------------------------------------------------------------------------------------------------------------------------------------------------------------------------------------------------------------------------------------------------------------------------------------------------------------------------------------------------------------------------------------------------------------------------------------------------------------------------------------------------------------------------------------------------------------------------------------------------------------------------------------------------------------------------------------------------------------------------------------------------------------------------------------------------------------------------------------------------------------------------------------------------------------------------------------------------------------------------------------------------------------------------------------------------------------------------------------------------------ATCATACCTTTCGTTCCACTTCCAGTTCCTATAGCCATAGGGTTGGGACTTCTCCTTGTTCCGACGGCAACAAAAAATCTTCGGCGTGTGTGGGCTTTTCCTAGCGTTTTCTTACTAAGTATCGTTATGCTTTTTTCAGCCGATCTGGCTATTCGGCAAATAAACGGTAGTCCTATCTATCAATATGGATGGTCTTGGACCATCCATAATGATTTTTCCTTAGAGTTCGGTCACTTGATCGATCCACTTACTTCTATTATGTCAATATTAATCACTACTGTTGGAGTAATGGTTCTTATTTATAGTGACAATTATATGTCTCATGATCAAGGATATTTGAGATTTTTTGCTTATATGAGTTTTTCCAATGCTTCCATGTTGGGATTAGTTACTAGTTCCAATTTAATACAAATTTATATTTTTTGGGAATTGGTTGGAATGTGTTCGTATCTATTAATAGGATTTTGGTTCACACGACCAATTGCGGCAAATGCGTGTCAAAAAGCATTTGTAACTAATCGTGTAGGCGATTTTGGTTTATTATTAGGAATCTTAGGTCTTTATTGGATAACGGGCAGTTTCGAATTTCGGGATTTATTCGAAATAGTCAATAACTTGATTGATAATAATGGGGTCAATTCCTTATTTCTTACTCTCTGTGCTTCCCTATTATTCGTTGGTGCAATTGCTAAATCCGCACAATTTCCCCTTCATGTATGGTTACCTGATGCTATGGAAGGACCCACTCCTATTTCGGCTCTTATACATGCCGCTACTATGGTAGCAGCGGGGATTTTTCTTGTTGCTCGGCTTTTTCCTCTTTTCACAATCATACCCTACACACTGAATCTCATTTCGTTGGTAGGTATAATAACAGTCCTATTAGGAGCTACTCTGGCCCTTGCTCAAAGAGATATTAAAAGAAGTTTAGCCTATTCTACAATGTCTCAATTAGGTTATATGATGTTAGCTTTAGGTATGGGGTCTTATCGAGCTGCTTTATTTCATTTGATCACTCATGCCTATTCAAAAGCATTATTATTTTTAGGATCCGGATCCATTATTCATTCAATGGAACCCATTGTTGGGTATTCTCCTGATAAAAGTCAGAACATGGCTCTCATGGGCGGTTTAACAAAATATATCCCAATTACAAAATTTGCTTTTTTATTGGGTACACTTTCTCTTTGTGGTATTCCACCTCTTGCTTGTTTTTGGTCAAAAGACGAAATTCTTAATGATAGTTGGTTGTACTCACCCATTTTCGCGATAATAGCCTGTTTCACAGCAGGATTAACTGCATTTTATATGTTTCGGGTGTATTTACTTACTTTTGAAGGGAATTTAAACATTCATTTTCAAAATTACAGTGGTAAAAAAAACAGCTCGTTGTTTTCAATATCCATATGGGGTAAAAAA------GGAACGAAAACC------ATAAAGAATCCATTTTTTTTCTCAAAAATGAAT------AAAAACGAAAGGGAAGCTCTTTGTTCGAAAAAGACACATCCAACTGATGGAAATGTAAGAAATATGATGCAACCTCTCATTACTATT------ACTCAATTTCCTAATAAAAAAACTTCCCAATATCCCCATGAATCAGACAATACTATGCTCTTATCATTTCTTGCATTGGTCGTATTGACTTTTTTTGTTGGATATATAGGAATTCCTTTT------GATCAAGAAGGAAGGGATTTTGATATATTATCAAAATGGTTAACTCCGTCGCTAAATCTTTTACATACAAATTTGAACAATTCTCTGGATTGGTATGAATTTGTGACAAATTCCATTTTGTCAGTAAGTATAGCTTACTTTGGAATATTTATAGCGTCTCTTTTATATAGGCCCGTTTATTCATCTTTCCAGAATTTAAATTTAATCAATTCATTTGTTAAATTTGTTAAAATGGGCTCTAATAGAATTTTCTGGGACCAAACAATCAATGTGATATATAATTGGTCATATAATCGTGGGTACATAGATGCTTTTTATGCAATAACCTTAACTAGGGGTATAGGAAGGTTAGCCGGGTTAACTCATTTTGTTGTATGGAAACCTACTAAGTGAAAACTTTCAAATTCAGAGAACCCCTGGAATTAAAAATGGGCAATCCTGAGCCAAATCCTGTTTTCTGAAAACAAAAAA-----GGGTTCAGAA------AAGGAGACTCAAAAATGGATAGG-----TGCAGAGACTCAATGGAAGCTGTTCTAAGAAATGGAGTTGATTGCGTTGCGTTAGTGGAGGAAT-------CCTTCCATTGAAACTCC--------------------AG-AAAGGATGTACTTA--------TCTAT-----ATACATACGTCTACGTACTGAAACATCAAAGATTCATGATGATCCGAATCTTT-------ATTTATGAAAAATGGAAGAATTTTTGTTTTTGTAAATAAATTCCAA--------GTTGAAGGAAGAATCGAACATTCACTGATCAAATCAGTCACTCCAT-----AGTCTG-----ATAGGTCTTTTGAAGAACTGA-------CTAATCGGACGAGAATAAAGATAGAGTCCCATTCTACGTGTCAATACCGACAACAATGAAATTTATAGTAAGAGGAAAATCCGTCGACTTTAGAAATCGTGAGGGTTCAAGTCCCTCT---------ATCCCCAAG---------AAAAAGAAAAGGCCAATTTTACTCCCTAACGAGTTAT--CTTTTCGGCAGCCGTTCCAAATTAGCTATGTTTCTCGTTCACTCTACTCTTTCCCAACCCAAATGGATGGGAAGAGATATGTTTCTC------TTTT-----ATCACAGTACTTGTGATATATAC-------GTACAAATGAGCATC-----TATGGGCAAGGA-ATCCCAATTTGAATCATTCACAGTCCG--TATTATATTATA-----ATTTTGAACACCAAAA-----GTATTCTGTTTGA---AGATCCAAGAAATTCCAAGGACTAGGTAAGACTTTGTTTTGCAATGCTTTTTG----------------AGTCTCTTTAATTGACATAGGCCC------------------AAGCCCTCTAT-----TAGTAT------------GGGGATGACACATCGAGAGGGG------CCGGGATAGCTCAGT-----------------------------------------------------------------------------------------------------------------------------------------------------------------------------------------------------------------------------------------------------------------------------------------------------------------------------------------------------------------------------------------------------------------------------------------------------------------------------------------------------------------------------------------------------------------------------------------------------------------------------------------------------------------------------------------------------------------------------------------------------------------------------------------------------------------------------------------------------------------------------------------------------------------------------------------------------------------------------------------------------------------------------------------------------------------------------------------------------------------------------------------------------------------------------------------------------------------------------------------------------------------------------------------------------------------------------------------------------------------------------------------------------------------------TCGATACCTGCAGAA-------CGACCCGCGAACCATTGACACCGAGA-AT--TGAGCGGCGCGGGAGGGTCGATCGGCCCCCCCGTCGTCGAGC-----AACAAACC-CCCGGCGCGGCACGCGCCAAGGAAATCTAAA--TAAAA-AGGG--AG---AC--GAC--------------------------------------------------------------------------ATATCTCGGCTCTCGCATCGATGAAGAACGTAGCGAAATGCGATACTTGGTGTGAATTGCAGAATCCCGTGAACCATCGAGTCTTTGAACGCAAGTTGCGCCCGAGTCCATTTTTGGTCGAGGGCACGTCTGCCTGGGCGTCTCGTTACGCACCACGACCCGCCC-----GACGCGGGG-AGTGGAGATTGGCCTTCCCGCGCGATGAGCACGGTCGGCTCAAATAGCAGCCCCGACGCTCGGACGACGCGATTAACGGTGGTCGACGAGAGG--AACCTTGTCAAGCGA---GTG---ACGCGGTCGGACCGGCGCGATCCGGGGGG-AGCACCCTG-TTCGCAC----ATCATTATCGT
	Cissampelos_pareira				GGATTCAAAGCTGGTGTTAAAGATTACAAATTGACTTATTATACTCCTGAATATGAAACCAAAGATACTGATACGCTAGCAGCATTCCGAGTAACTCCTCAACCTGGAGTTCCGCCTGAAGAAGCGGGGGCTGCGGTAGCTGCCGAATCTTCTACAGGTACATGGACAACTGTGTGGACCGATGGACTTACCAGCCTTGATCGTTACAAAGGACGATGCTACCACATTGAGCCCGTTCCTGGAGAAGAAAGTCAATATATTTGTTATGTAGCTTACCCCTTAGACCTTTTTGAAGAAGGTTCTGTTACTAATATGTTTACTTCCATTGTGGGTAATGTTTTTGGGTTCAAAGCGCTGCGCGCTCTACGTCTGGAGGATCTGCGAATTCCTATTTCTTATATTAAAACTTTCCAAGGTCCGCCTCACGGCATCCAAGTTGAGCGGGATAAATTGAACAAGTATGGTCGTCCTCTATTGGGATGTACCATTAAACCAAAATTGGGATTATCCGCTAAGAACTACGGTAGAGCGGTTTATGAATGTCTACGCGGTGGACTTGATTTTACCAAGGATGATGAGAACGTGAACTCCCAACCATTTATGCGTTGGAGAGACCGTTTCCTGTTTTGTGCCGAAGCACTTTATAAAGCACAGGCCGAAACAGGTGAAATCAAAGGACATTACTTGAATGCTACTGCAGGTACATGCGAAGAAATGATGAAAAGGGCTATATTTGCCAGAGAGTTAGGAGTCCCTATTGTAATGCATGACTACTTAACGGGAGGATTCACTGCGAATACTAGCTTGGCTCATTATTGCCGCGATAATGGTCTACTTCTTCACATCCACCGCGCAATGCATGCAGTTATTGATAGACAGAAGAATCATGGTATGCATTTCCGTGTACTAGCTAAAGCGTTACGTATGTCCGGTGGAGATCATATTCACGCTGGTACCGTAGTAGGTAAACTTGAAGGGGAAAGAGAAATCACTTTGGGCTTTGTTGATTTATTACGCGATGATTATATTGAAAAAGACCGCAGTCGCGGTATTTATTTCACTCAAGATTGGGTCTCTCTACCAGGTGTTTTGCCTGTGGCTTCAGGGGGTATTCACGTTTGGCATATGCCTGCTCTGACCGAGATTTTTGGAGATGATTCCGTACTACAGTTTGGTGGAGGAACTTTAGGACACCCTTGGGGAAATGCCCCGGGTGCTGTAGCTAATCGAGTAGCTCTAGAAGCGTGTGTACAAGCTCGTAATGAAGGACGTGATCTTGCTCGTGAAGGTAATGCAATTATCCGTGAAGCTAGCAAATGGAGCCCTGAACTGGCTGCCGCTTGTGAAATAT-----------------------------------ATTGCGCAAATTATTGGTCCGGTACTGGATGTAGTCTTTCCACCAGGCAAGATGCCTAATATTTACAACGCTTTGGTAGTGAAAGGTCAAGATACTCTCGGCCAGCAAATTAATGTAACTTGTGAAGTACAGCAATTATTAGGAAATAATCGAGTTAGAGCTGTAGCTATGAGTGCTACAGATGGTCTGATGAGAGGAATGGAAGTGATTGACACAGGAGCTCCTCTAAGTGTTCCAGTCGGTGGAGCAACTCTCGGACGCATTTTCAATGTTCTTGGAGAACCCGTTGATAATTTAGGTCCTGTAGATAGTCGCACAACATCTCCTATTCATAGGTCTGCGCCCGCCTTTATACAGTTAGATACAAAATTATCTATTTTTGAAACAGGAATAAAAGTAGTGGATCTTTTAGCTCCTTATCGCCGTGGAGGAAAAATCGGACTATTCGGGGGAGCTGGAGTGGGTAAAACAGTGCTCATTATGGAATTGATCAACAACATTGCCAAAGCTCATGGCGGCGTATCCGTATTTGGAGGAGTTGGGGAACGTACTCGTGAAGGAAATGATCTTTACATGGAAATGAAAGAATCTGGAGTGATTAATGAACAAAATATTGTAGAATCAAAAGTAGCACTAGTCTATGGTCAGATGAATGAACCGCCGGGAGCTCGGATGAGGGTTGGTTTGACTGCCCTAACCATGGCGGAATATTTCCGGGATGTTAATGAACAAGACGTACTTCTATTTATCGACAATATTTTTCGTTTCGTCCAAGCCGGATCCGAAGTCTCCGCTTTATTAGGCAGAATGCCTTCTGCTGTAGGTTATCAACCTACTCTTAGTACAGAAATGGGTTCTTTGCAAGAAAGAATTACTTCTACCAAAGAGGGATCCATAACTTCTATTCAAGCAGTTTATGTCCCTGCGGACGATTTGACCGACCCCGCCCCTGCCACGACATTTGCACATTTAGATGCTACTACCGTACTATCAAGAGGACTAGCTGCTAAAGGTATCTATCCAGCAGTAGATCCTTTAGATTCAACGTCAACTATGCTCCAACCTCGGATTGTTGGCAAGGAACATTATGAAACTGCGCAAAGAGTTAAGCAAACTTCACAACGTTACAAAGAACTTCAAGACATTATAGCTATCCTTGGGTTGGACGAATTATCCGAAGAGGATCGTTTAACCGTAGCAAGAGCACGCAAAATTGAGCGTTTCTTATCACAACCCTTCTTCGTAGCAGAAGTATTTACCGGTTCTCCAGGAAAATATGTTGGTCTAACAGAAACAATTAGGGGGTTTCAACTGATCCTTTCCGGAGAACTAGACGGTCTTCCTGAGCAGGCCTTTTATTTGGTGGGGAACATCGATGAAGCTACCGCGAAGGCTATGAACTTAGACCTTGCTCATGATTATGGTTTAACTAAAGTGATTCTT------TATGAATCTGTGAAAATTTTAGGTTATGACAAGAAATCTAGTTCACTAATTGTGAAACGCTTAATTAATCGAATGTATCAACAGAATCATTGGATTCTTTCTTTTAATGATTCTAAAAAAAATAAATTTTGGGGGCACAAGAATTGTTTTGATTCTCAAATCATATCAGAGGGGTTTGCTGTCATTGTGGAAATTCCATTCTCGCGGCGATTAGTACCCTCTCTAGAAGGGAAAGAAATAGTAAAATCACATAATTTAAGATCAATTCATTCACTATTTCCATTCTTCGAGGATCAATTTTCACGTTTAAACCATGTGTTAGATATACTAATACCCCACCCCATCCATCTGGAACTTTTGGTTCAAACCCTTCGCTGTTGTATACAAGATGCCGCTTCGTTGCATTTATTACGATTCTTTTTTTACGAGTATTCTAATTGGAATAGTCTTATTCCT------------CAAAAAAAAA---CCATTTCGGTTTTT------------TCAAAAAAA------GAGAATCAAAGATTATTCTTGTTCTTATATAATTCTCATGTATATGAATGCGAATCCATATTTGTTTTTCTCCGCAAACAATCTTCTTATTTACGATTAACATCTTCTAGAGCCTTTCTGGAGCGAACCTATTTTTATAGAAAAATGGAGCATCTTGTAGTAATTATTCAAAATGATTTGAATTTTATCCTAGGGTTGTTCAGGGAGCCTTTCATGCATTATGTCAGATATCGAGGAAAAGCCGTTCTGGCTTCAAAGGGGACTCCTCTTCTGCTGAATAAATGGAACTATTACCTTGTAAATCTCTGCCAATGTCATTTTGGCTTGTGGTCTCAATTGGATAGGATTTATATAACCCAATTAGCCAATCATTACTTCGATTTTCTGGACTATCTTTCAAGTGTACGACTAAATACTTTAGTAGTACGGAGTCAAATGTTAGATAAGTCATTTATTATGGATATTCCGATTAAGAAGTTTGATAGTATAGTCCCAATTATTCCTTTGATTGGATCATTGGCTAAAGCGAAATTTTGTAATGTATCAGGCAATCCCATTAGTAAGTCGTCTTGGACCGATTCATCAGATTCTGATATTCTCGATAGATTTGGGCGGATATACAAAAATCTTTCTCATTATTACAGCGGATCTTCAAAAAAAAAGAGTTTGTATCGAATAAAGTATATAATCATACCTTTCGTTCCACTTCCAGTTCCTATAGCCATAGGGTTGGGACTTCTCCTTGTTCCGACGGCAACAAAAAATCTTCGGCGTGTGTGGGCTTTTCCTAGCGTTTTCTTACTAAGTATCATTATGCTTTTTTCAGCCGATCTGGCTATTCGGCAAATAAACGGTAGTCCTATCTATCAATATGGATGGTCTTGGACCATCCATAATGATTTTTCCTTAGAGTTCGGTCACTTGATCGATCCACTTACTTCTATTATGTCAATATTAATCACTACTGTTGGAGTAATGGTTCTTATTTATAGTGACAATTATATGTCTCATGATCAAGGATATTTGAGATTTTTTGCTTATATGAGTTTTTCCAATGCTTCCATGTTGGGATTAGTGACTAGTTCCAATTTAATACAAATTTATATTTTTTGGGAATTGGTTGGAATGTGTTCATATCTATTAATAGGATTTTGGTTCACACGACCAATTGCGGCAAATGCGTGTCAAAAAGCATTTGTAACTAATCGTGTAGGCGATTTTGGTTTATTATTAGGAATCTTAGGTCTTTATTGGATAACGGGCAGTTTCGAATTTCGGGATTTATTCGAAATAGTCAATAACTTGATTGATAATAATGGGGTCAATTCCTTATTTCTTACTCTCTGTGCTTCCCTATTATTCGTTGGTGCAATTGCTAAATCCGCACAATTTCCCCTTCATGTATGGTTACCTGATGCTATGGAAGGACCCACTCCTATTTCGGCTCTTATACATGCCGCTACTATGGTAGCAGCGGGGATTTTTCTTGTTGCTCGGCTTTTTCCTCTTTTCACAATCATACCCTACACACTGAATCTCATTTCGTTGGTAGGTATAATAACAGTCCTATTAGGAGCTACTCTGGCCCTTGCTCAAAGAGATATTAAAAGAAGTTTAGCCTATTCTACAATGTCTCAATTAGGTTATATGATGTTAGCTTTAGGTATGGGGTCTTATCGAGCTGCTTTATTTCATTTGATCACTCATGCCTATTCAAAAGCATTATTATTTTTAGGATCCGGATCCATTATTCATTCAATGGAACCCATTGTTGGGTATTCTCCTGATAAAAGTCAGAACATGGCTCTCATGGGCGGTTTAACAAAATATATCCCAATTACAAAATTGGCTTTTTTATTGGGTACACTTTCTCTTTGTGGTATTCCACCTCTTGCTTGTTTTTGGTCAAAAGACGAAATTCTTAATGATAGTTGGTTGTACTCACCCATTTTCGCGATAATAGCCTGTTTCACAGCAGGATTGACTGCATTTTATATGTTTCGGGTGTATTTACTTACTTTTGAAGGGAATTTAAACATTCATTTTCAAAATTACAGTGGTAAAAAAAACAGCTCGTTGTTTTCAATATCCATATGGGGTAAAAAA------GGAACGAAAACC------ATAAGGAATCCTTTTTTTTTCTCAAAAATGAAT------AAAAACGAAAGGGAAGCTCTTTGTTCGAAAAAGACACATCCAACCGATGGAAATGTAAAAAATATAATGCAACCTCTCATTACTATT------ACTCAATTTACTAATAAAAAAACTTCCCAATATCCCCATGAATCGGACAATACTATGCTCTTATCATTTCTTGCATTGGTCGTATTGACTTTTTTTGTTGGATATATAGGAATTCCTTTT------GATCAAGAAGGAAGGGATTTTGATATATTATCAAAATGGTTAACTCCGTCGATAAATCTTTTACATAAAAATTTGAACAATTCTCTGGATTGGTATGAATTTGTGACAAATTCCATTTTGTCAGTAAGTATAGCTTACTTTGGAATATTTATAGCGTCTCTTTTATATAGGCCCGTTTATTCATCTTTCCAGAATTTTAATTTAATCAATTCATTTGTTAAATTTGTTAAAACGGGCTCTAATAGAATTTTCTGGGACCAAACAATCAATGTGATATATAATTGGTCATATAATCGTGGGTACATAGATGCTTTTTATGCAATAACCTTAACTAGGGGTATAAGAAGGTTAGCCGGGTTAACTCATTTTGTTGTATGGAAAC-TACTAAGTGAAAACTTTCAAATTCAGAGAACCCCTGGAATTAAAAATGGGCAATCCTGAGCCAAATCCTGTTTTCTGAAAACAAAAAA-----GGGTTCAGAA------AAGGAGACTCAAAAATGGATAGG-----TGCAGAGACTCAATGGAAGCTGTTCTAAGAAATGGAGTTGATTGCGTTGCGTTAGTGGAGGAAT-------CCTTCCATTGAAACTCC--------------------AA-AAAGGATGTACTTA--------TCTATTCTATATACATACGTCTACGTACTGAAACATCAAAGATTCATGATGATCCGAATCTTTTT-----ATTTATGAAAAATAGAAGAATTTTTGTTTTTGTAAATAAATTCCAA--------GTTGAAGGAAGAATCGAACATTCACTGATCAAATCAGTCACTCCAC-----AGTCTG-----ATAGGTCTTTTGAAGAACTGA-------CTAATCGGACGAGAATAAAGATAGAGTCCCATTCTACGTGTCAATACCGACAACAATGAAATTTATAGTAAGAGGAAAATCCGTCGACTTTAGAAATCGTGAGGGTTCAAGTCCCTCT---------ATCCCCAAG---------AAAAAGAAAAGGCCAATTTTACTCCCTAACGAGTTAT--TTTTTCGGCAGCAGTTCCAAATTAGCTATGTTTCTCGTTCACTCTACTCTTTCCCAACCCAAATGGATGGGAAGAGATTTGTTTCTC------TTTT-----ATCACAATACTTGTGATATATAC-------GTACAAATGAGCATC-----TATGGGCAAGGA-ATCCCAATTTGAATCATTCACAGTTCG--TATTATATTATA-----ATTTTGACCACCAAAA-----GTATTCTGTTTGA---AGATCCAAGAAATTCCAAGGACTAGGTAAGACTTTGTTTTGCAATGCTTTTTG----------------AGTCTCTTTAATTGACATAGGCCC------------------AAGCCCTTTAT-----TAGTAT------------GGGGATGACACATCGAGAGGGG------CCGGGATAGCTCAGTTG-TAGAGCAGA------------------------------------------------------------------------------------------------------------------------------------------------------------------------------------------------------------------------------------------------------------------------------------------------------------------------------------------------------------------------------------------------------------------------------------------------------------------------------------------------------------------------------------------------------------------------------------------------------------TGAAACATGGACCAAGGAGTCTGACATGTGTGCGAGTCAACGGGCTAGCAAAACCCGTAAGGCGCAAGGAAGCTGATTGGCGGGATCCCC-TCGCGGGCTGCACCGCCGACCGACCTAGACCTTCTGAGAAGGGTTCGAGTGCGAGCATACCTGTCGGGACCCGAAAGGTGGTGAACTATGCCTGAGCGGGGCGAAGCCAGAGGAAACTCTGGTGGAGGCCCGCAGCGATACTGACGTGCAAATCGTTCGTCTGACTTGGGTATAGGGGCGAAAGACTAATCGAACCATCTAGTAGCTGGTTCCCTCCGAAGTTTCCCTCAGGATAGCTGGAGCTCACGCGCGAGTTCTATCGGGTAAAGCCAATGATTAGAGGCATGGGGGACTAATTGACCTCGACCTATTCTCAAACTTTAAATAGGTAGGACGGCGCGGCTGCTTCGTTGAGCCGCGCCACGGAATCGAGAGCTCCAAGTGGGCCATTTTTGGTAAGCAGAACTGGCGATGCGGGATGAACCGGAAGCCGGGTTACGGTGCCCAATTGCGCGCTAACCTAGAACCCACAAAGGGTGTTGGTCGATTAAGACAGCAGGACGGTGGTCATGGAAGTCGAAATCCGCTAAGGAGTGTGTAACAACTCACCTGCCGAATCAACTAGCCCCGAAAATGGATGGCGCTGAAGCGCGCAACCCACACCCGGCCGTCGGGGCAATCGTCAGGCCCCGATGAGTAGGAGGGCGCGGCGGTAGCTGCAAAACCCAGGGCGCGATCGATACCTGCAGAA-------CGACCCGCGAACCATTGACAACGAGA-AT--CGAGCGACGCGGGAGGGTCGATCGGCTCCCCCGCCGTCGAGC-----AACAAACC-CCCGGCGCGGCACGCGCCAAGGAAATCTAAA--CAAAACAGGG--AG---AC--AACGCG--TCGGGGCGGCTTTGCCCGCACGGCGACGGTGC---GCTTCCCGGTAACCTTAACGACTCTCGGCAACGGATATCTCGGCTCTCGCATCGATGAAGAACGTAGCGAAATGCGATACTTGGTGTGAATTGCAGAATCCCGTGAACCATCGAGTCTTTGAACGCAAGTTGCGCCCGAGTCCATTTTTGGTCGAGGGCACGTCTGCCTGGGCGTCTCGTTACGCACCACAACCCGCCC-----GACGCGGGG-GGTGGAGATTGGCCTTCCCGCGCGATGAGCACGGTCGGCTTAAATAGCAGCCCCGACGCTCGGACGACGCGGTCAGCGGTGGTTGATGAGAGG--AACCTTGTCAAGCGA---GTG---ACGCGGTCGGACCGGCGCGATCCGGGGCG-AGCACCCCA-TTCGCAC----AC----ACCGT
	Cissampelos_tropaeolifolia		GGATTCAAAGCTGGTGTTAAAGATTACAAATTGACTTATTATACTCCTGAATATGAAACCAAAGATACTGATACGCTAGCAGCATTCCGAGTAACTCCTCAACCTGGAGTTCCGCCTGAAGAAGCGGGGGCTGCGGTAGCTGCCGAATCTTCTACAGGTACATGGACAACTGTGTGGACCGATGGACTTACCAGCCTTGATCGTTACAAAGGACGATGCTACCACATTGAGCCCGTTCCTGGAGAAGAAAGTCAATATATTTGTTATGTAGCTTACCCCTTAGACCTTTTTGAAGAAGGTTCTGTTACTAATATGTTTACTTCCATTGTGGGTAATGTTTTTGGGTTCAAAGCGCTGCGCGCTCTACGTCTGGAGGATCTGCGAATTCCTATTTCTTATATTAAAACTTTCCAAGGTCCGCCTCACGGCATCCAAGTTGAGCGGGATAAATTGAACAAGTATGGTCGTCCTCTATTGGGATGTACCATTAAACCAAAATTGGGATTATCCGCTAAGAACTACGGTAGAGCGGTTTATGAATGTNTACGCGGTGGACTTGATTTTACCAAGGATGATGAGAACGTGAACTCCCAACCATTTATGCGTTGGAGAGACCGTTTCCTGTTTTGTGCCGAAGCACTTTATAAAGCACAGGCCGAAACAGGTGAAATCAAAGGACATTACTTGAATGCTACTGCAGGTACATGCGAAGAAATGATGAAAAGGGCTATATTTGCCAGAGAGTTAGGAGTCCCTATTGTAATGCATGACTACTTAACGGGAGGATTCACTGCGAATACTAGCTTGGCTCATTATTGCCGCGATAATGGTCTACTTCTTCACATCCACCGCGCAATGCATGCAGTTATTGATAGACAGAAGAATCATGGTATGCATTTCCGTGTACTAGCTAAAGCGTTACGTATGTCCGGTGGAGATCATATTCACGCTGGTACCGTAGTAGGTAAACTTGAAGGGGAAAGAGAAATCACTTTGGGCTTTGTTGATTTATTACGCGATGATTTTATTGAAAAAGACCGCAGTCGCGGTATTTATTTCACTCAAGATTGGGTCTCTCTACCAGGTGTTTTGCCTGTGGCTTCAGGTGGTATTCACGTTTGGCATATGCCTGCTCTGACCGAGATTTTTGGAGATGATTCCGTACTACAGTTTGGTGGAGGAACTTTAGGACACCCTTGGGGAAATGCCCCGGGTGCTGTAGCTAATCGAGTAGCTCTAGAAGCGTGTGTACAAGCTCGTAATGAAGGACGTGATCTTGCTCGTGAAGGTAATGMAATTATCCGTGAAGCTAGCAAATGGAGCCCTGAACTGGCTGCTGCTTGTGAGGTATGGAAGGAGATNAAATT-------------------KTTGCGCAAATTATTGGTCCGGTACTGGATGTAGTCTTTCCACCAGGCAAGATGCCTAATATTTACAACGCTTTGGTAGTGAAAGGTCAAGATACTCTCGGCCAGCAAATTAATGTAACTTGTGAAGTACAGCAATTATTAGGAAATAATCGAGTTAGAGCTGTAGCTATGAGTGCTACGGATGGTCTGATGAGAGGAATGGAAGTGATTGACACAGGAGCTCCTCTAAGTGTTCCAGTCGGTGGAGCAACTCTCGGACGCATTTTCAATGTTCTTGGAGAACCCGTTGATAATTTAGGTCCTGTAGATAGTCGCACAACATCTCCTATTCATAGGTCTGCGCCCGCCTTTATACAGTTAGATACAAAATTATCTATTTTTGAAACAGGAATAAAAGTAGTGGATCTTTTAGCTCCTTATCGCCGTGGAGGAAAAATCGGACTATTCGGGGGAGCTGGAGTGGGTAAAACAGTGCTCATTATGGAATTGATCAWCAACATTGCCAAAGCTCATGGCGGCGTATCCGTATTTGGAGGAGTTGGGGAACGTACTCGTGAAGGAAATGATCTTTACATGGAAATGAAAGAATCTGGAGTGATTAATGAACATAATATTGTAGAATCAAAAGTAGCGCTAGTCTATGGTCAGATGAATGAACCGCCGGGAGCTCGGATGAGGGTTGGTTTGACTGCCCTAACCATGGCGGAATATTTCCGGGATGTTAATGAACAAGACGTACTTCTATTTATCGACAATATTTTTCGTTTCGTCCAAGCCGGATCCGAAGTCTCCGCTTTATTAGGCAGAATGCCTTCTGCTGTAGGTTATCAACCTACTCTTAGTACAGAAATGGGTTCTTTGCAAGAAAGAATTACTTCTACCAAAGAGGGATCCATAACTTCTATTCAAGCAGTTTATGTCCCTGCGGACGATTTGACCGACCCCGCCCCTGCCACGACATTTGCACATTTAGATGCTACTACCGTACTATCAASAGGACTAGCTGCYAAAGGTATCTATCCAGCAGTAGATCCTTTAGATTCAACGTCAACTATGCTCCAACCTCGGATTGTTGGCAAGGAACATTATGAAACTGCGCAAAGAGTTAAGCAAACTTCACAACGTTACAAAGAACTTCAAGACATTATAGCTATCCTTGGGTTGGACGAATTATCCGAAGAGGATCGTTTAACCGTAGCAAGAGCACGCAAAATTGAGCGTTTCTTATCACAACCCTTCTTCGTAGCAGAAGTATTTACCGGTTCTCCAGGAAAATATGTTGGTCTAACAGAAACAATTAGGGGGTTTCAACTGATCCTTTCCGGAGAACTAGACGGTCTTCCTGAGCAGGCCTTTTATTTGGTGGGGAACATCGATGAAGCTACCGCGAAGGCTATGAACTTAGAC------------------------------------------------------------------------------------------------------------------------------------------------------------AAAAAAAATAAATTTTGGGGGTACAAGAATCATTTTGATTCTCAAATCATATCAGAGGGGTTTGCTGTCATTGTGGAAATTCCATTCTCGCGGCGATTAGTACCCTCGCTAGAAGGGAAAGAAATAGTCAAATCACATAATTTAAGATCAATTCATTCACTATTTCCATTCTTCGAGGATCAATTTTCACATTTAAACCATGTGTTAGATATACTAATACCCCACCCCATCCATCTGGAACTTTTGGTTCAAATCCTTCGCTGTTGTATACAAGATGCCGCTTCTTTGCATTTATTACGATTCTTTTTTTACGAGTATTATAATTTGAATAGTCTTATTACT------------CAAAAAAAAA---CCATTTCGGTTTTT------------TCAAAAAAA------GAGAATCAAAGATTATTCTTGTTCTTATATAATTCTCATGTATATGAATGCGAATCCATATTTGTTTTTCTCTGCAAACAATCTTCTTATTTACGATTAACATCTTCTAGAACCTTTCTGGAGCGAACCCATTTCTATAGAAAAATGGAGCATCTTGTAGTAATTATTCAAAATGATTTGAATTTTATTCTAGGGTTGTTCAGGGAGCCTTTCATGCATTATGTCAGATATCGAGGAAAAGCCGTTCTGGCTTCAAAGGGGACTCCTCTTCTGCTGAATAAATGGAACTATTACCTTGTAAATCTCTGCCAATGTCATTTTGGCTTGTGGTCTCAATTGGATAGGATTTATATAACCCAATTAGCCAATCATTACTTCGATTTTATGGACTATCTTTCAAGTGTACGACTAAATACTTCAGTAGTACGGAGTCAAATGTTAGATAAGTCATTTATTATGGATATTCCGATTAAGAAGTTTGATAGTATAGTCCCAATTATTCCTTTGATTGGATCATTGGCTAAAGCTAAATTTTGTAATGTATCAGGCAATCCCATTAGTAAGTCGTCTTGGACCGATTCATCAGATTCTGATATTCTCGATAGATTTGGGCGGATATACAAAAATCTTTCTCATTATTACAGCGGATCTTCAAAAAAAAATAGTTTGTATCGAATAAAGTATATA---------------------------CCTATAGCCATAGGGTTGGGACTTCTCCTTGTTCCGACGGCAACAAAAAATCTTCGGCGTTTGTGGGCTTTTCCTAGCGTTTTCTTACTAAGTATCGTTATGCTTTTTTCAGCCGATCTGGCTATTCGGCAAATAAACGGTAGTCCTATCTATCAATATGGATGGTCTTGGACCATCCATAATGATTTTTCCTTAGAGTTCGGTCACTTGATCGATCCACTTACTTCTATTATGTCAATATTAATCACTACTGTTGGAGTAATGGTTCTTATTTATAGTGACAATTATATGTCTCATGATCAAGGATATTTGAGATTTTTTGCTTATATGAGTTTTTCCAATGCTTCCATGTTGGGATTAGTTACTAGTTCCAATTTAATACAAATTTATATTTTTTGGGAATTGGTTGGAATGTGTTCGTATCTATTAATAGGATTTTGGTTCACACGACCAATTGCGGCAAATGCGTGTCAAAAAGCATTTGTAACTAATCGTGTAGGCGATTTTGGTTTATTATTAGGAATCTTAGGTCTTTATTGGATAACGGGCAGTTTCGAATTTCGGGATTTATTCGAAATAGTCAATAACTTGATTGATAATAATGGGGTCAATTCCTTATTTCTTACTCTCTGTGCTTCCTTATTATTCGTTGGTGCAATTGCTAAATCCGCACAATTTCCCCTTCATGTATGGTTACCTGATGCTATGGAAGGACCCACTCCTATTTCGGCTCTTATACATGCCGCTACTATGGTAGCAGCGGGGATTTTTCTTGTTGCTCGGCTTTTTCCTCTTTTCACAATCATACCCTACACACTGAATCTCATTTCGTTGGTAGGTATAATAACAGTCCTATTAGGAGCTACTCTGGCCCTTGCTCAAAGAGATATTAAAAGAAGTTTAGCCTATTCTACAATGTCTCAATTAGGTTATATGATGTTAGCTTTAGGTATGGGGTCTTATCGAGCTGCTTTATTTCATTTGATCACTCATGCCTATTCAAAAGCATTATTATTTTTAGGATCCGGATCCATTATTCATTCAATGGAACCCATTGTTGGGTATTCTCCTGATAAAAGTCAGAACATGGCTCTCATGGGCGGTTTAACAAAATATATCCCAATTACAAAATTTGCTTTTTTATTGGGTACACTTTCTCTTTGTGGTATTCCACCTCTTGCTTGTTTTTGGTCAAAAGACGAAATTCTTAATGATAGTTGGTTGTACTCACCCATTTTCGCGATAATAGCCTGTTTCACAGCAGGATTAACTGCATTTTATATGTTTCGGGTGTATTTACTTACTTTTGAAGGGAATTTAAACATTCATTTTCAAAATTACAGTGGTAAAAAAAACAGCTCGTTGTTTTCAATATCTATATGGGGTAAAAAA------GGAACGAAAACC------ATAAAGAATCCATTTTTTTTCTCAAAAATGAAT------AAAAACGAAAGGGAAGCTCTTTGTTCGAAAAAGACACATACAACTGATGGAAATGTAAGAAATATGATGCAACCTCTCATTACTATT------ACTCAATTTACTAATAAAAAAACTTCCCAATATCCCCATGAATCGGACAATACTATGCTCTTATCATTTCTTGCATTGGTCGTATTGACTTTTTTTGTTGGATATATAGGAATTCCTTTT------GATCAAGAAGGAAGGGATTTTGATATATTATCAAAATGGTTAACTCCGTCGATAAATCTTTTACATACTAATTTGAACAATTCTCTGGATTGGTATGAATTTGTGACAAATTCAATTTTATCAGTAAGTATAGCTTACTTTGGAATATTTATAGCGTCTCTTTTATATAGGCCCGTTTATTCATCTTTCCAGAATTTAAATTTAATCAATTCATTTTTTAAATTTGTTAAAATGGGCTCTAATAGAATTTTCTGGGACCAAACAATCAATGTGATATATAATTGGTCATATAATCGTGGGTACATAGATGCTTTTTATGCAATAACCTTAACTAGGGGTATAGGAAGGTTAGCCGGT---------------GTATGGAAACCTACTAAGTGAAAACTTTCAAATTCAGAGAACCCCTGGAATTAAAAATGGGCAATCCTGAGCCAAATCCTGTTTTCTGAAAACAAAAAA-----GGGTTCAGAA------AAGGAGACTCAAAAATGGATAGG-----TGCAGAGACTCAATGGAAGCTGTTCTAAGAAATGGAGTTGATTGCGTTGCGTTAGTGGAGGAAT-------CCTTCCATTGAAACTCC--------------------AG-AAAGGATGTACTTA--------TCTAT-----ATACATACGTCTACGTACTGAAACATCAAAGATTCATGATGATCCGAATCTGT-------ATTTATGAAAAATGGAAGAATTTTTGTTTTTGTAAATAAATTCCAA--------GTTGAAGGAAGAATCGAACATTCACTGATCAAATCAGTCACTCCAT-----AGTCTG-----ATAGGTCTTTTGAAGAACTGA-------CTAATCGGACGAGAATAAAGATAGAGTCCCATTCTACGTGTCAATACCGACAACAATGAAATTTATAGTAAGAGGAAAATCCGTCGACTTTCTAAATCGTGAGGGTTCAAGTCCCTCT---------ATCCCCAAG---------AAAAAGAGAAGGCCAATTTTACTCCCTAACGAGTTAT--CTTTTCGGCAGCAGTTCCAAATTAGCTATGTTTCTCGTTCACTCTACTCTTTCCCAACCCAAATGGATGGGAAGAGATATGTTTCTC------TTTT-----ATCACAGTACTTGTGATATATAC-------GTACAAATGAGCATC-----TATGGGCAAGGA-ATCCCAATTTGAATCATTCACAGTCCG--TATTATATTATA-----ATTTTGAACACCAAAA-----GTATTCTGTTTGA---AGATCCAAGAAATTCCAAGGACTAGGTAAGACTTTGTTTTGCAATGCTTTTTG----------------AGTCTCTTTAATTGACATAGGCCC------------------AAGCCCTCTAT-----TAGTAT------------GGGGATGACACATCGAGAGGGG------CCGGGATAGCTCAGTTGGTAGAGCAGA-----------------------------------------------------------------------------------------------------------------------------------------------------------------------------------------------------------------------------------------------------------------------------------------------------------------------------------------------------------------------------------------------------------------------------------------------------------------------------------------------------------------------------------------------------------------------------------------------------------------------------------------------------------------------------------------------------------------------------------------------------------------------------------------------------------------------------------------------------------------------------------------------------------------------------------------------------------------------------------------------------------------------------------------------------------------------------------------------------------------------------------------------------------------------------------------------------------------------------------------------------------------------------------------------------------------------------------------------------------------------------------------------------------CCGATACCTGCAGAA-------CGACCCGCGAACCATTGACAACGCGA-AT--CGAGCGGCGCGGGAGGGTCGATCGGCCCCCCCGTCGTCGAGC-----AACAAACA-CCCGGCGCGGCACGCGCCAAGGAAATCTAAA--CAGGA-AGGG--AG---AC--GGATTG--TCGGGGCGGCT-GGCCCGCACGGCGACGCCGC---GCTCTCGGATAACCTTAACGACTCTCGGCAACGGATATCTCGGCTCTCGCATCGATGAAGAACGTAGCGAAATGCGATACTTGGTGTGAATTGCAGAATCCCGTGAACCATCGAGTCTTTGAACGCAAGTTGCGCCCGAGTCCATTTTTGGTCGAGGGCACGTCTGCCTGGGCGTCTCGTTACGCACCACAACCCGCCC-----GACGCGGGG-AGTGGAGATTGGCCTTCCCGCGCGAGGAGCACGGTTGGCTCAAACAGCAGCCCCTTCGCTCGGACGACGCGATCAGTGGTGGTTGATGAGAGG--AACCTTATCGAGCGA---GCG---ACGCGGTCGGACCGGCGCGATTCAGGGGG-AGCACCCCA-TTCGCAC----AC----ACCGT
	Cissampelos_madagascariensis	GGATTCAAAGCTGGTGTTAAAGATTACAAATTGACTTATTATACTCCTGAATATGAAACCAAAGATACTGATACGCTAGCAGCATTCCGAGTAACTCCTCAACCTGGAGTTCCGCCTGAAGAAGCGGGGGCTGCGGTAGCTGCCGAATCTTCTACAGGTACATGGACAACTGTGTGGACCGATGGACTTACCAGCCTTGATCGTTACAAAGGACGATGCTACCACATTGAGCCCGTTCCTGGAGAAGAAAGTCAATATATTTGTTATGTAGCTTACCCCTTAGACCTTTTTGAAGAAGGTTCTGTTACTAATATGTTTACTTCCATTGTGGGTAATGTTTTCGGGTTCAAAGCGCTGCGCGCTCTACGTTTGGAGGATCTGCGAGTTCCTATTTCTTATATTAAAACTTTCCAAGGCCCGCCTCACGGCATCCAAGTTGAGAGGGATAAATTGAACAAGTATGGTCGTCCTCTATTGGGATGTACCATTAAACCAAAATTGGGATTATCTGCTAAGAACTACGGTAGAGCGGTTTATGAATGTCTCCGCGGTGGACTTGATTTTACCAAGGATGATGAGAACGTGAACTCCCAACCATTTATGCGTTGGAGAGACCGTTTCCTGTTTTGTGCCGAAGCACTTTATAAAGCACAGGCCGAAACAGGTGAAATCAAAGGACATTACTTGAATGCTACTGCAGGTACATGCGAAGAAATGATGAAAAGGGCTATATTTGCCAGAGAGTTAGGAGTCCCTATTGTAATGCATGACTACTTAACGGGAGGATTCACTGCGAATACTAGCTTGGCTCATTATTGCCGCGATAATGGTCTACTTCTTCACATCCACCGCGCAATGCATGCAGTTATTGATAGACAGAAGAATCATGGTATGCATTTCCGTGTACTAGCTAAAGCGTTACGTATGTCCGGTGGAGATCATATTCACGCTGGTACCGTAGTAGGTAAACTTGAAGGGGAAAGAGACATTACTTTGGGCTTTGTTGATTTATTACGCGACGATTATATTGAAAAAGACCGCAGTCGCGGTATTTATTTCACTCAAGATTGGGTCTCTCTACCAGGTGTTTTGCCTGTGGCTTCAGGGGGTATTCACGTTTGGCATATGCCTGCTCTGACCGAGATTTTTGGAGATGATTCCGTACTACAGTTTGGTGGAGGAACTTTAGGACACCCTTGGGGAAATGCACCGGGTGCTGTAGCTAATCGAGTAGCTCTAGAAGCGTGTGTACAAGCTCGTAATGAAGGACGTGATCTTGCTCGTGAAGGTAATGAAATTATCCGTGAAGCTAGCAAATGGAGCCCTGAACTGGCTGCTGCTTGTGAGGTATGGAAGGAGATCAAATTCGAATTTCAAGCAATGGATATTACGCAAATTATTGGTCCGGTACTGGATGTAGTCTTTCCACCAGGCAAGATGCCTAATATTTACAACGCTTTGGTAGTGAAAGGTCAGGATACTCTCGGCCAGCAAATTAATGTAACTTGTGAAGTACAGCAATTATTAGGAAATAATCGAGTTAGAGCTGTAGCTATGAGTGCTACGGATGGTCTGATGAGAGGAATGGAAGTGATTGACACAGGAGCTCCTCTTAGTGTTCCAGTCGGTGGAGCAACTCTCGGACGCATTTTCAATGTTCTTGGAGAACCCGTTGATAATTTAGGTCCTGTAGATAGTCGCACAACATCTCCTATTCATAGGTCTGCGCCCGCCTTTATACAGTTAGATACAAAATTATCTATTTTTGAAACAGGAATAAAAGTAGTGGATCTTTTAGCTCCTTATCGCCGTGGAGGAAAAATCGGACTATTCGGGGGAGCTGGAGTGGGTAAAACAGTGCTCATCATGGAATTGATCAACAACATTGCCAAAGCTCATGGCGGCGTATCTGTATTTGGCGGAGTTGGGGAACGTACTCGTGAAGGAAATGATCTTTACATGGAAATGAAAGAATCTGGAGTGATTAATGAACAAAATATTGTAGAATCAAAAGTAGCACTAGTCTATGGTCAGATGAATGAACCGCCGGGAGCTCGGATGAGAGTTGGTTTGACTGCCCTAACCATGGCGGAATATTTCCGGGATGTTAATGAACAAGACGTACTTCTATTTATCGACAATATTTTTCGTTTCGTCCAAGCCGGATCCGAAGTCTCCGCTTTATTAGGCAGAATGCCTTCTGCTGTAGGTTATCAACCTACTCTTAGTACAGAAATGGGTTCTTTGCAAGAAAGAATTACTTCTACCAAAGAGGGATCCATAACTTCTATTCAAGCAGTTTATGTCCCTGCGGACGATTTGACCGACCCCGCCCCTGCCACGACATTTGCACATTTAGATGCTACTACCGTACTATCAAGAGGACTAGCTGCCAAAGGTATCTATCCAGCAGTAGATCCTTTAGATTCAACGTCAACTATGCTCCAACCGCGGATTGTTGGCAAGGAACATTATGAAACTGCGCAAAGAGTTAAGCAAACTTCACAACGTTACAAAGAACTTCAAGACATTATAGCTATCCTTGGGTTGGACGAATTATCCGAAGAGGATCGTTTAACCGTAGCAAGAGCACGCAAAATTGAGCGTTTCTTATCACAACCCTTCTTCGTAGCAGAAGTATTTACCGGTTCTCCAGGAAAATATGTTGGTCTAACAGAAACAATTAGGGGGTTTCAACTGATCCTTTCCGGAGAACTAGACAGTCTTCCTGAGCAGGCCTTTTATTTGGTGGGGAACATCGATGAAGCTACCGCGAAGGCTATGAACTTAGAC------------------------------------------------------------------------------------------------------------------------------------------------------------------------------------------------------------------------------------------------------------------------------------------------------------------------------------TTCTTCGAGGATCCATTTTCACATTTAAACCATGTGTTAGATATACTAATACCCCACCCCATCCATCTGGAACTTTTGGTTCAAACCCTTCGATGTTGTATACAAGATGCTGCTTCTTTGCATTTATTACGATTCTTTTTTTACGAGTATTCTAATTGGAATAGTATTATTACT------------CAAAAAAAAA---CCATTTCGGTTTTT------------TCAAAAAAA------GAGAATCAAAGATTATTCTTGTTCTTATATAATTCTCATGTATATGAATGCGAATCCATATTTGTTTTTCTCCGCAAACAATCTTCTTATTTACGATTAACATCTTCTAGAGCCTTTCTGGAGCGAACCTATTTCTATAGAAAAATGGAACATCTTGTAGTAATTTTTCAAAATGATTTGAATTTTATCCTAGGGTTGTTCAGGGAGCCTTTCATGCATTATGTCAGATATCGAGGAAAAGCCGTTCTGGCTTCAAAGGGGACTCCTCTTCTGTTGAATAAATGGAACTATTACCTTGTAAATCTCTGCCAATGTCATTTTGGCTTGTGGTCTCAATTGGATAGGATTTATATAACCCAATTAGCCAACCATTACTTCGATTTTCTGGACTATCTTTCAAGTGTACGACTAAATACTTCAGTAGTACGGAGTCAAATGTTAGATAAGTCATTTATTATGGATATTCCGATTAAGAAGTTTGATAGTATAGTCCCAATTATTCCTTTGATTGGATCATTGGCTAAAGCGAAATTTTGTAATGTATCAGGCAATCCCATTAGTAAGTCGTCTTGGACCGATTCATCAGATTCTGATATTCTCGATAGATTTGGGCGGATATACAAAAATCTTTCTCATTATTACAGCGGATCTTCAAAAAAAAAGAGTTTGTATCGAATAAAGTATATAATCATACCTTTCGTTCCACTTCCAGTTCCTATAGCCATAGGGCTGGGACTTCTCCTTGTTCCGACGGCAACAAAAAATCTTCGGCGTGTGTGGGCTTTTCCTAGCGTTTTCTTACTAAGTATCGTTATGCTTTTTTCAGCCGATCTGGCTATTCGGCAAATAAAAGGTAGTCCTATCTATCAATATGGATGGTCTTGGACCATCCATAATGATTTTTCCTTAGAGTTCGGTCACTTGATCGATCCACTTACTTCTATTATGTCAATATTAATCACTACTGTTGGAGTAATGGTTCTTATTTATAGTGACAATTATATGTCTCATGATCAAGGATATTTGAGATTTTTTGCTTATATGAGTTTTTCCAATGCTTCCATGTTGGGATTAGTTACGAGTTCCAATTTAATACAAATTTATATTTTTTGGGAATTGGTTGGAATGTGTTCGTATCTATTAATAGGATTTTGGTTCACACGACCAATTGCAGCAAATGCGTGTCAAAAAGCATTTGTAACTAATCGTGTAGGCGATTTTGGTTTATTATTAGGAATCTTAGGTCTTTATTGGATAACGGGCAGTTTCGAATTTCGGGATTTATTTGAAATAGTCAATAACTTGATTGATAATAATGGGGTCAATTCCTTATTTCTTACTCTCTGTGCTTCCCTATTATTTGTTGGTGCAATTGCTAAATCCGCACAATTTCCCCTTCATGTATGGTTACCTGATGCTATGGAGGGACCCACTCCTATTTCGGCTCTTATACATGCCGCTACTATGGTAGCAGCGGGGATTTTTCTTGTTGCTCGGCTTTTTCCTCTTTTCACAATCATACCCTACACACTGAATCTCATTTCGTTGGTAGGTATAATAACAGTCCTATTAGGAGCTACTCTGGCCCTTGCTCAAAGAGATATTAAAAGAAGTTTAGCCTATTCTACAATGTCTCAATTAGGTTATATGATGTTAGCTTTAGGTATGGGGTCTTATCGAGCTGCTTTATTTCATTTGATCACTCATGCCTATTCAAAAGCATTATTATTTTTAGGATCTGGATCCATTATTCATTCAATGGAACCTATTGTTGGGTATTCTCCTGATAAAAGTCAGAACATGGCTCTCATGGGCGGTTTAACAAAATATATCCCAATTACAAAATTTGCTTTTTTATTGGGTACACTTTCTCTTTGTGGTATTCCACCTCTTGCTTGTTTTTGGTCAAAAGACGAAATTCTTAATGATAGTTGGTTGTACTCACCCATTTTCGCGATAATAGCCTGTTTCACAGCAGGATTAACTGCATTTTATATGTTTCGGGTGTATTTACTTACTTTTGAAGGGAATTTAAACATTCATTTTCAAAATTACAGTGGTAAAAAAAACAGCTCGTTGTTTTCAATATCCATATGGGGTAAAAAA------GGAACGAAAACC------ATAAAGAATAAATTTTTTTTCTCAAAAATGAAT------AAAAACGAAAGGGAAGCTCTTTGTTCGAAAAAGACACATCCAACTGATGGAAATGTAAGAAATATGATGCAACCCCTCATTACTATT------ACTCAATTTACTAATAAAAAAACTTCCCAATATCCCCATGAATCGGACAATACTATGCTCTTATCATTTCTTGCATTGGTCTTATTGACTTTTTTTGTTGGATATATAGGAATTCCTTTT------GATCAAGAAGGAAGGGATTTTGATATATTATCAAAATGGTTAACTCCGTCGATAAACCTTTTACATACAAATTTGAACAATTCTCTGGATTGGTATGAATTTGTCACAAATTCCATTTTGTCAGTAAGTATAGCTTACTTTGGAATATTTATAGCGTCTCTTTTATATAGGCCCGTTTATTCATCTTTCCAGAATTTGAATTTAATCAATTCATTTGTTAAATTTGTTAAAATGGGCTCTAATAGAATTTTCTGGGACCAAACAATCAATGTGATATATAATTGGTCATATAAT------------------------------------------------------------------------------GTATGGAAACCTACTAAGTGAAAACTTTCAAATTCAGAGAACCCCTGGAATTAAAAATGGGCAATCCTGAGCCAAATCCTGTTTTCTGAAAACAAAAAA-----GGGTTCAGAA------AAGGAGACTCAAAAATGGATAGG-----TGCAGAGACTCAATGGAAGCTGTTCTAAGAAATGGAGTTGATTGCGTTGCGTTAGTGGAGGAAT-------CCTTCCATTGAAACTCC--------------------AG-AAAGGATGTACTTA--------TGTAT-----ATACATACGTCTACGTACTGAAACATCAAAGATTCATGATGATCCGAATCTGT-------ATTTATGAAAAATGGAAGAATTTTTGTTTTTGTAAATCAATTCCAA--------GTTGAAGGAAGAATCGAACATTCACTGATCAAATTAGTCACTCCAT-----AGTCTG-----ATAGGTCTTTTGAAGAACTGA-------CTAATCGGACGAGAATAAAGATAGAGTCCCATTCTACGTGTCAATACCGACAACAATGAAATTTATAGTAAGAGGAAAATCCGTCGACTTTAGAAATCGTGAGGGTTCAAGTCCCTCT---------ATCCCCAAG---------AAAAAGAAAAGGCCAATTTTACTCCCTAACGAGTTAT--CTTTTCGGCAGCAGTTCCAAATTAGCTATGTTTCTCGTTCACTCTACTCTTTCCCAACCCAAATGGATGGGAAGAGATATGTTTCTC------TTTT-----ATCACAATACTTGTGATATATAC-------GTACAAATGAGCATC-----TATGGGCAAGGA-ATCCCAATTTGAATCATTCACAGCCCGTGTATTCTATTATA-----ATTTTGAACACCAAAA-----GTATTCTGTTTGA---AGATCCAAGAAATTCCAAGGACTAGGTAAGACTTTGTTTTGCAATGCTTTTTT----------------AGTCTCTTTAATTGACATAGGCCC------------------AAGCCCTCTAT-----TAGTAT------------GGGGATGACACATCGAGAGGGG------CCGGGATAGCTCAGTTGGTAGAGCAGA-----------------------------------------------------------------------------------------------------------------------------------------------------------------------------------------------------------------------------------------------------------------------------------------------------------------------------------------------------------------------------------------------------------------------------------------------------------------------------------------------------------------------------------------------------------------------------------------------------------------------------------------------------------------------------------------------------------------------------------------------------------------------------------------------------------------------------------------------------------------------------------------------------------------------------------------------------------------------------------------------------------------------------------------------------------------------------------------------------------------------------------------------------------------------------------------------------------------------------------------------------------------------------------------------------------------------------------------------------------------------------------------------------------TCGATACCTGCAGAA-------CGACCCGCGAACCATTGACAACGATA-AC--TGAGCGACGCGGGCGGGCCGACCGGCCCTCCCGTCGTCGAGC-----AACAAAAC-CCCGGCGCGGCAAGCGCCAAGGAAATCTAAA--TCGAA-ACGG--AG---AC--CACKCG--TCGGGGCGGCT-GGCCCGCACGGCGGCGTTGC---GCCTCYGGATAACTTTAACGACTCTCGGCAACGGATATCTCGGCTCTCGCATCGATGAAGAACGTAGCGAAATGCGATACTTGGTGTGAATTGCAGAATCCCGTGAACCATCGAGTCTTTGAACGCAAGTTGCGCCCGAGTCCATCTTTGGTCGAGGGCACGTCTGCCTGGGCGTCTCGTGACGCACCACAACCCGCCC-----GACGCGGGG-AGTGGAGATTGGCCTTCCCGCGCGACGAGCGCGGCCGGCTCAAATAGCAGCCCCGACGCTCGGACGACGCGATCAGCGGTGGTTGACGAGAGA--ATCCTTGTCAAGCGA---GTG---ACGCGGTCGGACCGGCGCGATTCGGGGGG-AGCACCCTA-TTCGCAC----AT----ACCTT
	Cyclea_atjehensis				GGATTCAAAGCTGGTGTTAAAGATTACAAATTGACTTATTATACTCCTGAATATGAAACCAAAGATACTGATACGCTAGCAGCATTCCGAGTAACTCCTCAACCTGGAGTTCCGCCTGAAGAAGCGGGGGCTGCGGTAGCTGCCGAATCTTCTACAGGTACATGGACAACTGTGTGGACCGATGGACTTACCAGCCTTGATCGTTACAAAGGACGATGCTACCACATTGAGCCCGTTCCTGGAGAAGAAAGTCAATATATTTGTTATGTAGCTTACCCCTTAGACCTTTTTGAAGAAGGTTCTGTTACTAATATGTTTACTTCCATTGTGGGTAATGTTTTTGGGTTCAAAGCGCTGCGCGCTCTACGTCTGGAGGATCTGCGAATTCCTATTTCTTATATTAAAACTTTCCAAGGCCCGCCTCACGGCATCCAAGTTGAGAGGGATAAATTGAACAAGTATGGTCGTCCTCTATTGGGATGTACCATTAAACCAAAATTGGGATTATCCGCTAAGAACTACGGTAGAGCGGTTTATGAATGTCTCCGCGGTGGACTTGATTTTACCAAGGATGATGAGAACGTGAACTCCCAACCATTTATGCGTTGGAGAGACCGTTTCCTGTTTTGTGCCGAAGCACTTTATAAAGCACAGGCCGAAACAGGTGAAATCAAAGGACATTACTTGAATGCTACTGCAGGTACATGCGAAGAAATGATGAAAAGGGCTATATTTGCCAGAGAGTTAGGAGTCCCTATTGTAATGCATGACTACTTAACGGGAGGATTCACTGCGAATACTAGCTTGGCTCATTATTGCCGCGATAATGGTCTACTTCTTCACATCCACCGCGCAATGCATGCAGTTATTGATAGACAGAAGAATCATGGTATGCATTTCCGTGTACTAGCTAAAGCGTTACGTATGTCCGGTGGGGATCATATTCACGCTGGTACCGTAGTAGGTAAACTTGAAGGGGAAAGAGAAATCACTTTGGGCTTTGTTGATTTATTACGCGATGATTTTATTGAAAAAGACCGCAGTCGCGGTATTTATTTCACTCAAGATTGGGTCTCTCTACCAGGTGTTTTGCCTGTGGCTTCAGGGGGTATTCACGTTTGGCATATGCCTGCTCTGACCGAGATTTTTGGAGATGATTCCGTACTACAGTTTGGTGGAGGAACTTTAGGACACCCTTGGGGAAATGCACCGGGTGCTGTAGCTAATCGAGTAGCTCTAGAAGCGTGTGTACAAGCTCGTAATGAAGGACGTGATCTTGCTCGTGAAGGTAATGAAATTATCCGTGAAGCTAGCAAA---------------------------------------------------------------------ATTGCGCAAATTATTGGTCCGGTACTGGATGTAGTCTTTCCACCAGGCAAGATGCCTAATATTTACAACGCTTTGGTAGTGAAAGGTCAAGATACTCTCGGCCAGCAAATTAATGTAACTTGTGAAGTACAGCAATTATTAGGAAATAATCGAGTTAGAGCTGTAGCTATGAGTGCTACGGATGGTCTGATGAGAGGAATGGAAGTGATTGACACAGGAGCTCCTCTAAGTGTTCCAGTCGGTGGAGCAACTCTCGGACGCATTTTCAATGTTCTTGGAGAACCCGTTGATAATTTAGGTCCTGTAGATAGTAGCACAACATCTCCTATTCATAGGTCTGCGCCCGCCTTTATACAGTTAGATACTAAATTATCTATTTTTGAAACAGGAATAAAAGTAGTGGATCTTTTAGCTCCTTATCGCCGTGGAGGAAAAATCGGACTATTCGGGGGAGCTGGAGTAGGTAAAACAGTGCTCATCATGGAATTGATCAACAACATTGCCAAAGCTCATGGCGGCGTATCCGTATTTGGCGGAGTTGGGGAACGTACTCGTGAAGGAAATGATCTTTACATGGAAATGAAAGAATCTGGAGTGATTAATGAACAAAATATTGTAGAATCAAAAGTAGCACTAGTCTATGGTCAGATGAATGAACCGCCGGGAGCTCGGATGAGAGTTGGTTTGACTGCCCTAACCATGGCGGAATATTTCCGGGATGTTAATGAACAAGACGTACTTCTATTTATCGACAATATTTTTCGTTTCGTCCAAGCCGGATCCGAAGTCTCCGCTTTATTAGGCAGAATGCCTTCTGCTGTAGGTTATCAACCTACTCTTAGTACAGAAATGGGTTCTTTGCAAGAAAGAATTACTTCTACCAAAGAGGGATCCATAACTTCTATTCAAGCAGTTTATGTCCCTGCGGACGATTTGACCGACCCCGCCCCTGCCACGACATTTGCACATTTAGATGCTACTACCGTACTATCAAGAGGACTAGCTGCCAAAGGTATCTATCCAGCAGTAGATCCTTTAGATTCAACGTCAACTATGCTCCAACCTCGGATTGTTGGCAAGGAACATTATGAAACTGCGCAAAGAGTTAAGCAAACTTCACAACGTTACAAAGAACTTCAAGACATTATAGCTATCCTTGGGTTGGACGAATTATCCGAAGAGGATCGTTTAACCGTAGCAAGAGCACGCAAAATTGAGCGTTTCTTATCACAACCCTTCTTCGTAGCAGAAGTATTTACCGGTTCTCCAGGAAAATATGTTGGTCTAACAGAAACAATTAGGGGGTTTCAACTGATCCTTTCCGGAGAACTAGACGGTCTTCCTGAGCAGGCCTTTTATTTGGTGGGGAACATCGATGAAGCTACCGCGAAGGCTATGAACTTAGAC----------------------------------------------------------------------------------------------------------------------------------------------------------------------------------------------------------------------------------------------------------------------------------------------------------------------------TATTTCCATTCTTCGAGGATCAATTTTCACATTTAAACCATGTGTTAGATATACTAATACCCCACCCCATCCATCTGGAACTTTTGGTTCAAACCCTTCGCTGTTGTATACAAGATGCCGCTTCTTTGCATTTATTACGATTCTTTTTTTACGAGTATTATAATTGGAATAGTCTTATTACT------------CAAAAAAAAA---CCATTTCGGTTTTT------------TCAAAAAAA------GAGAATCAAAGATTATTCTTGTTCTTATATAATTCTCATGTATATGAATGCGAATCCATATTTGTTTTTCTCCGCAAACAATCTTCTTATTTACGGTTAACATCTTCTAGAGCCTTTCTGGAGCGAACCTATTTCTATAGAAAAATGGAACATCTTGTAGTAATTTTTCAAAATGATTTGAATTTTATCCTAGGGTTGTTCGGGGAGCCTTTCATGCATTATGTCAGATATCGAGGAAAAGCCGTTCTGGCTTCAAAGGGGACTCCTCTTCTGCTGAATAAATGGAACTATTACCTTGTAAATCTCTGCCAATGTCATTTTGGCTTGTGGTCTCAATTGGATAGGATTTATATAACCCAATTAGCCAATCATTACTTCGATTTTCTGGACTATCTTTCAAGTGTACGACTAAATACTTCAGTAGTACGGAGTCAAATGTTAGATAAGTCATTTATTATGGATATTCCGATTAAGAAGTTTGATAGTATAGTCCCAATTATTCCTTTGATTGGATCATTGGCTAAAGCGAAATTTTGTAATGTATCAGGCAATCCCATTAGTAAGTCGTCTTGGACCGATTCATCAGATTCTGATATTCTCGATAGATTTGGGCGGATATACAAAAATATTTCTCATTATTACAGCGGATCTTCAAAAAAAAAGAGTTTGTATCGAATAAAGTATATAATCATACCTTTCGTTCCACTTCCAGTTCCTATAGCCATAGGGCTGGGACTTCTCCTTGTTCCGACGGCAACAAAAAATCTTCGGCGTGTGTGGGCTTTTCCTAGCGTTTTCTTACTAAGTATCGTTATGCTTTTTTCAGCCGATCTGGCTATTCGGCAAATAAAAGGTAGTCCTATCTATCAATATGGATGGTCTTGGACCATCCATAATGATTTTTCCTTAGAGTTCGGTCACTTGATCGATCCACTTACTTCTATTATGTCAATATTAATCACTACTGTTGGAGTAATGGTTCTTATTTATAGTGACAATTATATGTCTCATGATCAAGGATATTTGAGATTTTTTGCTTATATGAGTTTTTTCAATGCTTCCATGTTGGGATTAGTTACTAGTTCCAATTTAATACAAATTTATATTTTTTGGGAATTGGTTGGAATGTGTTCGTATCTATTAATAGGATTTTGGTTCACACGACCAATTGCGGCAAATGCGTGTCAAAAAGCATTTGTAACTAATCGTGTAGGCGATTTTGGTTTATTATTAGGAATCTTAGGTCTTTATTGGATAACGGGCAGTTTCGAATTTCGGGATTTATTCGAAATAGTCAATAACTTGATTGATAATAATGGGGTCAATTCCTTATTTCTTACTCTCTGTGCTTCCCTATTATTCGTTGGTGCAATTGCTAAATCCGCACAATTTCCCCTTCATGTATGGTTACCTGATGCTATGGAGGGACCCACTCCTATTTCGGCTCTTATACATGCCGCTACTATGGTAGCAGCGGGGATTTTTCTTGTTGCTCGGCTTTTTCCTCTTTTCACAATCATACCCTACACACTGAATCTCATTTCGTTGGTAGGTATAATAACAGTCCTATTAGGAGCTACTCTGGCCCTTGCCCAAAGAGATATTAAAAGAAGTTTAGCCTATTCTACAATGTCTCAATTAGGGTATATGATGTTAGCTTTAGGTATGGGGTCTTATCGAGCTGCTTTATTTCATTTGATCACTCATGCCTATTCAAAAGCATTATTATTTTTAGGATCCGGATCCATTATTCATTCAATGGAACCCATTGTTGGGTATTCTCCTGATAAAAGTCAGAACATGGCTCTCATGGGCGGTTTAACAAAATATATCCCAATTACAAAATTGGCTTTTTTATTGGGTACACTTTCTCTTTGTGGTATTCCACCTCTTGCTTGTTTTTGGTCAAAAGACGAAATTCTTAATGATAGTTGGTTGTACTCACCCATTTTCGCGATAATAGCCTGTTTCACAGCAGGATTAACTGCATTTTATATGTTTCGGGTGTATTTACTTACTTTTGAAGGGAATTTAAACATTCATTTTCAAAATTACAGTGGTAAAAAAAACAGCGCGTTGTTTTCAATATCCATATGGGGTAAAAAA------GGAACGAAAACC------ATAAAGAATAATTTTTTTTTATCAAAAATGAAT------AAAAACGAAAGGGAAGCTCTTTGTTCGAAAAAGACACATCCAACTGATGGAAATGTAAGAAATATGATGCAACCTCTCATTACTATT------ACTCAATTTACTAATAAAAAAACTTCTCAATATCCCCATGAATCGGACAATACTATGCTCTTATCATTTCTTGCATTGGTCTTATTGACTTTTTTTGTTGGATATATAGGAATTCCTTTT------GATCAAGAAGGAAGGGATTTTGATATATTATCAAAATGGTTAACTCCGTCGATAAACCTTTTACATAAAAATTTGAACAATTCTCTGGATTGGTATGAATTTGTGACAAATTCAATTTTGTCAGTAAGTATAGCTTACTTTGGAATATTTATAGCGTCTCTTTTTTATAGGCCCGTTTATTCATCTTTCCAGAATTTAAATTTCATCAATTCATTTGTTAAATTTGTTAAAATGGGCTCTAATAGAATTTTCTGGGACCAAACAATCAATGTGATATATAATTGGTCATATAATCGTGGGTACATAGATGCTTTTTATGCAATAACCTTAACTAGGGGTATAGGAAGGTTAGCTGGGTTAACTCATTTTGTGGTATGGAAACCTACTAAGTGAAAACTTTCAAATTCAGAGAACCCCTGGAATTAAAAATGGGCAATCCTGAGCCAAATCCTGTTTTCTGAAAACAAAAAAA----GGGTTCAGAA------AAGGAGACTCAAAAATGGATAGG-----TGCAGAGACTCAATGGAAGCTGTTCTAAGAAATGGAGTTGATTGCGTTGCGTTAGTGGAGGAAT-------CCTTCCATTGAAACTCC--------------------AG-AAAGGATGTACTTA--------TCTAT-----ATACATACGTCTACGTACTGAAACATCAAAGATTCATGATGATCCGAATCTGT-------ATTTATGAAAAATGGAAGAATTTTTGTTTTTGTAAATCAATTCCAA--------GTTGAAGGAAGAATCGAACATTCACTGATCAAATCAGTCACTCCAT-----AGTCTG-----ATAGGTCTTTTGAAGAACTGA-------CTAATCGGACGAGAATAAAGATAGAGTCCCATTCTACGTGTCAATACCGACAACAATGAAATTTATAGTAAGAGGAAAATCCGTCGACTTTAGAAATCGTGAGGGTTCAAGTCCCTCT---------ATCCCCAAG---------AAAAAGAAAAGGCCAATTTTACTCCCTAACGAGTTAT--CTTTTCGGCAGCAGTTCCAAATTAGCTATGTTTCTCGTTCACTCTACTCTTTCCCAACCCAAATGGATGGGAAGAGATATGTTTCTC------TTTT-----ATCACAATACTTGTGATATATAC-------GTACAAATGAGCATC-----TATGGGCAAGGA-ATCCCAATTTGAATCATTCACAGTCCG--TATTATATTATA-----ATTTTGAACACCAAAA-----GTATTCTGTTTGA---AGATCCAAGAAATTCCAAGGACTAGGTAAGACTTTGTTTTGCAATGCTTTTTT----------------AGTCTCTTTAATTGACATAGGCCC------------------AAGCCCTCTAT-----TAGTAT------------GGGGATGACACATCGAGAGGGG------CCGGGATAGCTCAGTTGGTAGAGCAGA------------------------------------------------------------------------------------------------------------------------------------------------------------------------------------------------------------------------------------------------------------------------------------------------------------------------------------------------------------------------------------------------------------------------------------------------------------------------------------------------------------------------------------------------------------------------------------------------------------------------------------------------------------------------------------------------------------------------------------------------------------------------------------------------------------------------------------------------------------------------------------------------------------------------------------------------------------------------------------------------------------------------------------------------------------------------------------------------------------------------------------------------------------------------------------------------------------------------------------------------------------------------------------------------------------------------------------------------------------------------------------------------------------------------------------------------------------------------------------------------------------------------------------------------------------------------------------------------------------------------------------------------------------------------------------------------------------------------------------------------------------------------------------------------------------------------------------------------------------------------------------------------------------------------------------------------------------------------------------------------------------------------------------
	Cyclea_hypoglauca				GGATTCAAAGCTGGTGTTAAAGATTACAAATTGACTTATTATACTCCTGAATATGAAACCAAAGATACTGATACGCTAGCAGCATTCCGAGTAACTCCTCAACCTGGAGTTCCGCCTGAAGAAGCGGGGGCTGCGGTAGCTGCCGAATCTTCTACAGGTACATGGACAACTGTGTGGACCGATGGACTTACCAGCCTTGATCGTTACAAAGGACGATGCTACCACATTGAGCCCGTTCCTGGAGAAGAAAGTCAATATATTTGTTATGTAGCTTACCCCTTAGACCTTTTTGAAGAAGGTTCTGTTACTAATATGTTTACTTCCATTGTGGGTAATGTTTTTGGGTTCAAAGCGCTGCGCGCTCTACGTCTGGAGGATCTGCGAATTCCTATTTCTTATATTAAAACTTTCCAAGGCCCGCCTCACGGCATCCAAGTTGAGAGGGATAAATTGAACAAGTATGGTCGTCCTCTATTGGGATGTACCATTAAACCAAAATTGGGATTATCCGCTAAGAACTACGGTAGAGCGGTTTATGAATGTCTCCGCGGTGGACTTGATTTTACCAAGGATGATGAGAACGTGAACTCCCAACCATTTATGCGTTGGAGAGACCGTTTCCTGTTTTGTGCCGAAGCACTTTATAAAGCACAGGCCGAAACAGGTGAAATCAAAGGACATTACTTGAATGCTACTGCAGGTACATGCGAAGAAATGATGAAAAGGGCTATATTTGCCAGAGAGTTAGGAGTCCCTATTGTAATGCATGACTACTTAACGGGAGGATTCACTGCGAATACTAGCTTGGCTCATTATTGCCGCGATAATGGTCTACTTCTTCACATCCACCGCGCAATGCATGCAGTTATTGATAGACAGAAGAATCATGGTATGCATTTCCGTGTACTAGCTAAAGCGTTACGTATGTCCGGTGGGGATCATATTCACGCTGGTACCGTAGTAGGTAAACTTGAAGGGGAAAGAGAAATCACTTTGGGCTTTGTTGATTTATTACGCGATGATTTTATTGAAAAAGACCGCAGTCGCGGTATTTATTTCACTCAAGATTGGGTCTCTCTACCAGGTGTTTTGCCTGTGGCTTCAGGGGGTATTCACGTTTGGCATATGCCTGCTCTGACCGAGATTTTTGGAGATGATTCCGTACTACAGTTTGGTGGAGGAACTTTAGGACACCCTTGGGGAAATGCACCGGGTGCTGTAGCTAATCGAGTAGCTCTAGAAGCGTGTGTACAAGCTCGTAATGAAGGACGTGATCTTGCTCGTGAAGGTAATGAAATTATCCGTGAAGCTAGCAAATGGAGCCCTGAACTGGCTGCTGCTTGTGAGGTATGGAAGGAGATCAAATTCGAATTTGAAGCAATGGATATTGCGCAAATTATTGGTCCGGTACTGGATGTAGTCTTTCCACCAGGCAAGATGCCTAATATTTACAACGCTTTGGTAGTGAAAGGTCAAGATACTCTCGGCCAGCAAATTAATGTAACTTGTGAAGTACAGCAATTATTAGGAAATAATCGAGTTAGAGCTGTAGCTATGAGTGCTACGGATGGTCTGATGAGAGGAATGGAAGTGATTGACACAGGAGCTCCTCTAAGTGTTCCAGTCGGTGGAGCAACTCTCGGACGCATTTTCAATGTTCTTGGAGAACCCGTTGATAATTTAGGTCCTGTAGATAGTCGCACAACATCTCCTATTCATAGGTCTGCGCCCGCCTTTATACAGTTAGATACAAAATTATCTATTTTTGAAACAGGAATAAAAGTAGTGGATCTTTTAGCTCCTTATCGCCGTGGAGGAAAAATCGGACTATTCGGGGGAGCTGGAGTAGGTAAAACAGTGCTCATCATGGAATTGATCAACAACATTGCCAAAGCTCATGGCGGCGTATCCGTATTTGGCGGAGTTGGGGAACGTACTCGTGAAGGAAATGATCTTTACATGGAAATGAAAGAATCTGGAGTGATTAATGAACAAAATATTGTAGAATCAAAAGTAGCACTAGTCTATGGTCAGATGAATGAACCGCCGGGAGCTCGGATGAGAGTTGGTTTGACTGCCCTAACCATGGCGGAATATTTCCGGGATGTTAATGAACAAGACGTACTTCTATTTATCGACAATATTTTTCGTTTCGTCCAAGCCGGATCCGAAGTCTCCGCTTTATTAGGCAGAATGCCTTCTGCTGTAGGTTATCAACCTACTCTTAGTACAGAAATGGGTTCTTTGCAAGAAAGAATTACTTCTACCAAAGAGGGATCCATAACTTCTATTCAAGCAGTTTATGTCCCTGCGGACGATTTGACCGACCCCGCCCCTGCCACGACATTTGCACATTTAGATGCTACTACCGTACTATCAAGAGGACTAGCTGCCAAAGGTATCTATCCAGCAGTAGATCCTTTAGATTCAACGTCAACTATGCTCCAACCTCGGATTGTTGGCAAGGAACATTATGAAACTGCGCAAAGAGTTAAGCAAACTTCACAACGTTACAAAGAACTTCAAGACATTATAGCTATCCTTGGGTTGGACGAATTATCCGAAGAGGATCGTTTAACCGTAGCAAGAGCACGCAAAATTGAGCGTTTCTTATCACAACCCTTCTTCGTACCAGAAGTATTTACCGGTTCTCCAGGAAAATATGTTGGTCTAACAGAAACAATTAGGGGGTTTCAACTGATCCTTTCCGGAGAACTAGACGGTCTTCCTGAGCAGGCCTTTTATTTGGTGGGGAACATCGATGAAGCTACCGCGAAGGCTATGAACTTAGACCTTGCTCATGATTATGGTTTAACTAAAGTGATTCTT------TATGAATCTGTGAAAATTTTAGGTTATGACAAGAAATCTAGTTCACTAATTGTGAAACGCTTAATTAATCGAATGTATCAACAGAATCATTGGATTCTTTCTTTTAATGATTCTAAAAAAAATAAATTTTGGGGGTACAAGAATCGTTTTGATTCTCAAATCATATCAGAGGGGTTTGCTGTCATTGTGGAAATTCCATTCTCGCGGCGATTAGTACCCTCTCTAGAAGGGAAAGAAATAGTCAAATCACATAATTTAAGATCAATTCATTCACTATTTCCATTCTTCGAGGATCCATTTTCACATTTAAACCATGTGTTAGATATACTAATACCCCACCCCATCCATCTGGAACTTTTGGTTCAAACCCTTCGCTGTTGTATACAAGATGCCGCTTCTTTGCATTTATTACGATTCTTTTTTTACGAGTATTCTAATTGGAATAGTCTTATTACT------------CAAAAAAAAA---CCATTTCGGTTTTT------------TCAAAAAAA------GAGAATCAAAGATTATTCTTGTTCTTATATAATTCTCATGTATATGAATGCGAATCCATATTTGTTTTTCTCCGCAAACAATCTTCTTATTTACGGTTAACATCTTCTAGAGCCTTTCTGGAGCGAACCTATTTCTATAGAAAAATAGAACATCTTGTAGTAATTTTTCAAAATGATTTGAATTTTATCCTAGGGTTGTTCGGGGAGCCTTTCATGCATTATGTCAGATATCGAGGAAAAGCCGTTCTGGCTTCAAAGGGGACTCCTCTTCTGCTGAATAAATGGAACTATTACCTTGTAAATCTCTGCCAATGTCATTTTGGCTTGTGGTCTCAATTGGATAGGATTTATATAACCCAATTAGCCAATCATTACTTCGATTTTCTGGACTATCTTTCAAGTGTACGACTAAATACTTCAGTAGTACGGAGTCAAATGTTAGATAAGTCATTTATTATGGATATTCCGATTAAGAAGTTTGATAGTATAGTCCCAATTATTCCTTTGATTGGATCATTGGCTAAAGCGAAATTTTGTAATGTATCAGGCAATCCCATTAGTAAGTCGTCTTGGACCGATTCATCAGATTCTGATATTCTCGATAGATTTGGGCGGATATACAAAAATATTTCTCATTATTACAGCGGATCTTCAAAAAAAAAGAGTTTGTATCGAATAAAGTATATAATCATACCTTTCGTTCCACTTCCAGTTCCTATAGCCATAGGGCTGGGACTTCTCCTTGTTCCGACGGCAACAAAAAATCTTCGGCGTGTGTGGGCTTTTCCTAGCGTTTTCTTACTAAGTATCGTTATGCTTTTTTCAGCCGATCTGGCTATTCGGCAAATAAACGGTAGTCCTATCTATCAATATGGATGGTCTTGGACCATCCATAATGATTTTTCCTTAGAGTTCGGTCACTTGATCGATCCACTTACTTCTATTATGTCAATATTAATCACTACTGTTGGAGTAATGGTTCTTATTTATAGTGACAATTATATGTCTCATGATCAAGGATATTTGAGATTTTTTGCTTATATGAGTTTTTTCAATGCTTCCATGTTGGGATTAGTTACTAGTTCCAACTTAATACAAATTTATATTTTTTGGGAATTGGTTGGAATGTGTTCGTATCTATTAATAGGATTTTGGTTCACACGACCAATTGCGGCAAATGCGTGTCAAAAAGCATTTGTAACTAATCGTGTAGGCGATTTTGGTTTATTATTAGGAATCTTAGGTCTTTATTGGATAACGGGCAGTTTCGAATTTCGGGATTTATTCGAAATAGTCAATAACTTGATTGATAATAATGGGGTCAATTCCTTATTTCTTACTCTCTGTGCTTCCCTATTATTCGTTGGTGCAATTGCTAAATCCGCACAATTTCCCCTTCATGTATGGTTACCTGATGCTATGGAGGGACCCACTCCTATTTCGGCTCTTATACATGCCGCTACTATGGTAGCAGCGGGGATTTTTCTTGTTGCTCGGCTTTTTCCTCTTTTCACAATCATACCCTACACACTGAATCTCATTTCGTTGGTAGGTATAATAACAGTCCTATTAGGAGCTACTCTGGCCCTTGCCCAAAGAGATATTAAAAGAAGTTTAGCCTATTCTACAATGTCTCAATTAGGGTATATGATGTTAGCTTTAGGTATGGGGTCTTATCGAGCTGCTTTATTTCATTTGATCACTCATGCCTATTCAAAAGCATTATTATTTTTAGGATCCGGATCCATTATTCATTCAATGGAACCCATTGTTGGGTATTCTCCTGATAAAAGTCAGAACATGGCTCTCATGGGCGGTTTAACAAAATATATCCCAATTACAAAATTTTCTTTTTTATTGGGTACACTTTCTCTTTGTGGTATTCCACCTCTTGCTTGTTTTTGGTCAAAAGACGAAATTCTTAATGATAGTTGGTTGTACTCACCCATTTTCGCGATAATAGCCTGTTTCACAGCAGGATTAACTGCATTTTATATGTTTCGGGTGTATTTACTTACTTTTGAAGGGAATTTAAACATTCATTTTCAAAATTACAGTGGTAAAAAAAACAGCGCGTTGTTTTCAATATCCATATGGGGTAAAAAA------GGAACGAAAACC------ATAAAGAATAATTTTTTTTTCTCAAAAATGAAT------AAAAACGAAAGGGAAGCTCTTTGTTCGAAAAAGACACATCCAACTGATGGAAATGTAAGAAATATGATGCAACCTCTCATTACTATT------ACTCAATTTACTAATAAAAAAACTTCTCAATATCCCCATGAATCGGACAATACTATGCTCTTATCATTTCTTGCATTGGTCTTATTGACTTTTTTTGTTGGATATATAGGAATTCCTTTT------GATCAAGAAGGAAGGGATTTTGATATATTATCAAAATGGTTAACTCCGTCGATAAACCTTTTACATACAAATTTGAACAATTCTCTGGATTGGTATGAATTTGTGACAAATTCTATTTTGTCAGTAAGTATAGCTTACTTTGGAATATTTATAGCGTCTCTTTTTTATAGGCCCGTTTATTCATCTTTCCAGAATTTAAATTTCATCAATTCATTTGTTAAATTTGTTAAAATGGGCTCTAATAGAATTTTCTGGGACCAAACAATCAATGTGATATATAATTGGTCATATAATCGTGGGTACATAGATGCTTTTTATGCAATAACCTTAACTAGGGGTATAGGAAGGTTAGCTGGGTTAACTCATTTTGTTGTATGGAAAC-TACTAAGTGAAAACTTTCAAATTCAGAGAACCCCTGGAATTAAAAATGGGCAATCCTGAGCCAAATCCTGTTTTCTGAAAACAAAAAA-----GGGTTCAGAA------AAGGAGACTCAAAAATGGATAGG-----TGCAGAGACTCAATGGAAGCTGTTCTAAGAAATGGAGTTGATTGCGTTGCGTTAGTGGAGGAAT-------CCTTCCATTGAAACTCC--------------------AG-AAAGGATGTACTTA--------TCTAT-----ATACATACGTCTACGTACTGAAACATCAAAGATTCATGATGATCCGAATCTGT-------ATTTATGAAAAATGGAAGAATTTTTGTTTTTGTAAATCAATTCCAA--------GTTGAAGGAAGAATCGAACATTCACTGATCAAATCAGTCACTCCAT-----AGTCTG-----ATAGGTCTTTTGAAGAACTGA-------CTAATCGGACGAGAATAAAGATAGAGTCCCATTCTACGTGTCAATACCGACAACAATGAAATTTATAGTAAGAGGAAAATCCGTCGACTTTAGAAATCGTGAGGGTTCAAGTCCCTCT---------ATCCCCAAG---------AAAAAGAAAAGGCCAATTTTACTCCCTAACGAGTTAT--CTTTTCGGCAGCAGTTCCAAATTAGCTATGTTTCTCGTTCACTCTACTCTTTCCCAACCCAAATGGATGGGAAGAGATATGTTTCTC------TTTT-----ATCACAATACTTGTGATATATAC-------GTACAAATGAGCATC-----TATGGGCAAGGA-ATCCCAATTTGAATCATTCACAGTCCG--TATTATATTATA-----ATTTTGAACACCAAAA-----GTATTCTGTTTGA---AGATCCAAGAAATTCCAAGGAATAGGTAATACTTTGTTTTGCAATGCTTTTTT----------------AGTCTCTTTAATTGACATAGGCCC------------------AAGCCCTCTAT-----TAGTAT------------GGGGATGACACATCGAGAGGGG------CCGGGATAGCTCAGTTG-TAGAGCAGAGATTCCCTTAGTAACGGCGAGCGAACCGGGAATAGCCCAGCATGAGAATCGAGCGGCCACGCCGTTCGAATTGTAGTCTGTAGAAGCATCCTCAGCGACGGACCGGGTTCAAGTCCCCTGGAAGGGGGCGCCAGAGAGGGTGAGAGCCCCGTCGTGCCCGGACCCTGTCGCACCACGAGGAGCTGTCAGCGAGTCGGGTTGTTTGGGAATGCAGCCCAAATCGGGCGGTAAATTCCGTCCAAGGCTAAATATCGGCGAGAGACCGATAGCGAACAAGTACCGCGAGGGAAAGATGAAAAGGACTTTGAAAAGAGAGTCAAAGAGTGCTTGAAATTGTCGGGAGGGAAGCGGATGGGGGCCGGCGATGCGCCCCGGTCGTATGCGGAACGGCGACGAGCCGGTCCGCCAATCGACTCGGGGCGTGGACCGACGCGGATTGCGGCGGCGGCCAAAGCCCGGGCTGTAGT--TATGCCCGTGGAGACGTCGTCGCCGCGATCGTGGTGAGAAGCGCGCGCC-C-CCGGGCGTGCC-AC-GGCACCTGCGCGCTCTCGGCGTCGGCCTGCGGGCTCCCCATTCGGCCCGTCTTGAAACACGGACCAAGGAGTCTGACATGTGTGCGAGTCAACGGGCCAGTAAA-CCCGTAAGGCGCAAGGAAGCTGATTGGCGGGATCCCC-TCGCGGGTTGCACCGCCGACCGACCTAGACCTTCTGAGAAGGGTTCGAGTGTGAGCATACCTGTCGGGACCCGAAAGATGGTGAACTATGCCTGAGCGGGGCGAAGCCAGAGGAAACTCTGGTGGAGGCCCGCAGCGATACTGACGTGCAAATCGTTCGTCTGACTTGGGTATAGGGGCGAAAGACTAATCGAACCATCTAGTAGCTGGTTCCCTCCGAAGTTTCCCTCAGGATAGCTGGAGCTCACGCGCGAGTTCTATCGGGTAAAGCCAATGATTAGAGGCATCGGGGACTAATTGACCTCGACCTATTCTCAAACTTTAAATAGGTAGGACGGCGCGGCTGCTTCGTTGAGCCGCGCCACGGAATCGAGAGCTCCAAGTGGGCCATTTTTGGTAAGCAGAACTGGCGATGCGGGATGAACCGGAAGCCGGGTTACGGTGCCCAATTGCGCGCTAACCTAGAACCCACAAAGGGTGTTGGTCGATTAAGACAGCAGGACGGTGGTCATGGAAGTCGAAATCCGCTAAGGAGTGTGTAACAACTCACCTGCCGAATCAACTAGCCCCGAAAATGGATGGCGCTGAAGCGCGCAACCCACACCCGGCCGTCGGGGCAATCGTCAGGCCCCGATGAGTAGGAGGGCGCGGCG------------------------TCGATGCCTGCAGAA-------CGACCCGCGAACCATTGACGACGAGA-AC--CGAGCGACGAGGGAGGGTCGATCGCCC-CCCCGTAGTCGATCGGATCAACAAAAC-CCCGGCGCGGCACGCGCCAAGGAAATCTAAA--TCGAA-ACGG--GG-AGAC--GACGCG--TCGGGGCGGCT-GGCCCGCACGGCGACGTCGA---GCTCCCGGATAACCTTAACGACTCTCGGCAACGGATATCTCGGCTCTCGCATCGATGAAGAACGTAGCGAAATGCGATACTTGGTGTGAATTGCAGAATCCCGTGAACCATCGAGTCTTTGAACGCAAGTTGCGCCCGAGTCCATTTTTGGTCGAGGGCACGTCTGCCTGGGCGTCTCGCGACGCACCACGACCCGCCC-----GATGCGGGG-AGTGGAGATTGGCCTTCCCGCGCGACGAGCACGGTCGGCTCAAATAGCAACCTCGACGCTCGGACGACGCGATCAGCGGTGGTTGATGAGAGA--ATCCTTGTCAAGCGA---GTG---ACGCGGTCGGACCGGCGCGATCCGAGGGGGAGCACCCTA-TTCGCATGTATAT----ACCTT
	Cyclea_polypetala				GGATTCAAAGCTGGTGTTAAAGATTACAAATTGACTTATTATACTCCTGAATATGAAACCAAAGATACTGATACGCTAGCAGCATTCCGAGTAACTCCTCAACCTGGAGTTCCGCCTGAAGAAGCGGGGGCTGCGGTAGCTGCCGAATCTTCTACAGGTACATGGACAACTGTGTGGACCGATGGACTTACCAGCCTTGATCGTTACAAAGGACGATGCTACCACATTGAGCCCGTTCCTGGAGAAGAAAGTCAATATATTTGTTATGTAGCTTACCCCTTAGACCTTTTTGAAGAAGGTTCTGTTACTAATATGTTTACTTCCATTGTGGGTAATGTTTTTGGGTTCAAAGCGCTGCGCGCTCTACGTCTGGAGGATCTGCGAATTCCTATTTCTTATATTAAAACTTTCCAAGGCCCGCCTCACGGCATCCAAGTTGAGAGGGATAAATTGAACAAGTATGGTCGTCCTCTATTGGGATGTACCATTAAACCAAAATTGGGATTATCCGCTAAGAACTACGGTAGAGCGGTTTATGAATGTCTCCGCGGTGGACTTGATTTTACCAAGGATGATGAGAACGTGAACTCCCAACCATTTATGCGTTGGAGAGACCGTTTCCTGTTTTGTGCCGAAGCACTTTATAAAGCACAGGCCGAAACAGGTGAAATCAAAGGACATTACTTGAATGCTACTGCAGGTACATGCGAAGAAATGATGAAAAGGGCTATATTTGCCAGAGAGTTAGGAGTCCCTATTGTAATGCATGACTACTTAACGGGAGGATTCACTGCGAATACTAGCTTGGCTCATTATTGCCGCGATAATGGTCTACTTCTTCACATCCACCGCGCAATGCATGCAGTTATTGATAGACAGAAGAATCATGGTATGCATTTCCGTGTACTAGCTAAAGCGTTACGTATGTCCGGTGGGGATCATATTCACGCTGGTACCGTAGTAGGTAAACTTGAAGGGGAAAGAGAAATCACTTTGGGCTTTGTTGATTTATTACGCGATGATTTTATTGAAAAAGACCGCAGTCGCGGTATTTATTTCACTCAAGATTGGGTCTCTCTACCAGGTGTTTTGCCTGTGGCTTCAGGGGGTATTCACGTTTGGCATATGCCTGCTCTGACCGAGATTTTTGGAGATGATTCCGTACTACAGTTTGGTGGAGGAACTTTAGGACACCCTTGGGGAAATGCACCGGGTGCTGTAGCTAATCGAGTAGCTCTAGAAGCGTGTGTACAAGCTCGTAATGAAGGACGTGATCTTGCTCGTGAAGGTAATGAAATTATCCGTGAAGCTAGCAAATGGAGCCCTGAACTGGCTGCTGCTTGTGAGGTATGGAAGGAGATCAAATTCGAATTTGAAGCAATGGATATTGCGCAAATTATTGGTCCGGTACTGGATGTAGTCTTTCCACCAGGCAAGATGCCTAATATTTACAACGCTTTGGTAGTGAAAGGTCAAGATACTCTCGGCCAGCAAATTAATGTAACTTGTGAAGTACAGCAATTATTGGGAAATAATCGAGTTAGAGCTGTAGCTATGAGTGCTACGGATGGTCTGATGAGAGGAATGGAAGTGATTGACACAGGAGCTCCTCTAAGTGTTCCAGTCGGTGGAGCAACTCTCGGACGCATTTTCAATGTTCTTGGAGAACCCGTTGATAATTTAGGTCCTGTAGATAGTCGCACAACATCTCCTATTCATAGGTCTGCGCCCGCCTTTATACAGTTAGATACAAAATTATCTATTTTTGAAACAGGAATAAAAGTAGTGGATCTTTTAGCTCCTTATCGCCGTGGAGGAAAAATCGGACTATTCGGGGGAGCTGGAGTAGGTAAAACAGTGCTCATCATGGAATTGATCAACAACATTGCCAAAGCTCATGGCGGCGTATCCGTATTTGGCGGAGTTGGGGAACGTACTCGTGAAGGAAATGATCTTTACATGGAAATGAAAGAATCTGGAGTGATTAATGAACAAAATATTGTAGAATCAAAAGTAGCACTAGTCTATGGTCAGATGAATGAACCGCCGGGAGCTCGGATGAGAGTTGGTTTGACTGCCCTAACCATGGCGGAATATTTCCGGGATGTTAATGAACAAGACGTACTTCTATTTATCGACAATATTTTTCGTTTCGTCCAAGCCGGATCCGAAGTCTCCGCTTTATTAGGCAGAATGCCTTCTGCTGTAGGTTATCAACCTACTCTTAGTACAGAAATGGGTTCTTTGCAAGAAAGAATTACTTCTACCAAAGAGGGATCCATAACTTCTATTCAAGCAGTTTATGTCCCTGCGGACGATTTGACCGACCCCGCCCCTGCCACGACATTTGCACATTTAGATGCTACTACCGTACTATCAAGAGGACTAGCTGCCAAAGGTATCTATCCAGCAGTAGATCCTTTAGATTCAACGTCAACTATGCTCCAACCTCGGATTGTTGGCAAGGAACATTATGAAACTGCGCAAAGAGTTAAGCAAACTTCACAACGTTACAAAGAACTTCAAGACATTATAGCTATCCTTGGGTTGGACGAATTATCCGAAGAGGATCGTTTAACCGTAGCAAGAGCACGCAAAATTGAGCGTTTCTTATCACAACCCTTCTTCGTAGCAGAAGTATTTACCGGTTCTCCAGGAAAATATGTTGGTCTAACAGAAACAATTAGGGGGTTTCAACTGATCCTTTCCGGAGAACTAGACGGTCTTCCTGAGCAGGCCTTTTATTTGGTGGGGAACATCGATGAAGCTACCGCGAAGGCTATGAACTTAGACCTTGCTCATGATTATGGTTTAACTAAAGTGATTCTT------TATGAATCTGTGAAAATTTTAGGTTATGACAAGAAATCTAGTTCACTAATTGTGAAACGCTTAATTAATCGAATGTATCAACAGAATCATTGGATTCTTTCTTTTAATGATTCTAAAAAAAATAAATTTTGGGGGTACAAGAATCGTTTTGATTCTCAAATCATATCAGAGGGGTTTGCTGTCATTGTGGAAATTCCATTCTCGCGGCGATTAGTACCCTCTCTAGAAGGGAAAGAAATAGTCAAATCACATAATTTAAGATCAATTCATTCACTATTTCCATTCTTCGAGGATCAATTTTCACATTTAAACCATGTGTTAGATATACTAATACCCCACCCCATCCATCTGGAACTTTTGGTTCAAACCCTTCGCTGTTGTATACAAGATGCCGCTTCTTTGCATTTATTACGATTCTTTTTTTACGAGTATTATAATTGGAATAGTCTTATTACT------------CAAAAAAAAA---CCATTTCGGTTTTT------------TCAAAAAAA------GAGAATCAAAGATTATTCTTGTTCTTATATAATTATCATGTATATGAATGCGAATCCATATTTGTTTTTCTCCGCAAACAATCTTCTTATTTACGGTTAACATCTTCTAGAGCCTTTCTGGAGCGAACCTATTTCTATAGAAAAATGGAACATCTTGTAGTAATTTTTCAAAATGATTTGAATTTTATCCTAGGGTTGTTCGGGGAGCCTTTCATGCATTATGTCAGATATCGAGGAAAAGCCGTTCTGGCTTCAAAGGGGACTCCTCTTCTGCTGAATAAATGGAACTATTACCTTGTAAATCTCTGCCAATGTCATTTTGGCTTGTGGTCTCAATTGGATAGGATTTATATAACCCAATTAGCCAATCATTACTTCGATTTTCTGGACTATCTTTCAAGTGTACGACTAAATACTTCAGTAGTACGGAGTCAAATGTTAGATAAGTCATTTATTATAGATATTCCTATTAAGAAGTTTGATAGTATAGTCCCAATTATTCCTTTGATTGGATCATTGGCTAAAGCGAAATTTTGTAATGTATCAGGCAATCCCATTAGTAAGTCGTCTTGGACCGATTCATCAGATTCTGATATTCTCGATAGATTTGGGCGGATATACAAAAATCTTTCTCATTATTACAGCGGATCTTCAAAAAAAAAGAGTTTGTATCGAATAAAGTATATAATCATACCTTTCGTTCCACTTCCAGTTCCTATAGCCATAGGGCTGGGACTTCTCCTTGTTCCGACGGCAACAAAAAATCTTCGGCGTGTGTGGGCTTTTCCTAGCGTTTTCTTACTAAGTATCGTTATGCTTTTTTCAGCCGATCTGGCTATTCGGCAAATAAACGGTAGTCCTATCTATCAATATGGATGGTCTTGGACCATCCATAATGATTTTTCCTTAGAGTTCGGTCACTTGATCGATCCACTTACTTCTATTATGTCAATATTAATCACTACTGTTGGAGTAATGGTTCTTATTTATAGTGACAATTATATGTCTCATGATCAAGGATATTTGAGATTTTTTGCTTATATGAGTTTTTTCAATGCTTCCATGTTGGGATTAGTTACTAGTTCCAATTTAATACAAATTTATATTTTTTGGGAATTGGTTGGAATGTGTTCGTATCTATTAATAGGATTTTGGTTCACACGACCAATTGCGGCAAATGCGTGTCAAAAAGCATTTGTAACTAATCGTGTAGGCGATTTTGGTTTATTATTAGGAATCTTAGGTCTTTATTGGATAACGGGCAGTTTCGAATTTCGGGATTTATTCGAAATAGTCAATAACTTGATTGATAATAATGGGGTCAATTCCTTATTTCTTACTCTCTGTGCTTCCCTATTATTCGTTGGTGCAATTGCTAAATCCGCACAATTTCCCCTTCATGTATGGTTACCTGATGCTATGGAGGGACCCACTCCTATTTCGGCTCTTATACATGCCGCTACTATGGTAGCAGCGGGGATTTTTCTTGTTGCTCGGCTTTTTCCTCTTTTCACAATCATACCCTACACACTGAATCTCATTTCGTTGGTAGGTATAATAACAGTCCTATTAGGAGCTACTCTGGCCCTTGCCCAAAGAGATATTAAAAGAAGTTTAGCCTATTCTACAATGTCTCAATTAGGGTATATGATGTTAGCTTTAGGTATGGGGTCTTATCGAGCTGCTTTATTTCATTTGATCACTCATGCCTATTCAAAAGCATTATTATTTTTAGGATCCGGATCCATTATTCATTCAATGGAACCCATTGTTGGGTATTCTCCTGATAAAAGTCAGAACATGGCTCTCATGGGCGGTTTAACAAAATATATCCCAATTACAAAATTTTCTTTTTTATTGGGTACACTTTCTCTTTGTGGTATTCCACCTCTTGCTTGTTTTTGGTCAAAAGACGAAATTCTTAATGATAGTTGGTTGTACTCACCCATTTTCGCGATAATAGCCTGTTTCACAGCAGGATTAACTGCATTTTATATGTTTCGGGTGTATTTACTTACTTTTGAAGGGAATTTAAACATTCATTTTCAAAATTACAGTGGTAAAAAAAACAGCGCGTTGTTTTCAATATCCATATGGGGTAAAAAA------GGAACGAAAACC------ATAAAGAATAATTTTTTTTTCTCAAAAATGAAT------AAAAACGAAAGGGAAGCTCTTTGTTCGAAAAAGACACATCCAACTGATGGAAATGTAAGAAATATGATGCAACCTCTCATTACTATT------ACTCAATTTACTAATAAAAAAACTTCTCAATATCCCCATGAATCGGACAATACTATGCTCTTATCATTTCTTGCATTGGTCTTATTGACTTTTTTTGTTGGATATATAGGAATTCCTTTT------GATCAAGAAGGAAGGTATTTTGATATATTATCAAAATGGTTAACTCCGTCGATAAACCTTTTACATACAAATTTGAACAATTCTCTGGATTGGTATGAATTTGTGACAAATTCAATTTTGTCAGTAAGTATAGCTTACTTTGGAA-----------------------------------------------------------------------------------------------------------------------------------------------------------------------------------------------------------------------------------GTATGGAAAC-TACTAAGTGAAAACTTTCAAATTCAGAGAACCCCTGGAATTAAAAATGGGCAATCCTGAGCCAAATCCTGTTTTCTGAAAACAAAAAA-----GGGTTCAGAA------AAGTAGACTCAAAAATGGATAGG-----TGCAGAGACTCAATGGAAGCTGTTCTAAGAAATGGAGTTGATTGCGTTGCGTTAGTGGAGGAAT-------CCTTCCATTGAAACTCC--------------------AG-AAAGGATGTACTTA--------TCTAT-----ATACATACGTCTACGTACTGAAACATCAAAGATTCATGATGATCCGAATCTGT-------ATTTATGAAAAATGGAAGAATTTTTGTTTTTGTAAATCAATTCCAA--------GTTGAAGGAAGAATCGAACATTCACTGATCAAATCAGTCACTCCAT-----AGTCTG-----ATAGGTCTTTTGAAGAACTGA-------CTAATCGGACGAGAATAAAGATAGAGTCCCATTCTACGTGTCAATACCGACAACAATGAAATTTATAGTAAGAGGAAAATCCGTCGACTTTAGAAATCGTGAGGGTTCAAGTCCCTCT---------ATCCCCAAG---------AAAAAGAAAAGGCCAATTTTACTCCCTAACGAGTTAT--CTTTTCGGCAGCAGTTCAAAATTAGCTATGTTTCTCGTTCACTCTACTCTTTCCCAACCCAAATGGATGGGAAGAGATATGTTTCTC------TTTT-----ATCACAATACTTGTGATATATAC-------GTACAAATGAGCATC-----TATGGGCAAGGA-ATCCCAATTTGAATCATTCACAGTCCG--TATTATATTATA-----ATTTTGAACACCAAAA-----GTATTCTGTTTGA---AGATCCAAGAAATTCCAAGGACTAGGTAAGACTTTGTTTTGCAATGCTTTTTT----------------AGTCTCTTTAATTGACATAGGCCC------------------AAGCCCTCTAT-----TAGTAT------------GGGGATGACACATCGAGAGGGG------CCGGGATAGCTCAGTTG-TAGAGCAGA-----------------------------------------------------------------------------------------------------------------------------------------------------------------------------------------------------------------------------------------------------------------------------------------------------------------------------------------------------------------------------------------------------------------------------------------------------------------------------------------------------------------------------------------------------------------------------------------------------------------------------------------------------------------------------------------------------------------------------------------------------------------------------------------------------------------------------------------------------------------------------------------------------------------------------------------------------------------------------------------------------------------------------------------------------------------------------------------------------------------------------------------------------------------------------------------------------------------------------------------------------------------------------------------------------------------------------------------------------------------------------------------------------------TCGATACCTGCAGAA-------CGACCCGCGAACCATTGACAACGAGA-AT--TGAGCGACGAGGGAGGGTCGATCGGTC-CCCCGCCGTCGAGC-----AACAAAAC-CCCGGCGCGGCACGCGCCAAGGAAATCTAAA--TCGAA-ACGGACGAGAGAC--CACGCG--TCGGGGCGGCT-GGCCCGCACGGCGACGTCGC---GCTCTCGGATAACCTTAACGACTCTCGGCAACGGATATCTCGGCTCTCGCATCGATGAAGAACGTAGCGAAATGCGATACTTGGTGTGAATTGCAGAATCCCGTGAACCATCGAGTCTTTGAACGCAAGTTGCGCCCGAGTCCATTTTTGGTCGAGGGCACGTCTGCCTGGGCGTCTCGTGACGCACCACCACCCGCCC-----GATGCGGGG-AGTGGAGATTGGCCTTCCCGCGCGGCGAGCACGGTTGGCTCAAATAGCAGCCTCGACGCTCGGACGACGCGATCAGCGGTGGTTGATGAGAGA--ATCCTCGTCAAGCGA---GTG---ACGCGGTCGGACCGGAGCGATTCGGGGGGGAGCACCCTATTTCGCAT----AT----ACCTT
	Perichasma_laetificata			GGATTCAAAGCTGGTGTTAAAGATTACAAATTGAATTATTATACTCCTGAATATGAAACCAAAGATACTGATACGCTAGCAGCATTCCGAGTAAGTCCTCAACCTGGAGTTCCGCCCGAAGAAGCGGGGGCTGCGGTAGCTGCCGAATCTTCTACAGGTACATGGACAACTGTGTGGACCGATGGACTTACCAGCCTTGATCGTTACAAAGGACGATGCTACCACATTGAGCCCGTTCCTGGAGAAGAAAATCAATATATTTGTTATGTAGCTTACCCCTTAGACCTTTTTGAAGAAGGTTCTGTTACTAATATGTTTACTTCCATTGTGGGTAATGTTTTTGGGTTCAAAGCGCTGCGCGCTCTACGTCTGGAGGATCTGCGAGTTCCTATTGCTTATATTAAAACTTTCCAAGGCCCGCCTCACGGCATCCAAGTTGAGAGGGATAAATTGAACAAGTATGGTCGTCCTCTATTGGGATGTACTATTAAACCAAAATTGGGATTATCCGCTAAGAACTACGGTAGAGCGGTTTATGAATGTCTCCGTGGTGGACTTGATTTTACCAAGGATGATGAGAACGTGAACTCCCAACCATTTATGCGTTGGAGAGACCGTTTCCTATTTTGTGCCGAAGCACTTTATAAAGCACAGGCCGAAACAGGTGAAATCAAAGGGCATTACTTGAATGCTACTGCAGGTACATGCGAAGAAATGATCAAAAGGGCTGTATTTGCCAGAGAGTTAGGAGTCCCTATTGTAATGCATGACTACTTAACGGGAGGATTTACTGCGAATACTAGCTTGGCTCATTATTGCCGAGATAATGGTCTACTTCTTCACATCCACCGCGCAATGCATGCAGTTATTGATAGACAGAAGAATCATGGTATGCATTTCCGTGTACTAGCTAAAGCGTTACGTATGTCCGGTGGAGATCATATTCACGCGGGTACCGTAGTAGGTAAACTGGAAGGGGAAAGAGAAATCACTTTGGGCTTTGTTGATTTATTACGCGATGATTTTATTGAAAAAGACCGCAGTCGCGGTATTTATTTCACTCAAGATTGGGTCTCTCTGCCGGGTGTTTTGCCTGTGGCTTCAGGGGGTATTCACGTTTGGCATATGCCTGCTCTGACCGAGATTTTTGGAGATGATTCCGTACTACAGTTCGGTGGAGGAACTTTAGGACACCCTTGGGGAAATGCACCGGGTGCTGTAGCTAATCGAGTAGCTCTAGAAGCGTGTGTACAAGCTCGTAATGAAGGACGTGATCTTGCTCGTGAAGGTAATGAAATTATCCGTG--------------------------------------------------------------------------------ATTGCACAAATCATTGGTCCGGTACTGGATGTAGTCTTTCCACCAGGCAAGATGCCTAATATTTACAACGCTTTGGTAGTGAAAGGTCAAGATACTGTCGGCCAGCAAATTAATGTAACTTGTGAAGTACAGCAATTATTAGGAAATAATCGAGTTAGAGCTGTAGCTATGAGTGCTACGGATGGTCTGATGAGAGGAATGGGAGTGATTGACACAGGAGCTCCTCTAAGTGTTCCAGTCGGTGGAGCAACTCTCGGACGCATTTTCAACGTTCTTGGAGAACCCGTTGATAATTTAGGTCCTGTAGATAGTCGCACAACATCTCCTATTCATAGGTCTGCGCCCGCCTTTATACAGTTAGATACAAAATTATCTATTTTTGAAACAGGAATTAAAGTAGTGGATCTCTTAGCTCCTTATCGCCGTGGAGGAAAAATCGGACTATTCGGGGGAGCTGGAGTGGGTAAAACAGTGCTCATCATGGAATTGATCAACAACATTGCCAAAGCTCATGGCGGCGTATCCGTATTTGGCGGAGTTGGGGAACGTACTCGTGAAGGAAACGATCTTTACATGGAAATGAAAGAATCTGGAGTGATTAATGAACAAAATATTGTAGAATCAAAAGTAGCACTAGTCTATGGTCAGATGAATGAACCACCGGGAGCTCGGATGAGAGTTGGTTTGACTGCCCTAACCATGGCGGAATATTTCCGGGATGTTAATGAACAAGACGTACTTCTATTTATCGACAATATTTTTCGTTTCGTCCAAGCCGGATCCGAAGTCTCCGCTTTATTAGGCAGAATGCCTTCTGCTGTAGGTTATCAACCTACTCTTAGTACAGAAATGGGTTCTTTGCAAGAAAGAATTACTTCTACCAAAGAGGGATCCATAACTTCTATTCAAGCAGTTTATGTCCCTGCGGACGATTTGACCGACCCCGCCCCTGCCACGACATTTGCACATTTAGATGCTACTACCGTACTATCAAGAGGACTAGCTGCCAAAGGTATCTATCCAGCAGTAGATCCTTTAGATTCAACGTCAACTATGCTCCAACCCCGGATTGTTGGCAAGGAACATTATGAAACTGCGCAAAGAGTTAAGCAAACCTCACAACGTTACAAAGAACTTCAAGACATTATAGCTATCCTGGGGTTGGACGAATTATCCGAAGAGGATCGTTTAACCGTAGCAAGAGCACGCAAAATTGAGCGTTTCTTATCACAACCCTTCTTCGTAGCAGAAGTATTTACCGGTTCTCCAGGAAAATATGTTGGTCTAACAGAAACAATTAGGGGGTTTCAACTGATCCTTTCCGGAGAACTAGATGGTCTTCCTGAGCAGGCCTTTTATTTGGTGGGTAACATCGATGAAGCTACCGCGAAGGCTATGAACTTAGACCTTGCTCATGATTATGGTTTAACTAAAGCGATTCTTTATGAATATGAATCTGTGAAAATTGTAGGTTATGACAATAAATCTAGTTCACTAATTGTGAAACGTTTAATTACTCGAATGTATCAACAGAATCGTTTGATTCTTTCTTTTAATGATTCTAAAAAAAATAAATTTTGGGAGTACAAGAATCATTTTGATTCTCAAATCATATCAGAGGGTTTTGCTGTCATTGTGGAAATTCCATTCTCGCGGCGATTAGTACCCTCTCTAGAAGGGAAAGAAATAGTCAAATTACATAATTTAAGATCAATTCATTCACTATTTCCATTCTTCGAGGATCAATTTTCACATTTAAATCATGTGTTAGATATACTAATACCCCACCCCATCCATCTGGAACTTTTGGTTCAAACCCTTCGCTGTTGTATACAAGATGCCGCTTCTTTGCATTTATTACGATTCTTTTTTTACGGGTATTCTAATTGGAATAGTCTTATTACT------TTACTCAAAAAAAAAA---CCATTTCGGTTTTT------------TCAAAAAAAAAA---GAGAATCAAAGATTATTCTTGTTCCTATATAATTCTCATGTATATGAATGCGAATCCATATTTGTTTTTCTCCGCAAACAATCTTCTTATTTACGATTAACATCTTCTAGAGCCTTTCTGGAGCGAATCTATTTCTATAGAAAAATGGAGCATCTTGTAGTAATTTTTCAAAATGATTTAGATTTTATCCTAGGGTTGTTCAGGGAGCCTTTCATGCATTATGTCAGATATCGAGGAAAGGCCATTCTGGCTTCAAAGGGGACTCCTCTTCTGATGACTAAATGGAACTATTACCTTGTAAATCTCTGGCAATGTAATTTTTACTTGTGGTCTCAATTGGATAGGATTTCTATAAACCAATTAGCCAATCATTACTTCGATTTTCTGGACTATCTTTCAAGTCTACGACTAAATACTTCAGTAGTAAGGAGTCAAATGTTAGATAAGTCATTTATTATGGATATTCCGATTAAGAAGTTTGATAGTATAGTCCCAACTATTCCTTTGATTGGATCATTGGCTAAAGCGAAATTTTGTAATGTATCAGGCAACCCCATTAGTAAGCCGGCTTGGACCGATTCATCAGATTCTGATATTATCGATAGATTTGGGCGGATATACAAAAATCTTTCTCATTATTACAGTGGATCTTCAAAAAAAAAGAGTTTGTATCGAATAAAGTATATAATCATACCTTTCGTTCCACTTCCAGTTCCTATAGCCATAGGACTGGGACTTCTCCTTGTTCCGACGGCAACAAAAAATATTCGACGTGTGTGGGCTTTTCCTAGTGTTTTCTTACTAAGTATCGTTATGATTTTTTCAGCCGATCTGGCTATTCGGCAAATAAACGGTAGTCCTATCTATCAATATGGATGGTCTTGGACCATCAATAATGATTTTTCCTTAGAGTTCGGTCACTTGATCGATCCACTTACTTCTATTATGTCAATATTAATCACTACTGTTGGAGTAATAGTTTTTATTTATAGTGACAATTATATGTCTCATGATCAAGGATATTTGAGATTTTTTGCTTATATGAGTTTTTCCAATGCTTCCATGTTGGGATTAGTTACTAGTTCCAATTTAATACAAATTTACATTTTTTGGGAATTAGTTGGAATGTGCTCGTATCTATTAATAGGATTTTGGTTCACACGACCAATTGCGGCAAATGCGTGTCAAAAAGCTTTTGTAACTAATCGTGTAGGCGATTTTGGTTTATTATTAGGAATCTTAGGTCTTTATTGGATAACGGGCAGTTTCGAATTTCGGGATTTATTCGAAATAGTCAATAACTTGATTGATAATAATGGGGTCAATTCTTTATTTCTTACTCTCTGTGCTTCCCTATTATTCGTTGGTGCAATTGCTAAATCCGCACAATTTCCCCTTCATGTATGGTTACCTGATGCTATGGAGGGACCCACTCCTATTTCGGCTCTTATACATGCCGCTACTATGGTAGCAGCGGGGATTTTTCTTGTCGCTCGGCTTTTTCCGCTTTTCACAATCATACCTTACATACTGAATCTAATTTCGTTGGTAGGTATAATAACAGTGCTATTAGGAGCTGCTCTGGCCCTTGCTCAAAGAGATATTAAGAGAAGTTTAGCCTATTCTACAATGTCTCAATTAGGTTATATGATGTTAGCTTTAGGTATGGGGTCTTATCGAGCTGCTTTATTTCATTTGATCACTCATGCCTATTCAAAAGCATTATTATTTTTAGGATCCGGATCCATTATTCATTCAATGGAACCCATTGTTGGATATTCTCCTGATAAAAGTCAGAACACGGCTCTTATGGGCGGTTTAACAAAATATATCCCAATTACAAAATTAGCTTTTTTATTGGGTACACTTTCTCTTTGTGGTATTCCACCTCTTGCTTGTTTTTGGTCAAAAGACGAAATTCTTAATGATAGTTGGTTGTACTCACCAATTTTCGCGATAATAGCCTGTTTCACAGCAGGATTAACTGCATTTTATATGTTTCGGGTGTATTTACTTACTTTTGAAGGGAATTTAAACATTCATTTTCAAAATTACAGTGGTAAAAAAAATAGATCGTTGTATTCAATATCCATATGGGGTAAAAAA------GGAACGAAAACC------ATAAAGAATCCACTTTTTTTCTCAAAAATGAAT------AAAAAAGAAAGGGCTTCCCTTTGTTCGAAAAAGACATATCCAATTGATGGATATGTAAGAAATATGATGCAACCTCTCATTACTATT------ACTCAGTTTACTAATAAACAAACTTCCCAGTATCCCCATGAATCGGACAATACTATGCTCTTATCACTTCTTGCATCGGTCTTATTGACTTTTTTTGTTGGATATATAGGAATTCCTTTT------GATCAAGAAGGAAGGGATTTTGATATATTATCAAAATGGTTAACTCCGTCGATAAACCTTTTACATACAAATTCGAACAATTCTCTGGATTGGTATGAATTTATCACAAATTCCGTTTTGTCAGTAAGTATAGCTTCCTTTGGAATATTTATAGCGTCTCTTTTATATGGGCCCATTTATTCAGCTTTCCAAAATTTTGATTTAATAAATTCATTT---------GTTAAAGTGGGCCCTAATAGAATTTTCTGGGACCAAACAATCAATGTGATATATAATTGGTCATATAATCGTGGGTACATAGATGCTTTTTATGCAATAACCTTAACTAAGGGTATAGGAGGGTTAGCTGAACTAACTCATTTTGTTGTATGGAAACCTACTAAGTGAAAACTTTCAAATTCAGAGAACCCCTGGAATTAAAAATGGGCAATCCTGAGCCAAATCCTGTTTTCAGAAAACAAAAAA-----GGGTTCAGAATCAGAAAAGGAGACTCAAAAATGGATAGG-----TGCAGAGACTCAATGGAAGCTGTTCTAAGAAATGGAGTTGATTGCATTGCGTTAGTGGAGGAAT-------CCTTCTATTGAAACTCC--------------------AG-AAAGGATGAACTTA--------TCTAT-----ATACATACGTCTACGTACTGAAATATCAAAGATTCATGATGATCCGAATCCGT-------ATTTATGAAAAATGGAAGAATTTTTGTTTTTGTAAATAAATTCCAA--------GTTGAAGGAAGAATCGAACATTCACTGATCAAATCAGTCACTCCAT-----AGTCTG-----ATAGGTCTTTTGAAGAACTGA-------CTAATCGGACGAGAATAAAGATAGAGTCCCATTCTACGTGTCAATACCGACAACAATGAAATTTATAGTAAGAGGAAAATCCGTCGACTTTAGAAATCGTGAGGGTTCAAGTCCCTCT---------ATCCCCAAG---------AAAAATAAAAGGCCAATTTTACTCCCTAACGAGTTAT--CTTTTCGGCAGCAGCTCCAAATTAGCTATGTTTCTCGTTCACTCTACTTTTTCCCAACCCAAATGGATGGGAAGAGAAATGTTTCTC------TTTT-----ATCACAATACTTGTGATATATAC-------GTACAAATGAGCATC-----CACGGGCAAGGA-ATCCCAATTTGAATCATTCACAGTCCG--TATTATATTAAA-----ATTTTGAACGCCAAAA-----GTATTCTGTTTGA---AGATCCAAGAAATTCCAAGGACTGGGTAAGACTTTGTTTTGCAATGCTTTTTT----------------AGTCTCTTTAATTGACATAGGCCC------------------AAGCCCTCTAG-----TAGTAT------------GGGGATGACGCGTCGAGAGGGG------CCGGGATAGCTCAGTTGGTAGAGCAGA-----------TAACGGCGAGCGAACCGGGAAGAGCCCAGCATGAGAATCGAACGGTTGCGCCGTTCGAATTGTAGTCTGTAGAAGCATCCTCAGCGACGGACCGGGTTCAAGTCCCCTGGAAGGGGGCGCCAGAGAGGGTGAGAGCCCCGTCGTGCTCGGACCCTGTCGCACCACGAGGAGCTGTCAGCGAGTCGGGTTGTTTGGGAATGCAGCCCCAATCGGGCGGTAAATTCCGTCCAAGGCTAAATACTGGCGAGAGACCGATAGCGAACAAGTACCGCGAGGGAAAGATGAAAAGGACTTTGAAAAGAGAGTCAAAGAGTGCTTGAAATTGTCGGGAGGGAAGCGGATGGGGGCCGGCGATGCGCCCCGGTCGGATGCGGAACGGTGGTGAGCCGGTCCGCCAATCGACTCGGGGCGTGGACCGACGCGGATTGCGGCGGCGGCCAAAGCCCGGGCTGTTGT--TAAGCCCGCGGAGACGTCGTTGCCGCGATCGTGGCGAGAAGCGCGCGCC-G-CTCGGCGTGCC-TCTGGTACCTGCGCGCTCTCGGCGTCGGCCTGTGGGCTCCCCATTCGGCCCGTCTTGAAACACGGACCAAGGAGTCTGACATGTGTGCGAGTCAACGGGCGAGTAAA-CCCGTAAGGCGCAAGGAAGCTGATTGGCGGGATCCCC-CAGTGGGTTGCACCGCCGACCGACCTAGACCTTTTGAGAAGGGTTCGAGTGTGAGCATACCTGTCGGGACCCGAAAGATGGTGAACTATGCCTGAGCGGGGCGAAGCCAGAGGAAACTCTGGTGGAGGCCCGCAGCGATACTGACGTGCAAATCGTTCGTCTGACTTGGGTATAGGGGCGAAAGACTAATCGAACCATCTAGTAGCTGGTTCCCTCCGAAGTTTCCCTCAGGATAGCTGGAGCTCGGGTGCGAGTTCTATCGGGTAAAGCCAATGATTAGAGGCATCGGGGACGCAACGTCCTCGACCTATTCTCAAACTTTAAATAGGTAGGACGGCGCGGCTGCTTCGTTGAGCCGTGCCAAGGAATCGAGAGCTCCAAGTGGGCCATTTTTGGTAAGCAGAACTGGCGATGCGGGATGAACCGGAAGCCGGGTTACGGTGCCCAATTGCGCGCTAACCTAGAACCCACAAAGGGTGTTGGTCGATTAAGACAGCAGGACGGTGGTCATGGAAGTCGAAATCCGCTAAGGAGTGTGTAACAACTCACCTGCCGAATCAACTAGCCCCGAAAATGGATGGCGCTGAAGCGCGCAACCCACACCCGGCCGTCGGGGCAATCGTCAGGCCCCGATGAGTAGGAGGGCGCGGCGGTAGCTGTAAAACCCGGGGCGCGATCGATACCTGCAGAA-------CGACCCGCGAACTGTTGACACCGTAA-GG--CGAGCGACGCGGGTGGCCCACCCGGGC-CCCTGTCGTCGAGC-----AACAAAAC--CCGGCGCGGCACGTGCCAAGGAATTTA-AA--TTAAA-ATGG--AA---AT--GACGCGCATCGGGGTGGCT-GGCCCACTCGGCGATGCCGT---GCTTCCGAATA-CTTGAACGACTCTCGGCAACGGATATCTCGGCTCTCGCATCGATGAAGAACGTAGCGAAATGCGATACTTGGTGTGAATTGCAGAATCCCGTGAACCATCGAGTTTTTGAACGCAAGTTGCGCCCGAGAC----TTCGGTCGAGGGCACGTCTGCCTGGGCGTCACGTGACGCACCACAACCCAACCGTT-ACACGGGGGG-AGTGGAGATTGGCCT-CCCGCGACGACAGCACGGTTGGCTCAAAAAGTGGCCCCGATGCCTGGATGACGCGATCAGCGGTGGTTGATGAGA----TTCCTTGTCAAGCAA---GTG---ACGCGCTCGGACCGGCACGAATCGGGGCGGAGCACCCCT-TTATTAT----------AACTT
	Stephania_abyssinica			GGATTCAAAGCTGGTGTTAAAGATTACAAATTGACTTATTATACTCCTGAATATGAAACCAAAGATACTGATACGCTAGCAGCATTCCGAGTATCTCCTCAACCTGGAGTTCCACCTGAAGAAGCGGGGGCTGCGGTAGCTGCCGAATCTTCTACGGGTACATGGACAACTGTGTGGACCGATGGACTTACCAGCCTTGATCGTTACAAAGGACGATGCTACCACATTGAGCCCGTTCCTGGAGAAGAAAATCAATATATTTGTTATGTAGCTTACCCCTTAGACCTTTTTGAAGAAGGTTCTGTTACTAATATGTTTACTTCCATTGTGGGTAATGTTTTTGGGTTCAAAGCGCTGCGCGCTCTACGTCTGGAGGATCTGCGAATTCCTATTGCTTATATTAAAACTTTCCAAGGCCCGCCTCACGGCATCCAAGTTGAGAGGGATAAATTGAACAAGTACGGTCGTCCTCTATTGGGATGTACCATTAAACCAAAATTGGGATTATCCGCTAAGAACTACGGTAGAGCGGTTTATGAATGTCTCCGTGGTGGACTTGATTTTACCAAAGATGATGAGAACGTGAACTCCCAACCATTTATGCGTTGGAGAGACCGTTTCCTATTTTGTGCCGAAGCAATTTATAAAGCACAGGCCGAAACAGGTGAAATCAAAGGGCATTACTTGAATGCTACTGCGGGTACATGCGAAGAAATGATCAAAAGGGCTGTATTTGCCAGAGAGTTAGGAGTCCCTATTGTAATGCATGACTACTTAACGGGAGGCTTCACTGCGAATACTAGCTTGGCTCATTATTGCCGAGATAATGGTCTACTTCTTCACATCCACCGCGCAATGCATGCAGTTATTGATAGACAGAAAAATCATGGTATGCATTTCCGTGTACTAGCTAAAGCGTTACGTATGTCCGGTGGAGATCATATTCACGCTGGTACCGTAGTAGGTAAACTGGAAGGGGAAAGAGAAATCACCTTGGGCTTTGTTGATTTATTACGCGACGATTTTATTGAAAAAGACCGCAGTCGCGGTATTTATTTCACTCAAGATTGGGTCTCTCTACCGGGTGTTTTGCCTGTGGCTTCAGGGGGTATTCACGTTTGGCATATGCCTGCTCTGACCGAGATTTTTGGAGATGATTCCGTACTACAGTTCGGTGGAGGAACTTTAGGACACCCTTGGGGAAATGCACCGGGTGCTGTAGCTAATCGAGTAGCTCTAGAAGCGTGTGTACAAGCTCGTAACGAAGGACGTGATCTTGCTCGTGAAGGTAATGAAATTATCCGTGAAGCTAGCAAA---------------------------------------------------------------------ATTGCACAAATTATTGGTCCGGTACTGGATGTAGTCTTTCCACCAGGCAAGATGCCTAATATTTACAACGCTTTGGTAGTGAAAGGTCAAGATACTGTCGGCCAGCAAATTAATGTAACTTGTGAAGTACAGCAATTATTAGGAAATAATCGAGTTAGAGCTGTAGCTATGAGTGCTACGGATGGTCTGATGAGAGGAATGGAAGTGATTGACACAGGAGCTCCTCTAAGTGTTCCAGTCGGTGGAGCAACTCTCGGACGCATTTTCAACGTTCTTGGAGAACCCGTTGATAATTTAGGTCCTGTAGATAGTCGCACAACATCTCCTATTCATAGGTCTGCGCCCGCCTTTATACAGTTAGATACAAAATTATCTATTTTTGAAACAGGAATTAAAGTAGTGGATCTTTTAGCTCCTTATCGCCGTGGAGGAAAAATCGGACTATTCGGGGGAGCTGGAGTGGGTAAAACAGTGCTCATCATGGAATTGATCAACAACATTGCCAAAGCTCATGGCGGCGTATCCGTATTTGGCGGAGTTGGGGAACGTACTCGTGAAGGAAATGATCTTTACATGGAAATGAAAGAATCTGGAGTGATTAATGAACAAAATATTGTAGAATCAAAAGTAGCACTAGTCTATGGTCAGATGAATGAACCGCCGGGAGCTCGGATGAGAGTTGGGTTGACTGCCCTAACCATGGCGGAATATTTCCGGGATGTTAATGAACAAGACGTACTTCTATTTATCGACAATATTTTTCGTTTCGTCCAAGCCGGATCCGAAGTCTCCGCTTTATTAGGCAGAATGCCTTCTGCTGTAGGTTATCAACCTACTCTTAGTACAGAAATGGGTTCTTTGCAAGAACGAATTACTTCTACCAAAGAGGGATCCATAACTTCTATTCAAGCAGTTTATGTCCCTGCCGACGATTTGACCGACCCCGCCCCTGCCACGACATTTGCACATTTAGATGCTACTACCGTACTATCAAGAGGACTAGCTGCCAAAGGTATCTATCCAGCAGTAGATCCTTTAGATTCAACGTCAACTATGCTCCAACCTCGGATTGTTGGCAAGGAACATTATGAAACTGCACAAAGAGTTAAGCAAACTTCACAACGTTACAAAGAACTTCAAGACATTATAGCTATCCTTGGGTTGGATGAATTGTCCGAAGAGGATCGTTTAACCGTAGCAAGAGCACGCAAAATTGAGCGTTTCTTATCACAACCCTTCTTCGTAGCAGAAGTATTTACCGGTTCTCCAGGAAAATATGTTGGTCTAACAGAAACAATTAGGGGGTTTCAACTGATCCTTTCCGGAGAACTAGATGGTCTTCCTGAGCAGGCCTTTTATTTGGTGGGTAACATCGATGAAGCTACCGCGAAGGCTATGAACTTAGACCTTGCTCATGATTATGGTTTAACTAAAGTGATTCTT------TATGAATCTGTGAAAAATTTAGGTTATGACAATAAATCTAGTTCACTAATTGTGAAACGCTTAATTACTCGAATGTATCAACAGAATCGTTTGATTCTTTCTTTTAATGATTCTAAAAAAAACAAATTTTGGGGGTACAAGAATCATTTTGATTCTCAAATCATATCAGAGGGGTTTGCTGTCATTGTGGAAATTCCGTTCTCGTGGCGATTAGTACCCTCTCTAGAAGGGAAAGAAATAGTCAAATCACATAAATTAAGATCAATTCATTCACTATTTCCATTCTTTGAGGATCAATTTTCACATTTAAATCATGTGTTAGATATACTAATACCCCACCCCATCCATCTGGAACTTTTGGTTCAAACCCTTCGCTGTTGTATACAAGATGCCGCTTCTTTGCATTTATTACGATTCTATTTTTACGAGTATTATAATTGGAATAGTATTATTACT------------CAAAAAAAAA---CCATTTCGGTTTTT------------TCAAAAAAA------GATAATCAAAGATTATTCTTGTTCCTATATAATTCTCATGTATATGAATGCGAATCCATATTTGTTTTTCTCCGCAAACAATCTTCTTATTTAAGATTAACATCTTATAGAGCCTTTCTGGAGCGAACCTATTTCTATAGAAAAATGGGGCATCTTGTAGTAATTTTTAAAAATGATTTGAATTTTATCCTAGGGTTGCTCGGGGAGCCTTTCATGCATTATGTCAGATATCGAGGAAAAGCCATTCTGGCTTCAAAAGGGACTCCTCTTCTGATGAATAAATGGAACTATTACCTTGTAAATCTCTGGCAATGTAATTTTGACTTGTGGTCTCAATTGGATAGGATTTATATAACCCAATTAGCCAATCATTACTGCCATTTTCTGGACTATCTTTCAAGTGTACGACTAAATACTTCAGTAGTAAGGAGTCAAATGTTAGATAAGTCATTTATTATGGATATTCCGATTAAGAAGTTTGATAGCATAGTCCCAATTATTCCTTTGATTGGATCATTGGCTAAAGCGAAATTTTGTAATGTATCAGGCAACCCCACCAGTAAGCCGGCTTGGACCGATTCATCCGATTCTGATATTATCGATAGGTTTGGGCGGATATACAAAAATCTTTCTCATTATTACAGCGGATCCTCAAAAAAAAAGAGTTTGTATCGAATAAAGTATATA----------------------------------------------------------------------CAAAAAATCTTCGGCGTGCGTGGGCTTTTCCTAGTGTTTTCTTACTAAGTATCATTATGATTTTTTCAGCCGATCTGGCTATTCGGCAAATAAAGGGTAGTCCTATCTATCAATATGGATGGTCTTGGACCATCAATAATGATTTTTCCTTAGAGTTCGGTCACTTGATCGATCCACTTACTTCTATTATGTCAATATTAATCACTACTGTTGGAGTAATGGTTCTTATTTATAGTGACAATTATATGTCTCATGATCAAGGATATTTGAGATTTTTTGCTTATATGAGTTTTTCCAATGCTTCCATGTTGGGATTAGTTACTAGTTCCAATTTAATACAAATTTATCTTTTTTGGGAATTGGTTGGAATGTGTTCGTATCTATTAATAGGATTTTGGTTCACACGACCTATTGCGGCAAATGCATGTCAAAAAGCATTTGTAACTAATCGTGTAGGCGATTTTGGTTTATTATTAGGAATCTTAGGTCTTTATTGGATAACGGGCAGTTTCGAATTTCGGGATTTATTCGAAATAGTCAATAACTTGATTGATAATAATGGGGTCAATTCTTTATTTCTTACTCTCTGTGCTTCCCTATTATTTGTTGGTGCAATCGCTAAATCCGCGCAATTTCCCCTTCATGTATGGTTACCTGATGCTATGGAGGGACCCACTCCTATTTCGGCTCTTATACATGCCGCTACTATGGTAGCAGCAGGGATTTTTCTTGTCGCTCGGCTTTTTCCTCTTTTCACAAGCATACCTTACACACTGAATCTAATTTCGTTGGTAGGTATAATAACAGTCCCATTAGGAGCTACTCTGGCCCTTGCTCAAAGAGATATTAAGAGAAGTTTAGCCTATTCTACAATGTCTCAATTAGGTTATATGATGCTAGCTTTAGGTATGGGGTCTTATCGAGCTGCTTTATTTCATTTGATCACTCATGCCTATTCAAAAGCATTATTATTTTTAGGATCCGGATCCGTTATTCATTCAATGGAACCCATTGTTGGATATTCTCCTGATAAAAGTCAGAATATGGCTCTTATGGGCGGTTTAACAAAATATATCCCAATTACAAAATTTGCTTTTTTATTGGGTACACTTTCGCTTTGTGGTATTCCACCTCTCGCTTGTTTTTGGTCAAAAGACGAAATTCTTAATGATAGTTGGTTGTACTCACCAATTTTCGCGATAATAGCCTGTTTCACAGCGGGATTAACTGCATTTTATATGTTTCGGGTGTATTTACTTACTTTCGAAGGGAATTTAAACATTCATTTTCAAAATTACAATGGTAAAAAAAATAGCTCGTTGTATTCAATATCCGTATGGGGTAAAAAA------GGAACGAAAACC------ATAAAGAATAAAATTTTCTTCTCAAAAATGAAT------AAAAAGGAAAAGGCTTCCCTTTTTTCGAAAAAGACATATCCAATTGGTGGAAATTTAAGAAATATGATGCAACCTCTCATTACTATT------ACTCAGTTTACTAATAAACAAACTTCCCAGTATCCTCATGAATCGGACGATACTATGCTCTTATCACTTCTTGCATTGGTCTTATTGACTTTTTTTGTTGGATATATGGGAATTCCTTTT------GATCAA------------TTTGATATATTATCAAAATGGTTAACTCCGTCGATAAACCTTTTACATACAAATTCGAACAATTCTCTGGATTGGTATGAATTCGTGACAAATTCTATTTTGTCAGTAAGTATAGCTTACTTTGGAATATTTATAGCGTCTCTTTTATATAGGCCCGTTTATTCATCTTTCCAGAATTTTGATTTAATAAATTCATTT---------GTTAAAATGGGCCCTAATAGAATTTTCTGGGACCAAACCATCAATGTGATATATAATTGGTCATATAATCGTGGGTACATAGATGCTTTTTATGCAATAACCTTAACTAGGGGTATAGGAGGGTTAGCTGAATTAACTCATTTTGTTGTATGGAAACCTACTAAGTGAAAACTTTCAAATTCAGAGAACCCCTGGAATTAAAAATGGGCAATCCTGAGCCAAATCCTGTTTTCAGAA------------------------------AAGGAGACTCAAAAATGGATAGG-----TGCAGAGACTCAATGGAAGCTGTTCTAAGAAATGGAGTTGATTGCGTTGCGTTAGTGGAGGAAT-------CCTTATATTGAAACTCCAGAAA---------------AG-AAAGGATGAACTTA--------TCTAT-----ATACATACGTCTACGTACTGAAATATCAAAGATTCGTGATGATCCGAATCCGT-------ATTTATGAAAAATGGAAGAATTTTTGTTTTTGTAAATCAATTCCAAAATTCCAAGTTGAAGGAAGATTCGAACATTCACTGATCGAATCAGTCACTCCAT-----AGTCTG-----ATAGGTCTTTTGAAGAACTGA-------CTAATCGGACGAGAATAAAGATAGAGTCCCATTCTACGTGTCAATACCGACAACAATGAAATTTATGGTAAGAGGAAAATCCGTCGACTTTAGAAATCGTGAGGGTTCAAGTCCCTCT---------ATCCCCAAG---------AAAAAGAAAAGGCCAATTTTACTCCCTAACGAGTTAT--CTTTTCGGCAGCAGTTCCAAATTAGCTATGTTTCTCGTTCGCTCTGCTCTTTCCCAACCCAAATGGGTGGGAAGAGAAATGTTTCTCTTTTTCTTTT-----ATCACAATACTTGTGATATATAC-------GTACAAATGAGCATC-----TATGGGCAAGGA-ATCCCAATTTGAATCATTCACAGTCCG--TATTATATTCGA-----ATTTCGAACGCCAAAA-----GTATTCTGTTCGA---GGATCCAAGAAATTACAAGGACTGGGTAAGACTTTGTTTTGCAATGCTTTTTT----------------AGTCTCTTTAATTGACATAGGCCC------------------AAGCCCTCTAG-----TAGTAT------------GGGGATAACGCATCGAGAGGGG------CCGGGATAGCTCAGTTGGTAGAGCAGA---------------GGCGAGCGAACCGGGAAGAGCCCAGCATGAGAATCGAGCGGCTACGCCGTTCGAATTGTAGTCTGTAGAAGCATCCTCAGCGACGGACCGGGTTCAAGTCCCCTGGAAGGAGGCGCCAGAGAGGGTGAGAGCCCCGTCGTGCCCGGACCCTGTCGCACCACGAGGAGCTGTCAGCGAGTCGGGTTGTTTGGGAATGCAGCCCCAATCGGGCGGTAAATTCCGTCCAAGGCTAAATACTGGCGAGAGACCGATAGCGAACAAGTACCGCGAGGGAAAGATGAAAAGGACTTTGAAAAGAGAGTCAAAGAGTGCTTGAAATTGTCGGGAGGGAAGCGGATGGGGGCCGGCGATGCTCCCCGGTCGGATGCGGAACGGTGACGAGCCGGTCCGCCAATCGACTCGGGGCGCGGACCGACGCGGATTGCGGCGGCGGCCAAAGCCCGGGCTGTTGT--TATGCCCGCGGAGACGTCGTTGCCGCGACCGTGGTGAGAAGCGCGCGCC-G-CTCGGCGTGCC-TCTGGTACCTGCGCGCTCTCGGCGTCGGCCTGTGGGCTCCCCATTCGGCCCGTCTTGAAACACGGACCAAGGAGTCTGACATGTGTGCGAGTCAACGGGCGAGTAAA-CCCGTACGGCGCAAGGAAGCTGATTGGCGGGATCCCC-TAGCGGGCTGCACCGCCGACCGACCTAGATCTTATGAGAAGGGTTCGAGTGTGAGCATACCTGTCGGGACCCGAAAGATGGTGAACTATGCCTGAGCGGGGCGAAGCCAGAGGAAACTCTGGTGGAGGCCCGCAGCGATACTGACGTGCAAATCGTTCGTCTGACTTGGGTATAGGGGCGAAAGACTAATCGAACCATCTAGTAGCTGGTTCCCTCCGAAGTTTCCCTCAGGATAGCTGGAGCTCGGGTGCGAGTTCTATCGGGTAAAGCCAATGATTAGAGGCATCGGGGACGCAACGTCATCGACCTATTCTCAAACTTTAAATAGGTAGGACGGCACGGCTGCTTTGTTGAGCCGTGCCAAGGAATCGAGAGCTCCAAGTGGGCCATTTTTGGTAAGCAGAACTGGCGATGCGGGATGAACCGGAAGCCGGGTTACGGTGCCCAATTGCGCGCTAACCTAGAACCCACAAAGGGTGTTGGTCGATTAAGACAGCAGGACGGTGGTCATGGAAGTCGAAATCCGCTAAGGAGTGTGTAACAACTCACCTGCCGAATCAACTAGCCCCGAAAATGGATGGCGCTGAAGCGCGCAACCCACACCCGGCCGTCGGGGCAATCGTCAGGCCCCGATGAGTAGGAGGGCGCGGCGGTAG--------------------TCGATAGCCTCAGAA-------CGACCCGCGAACCATTGGCACCGCTA-GT--TGATCGACGCTGGAGGCC-ACTCGGCC--CCCGCAGTCGAGG-----AACAAAAC--CCGGCGCGTCGAGCGCCAAGGAATCTATAT--CAGAA--TGG--AA---AC--GACGCG--TCG-GGCGGCT-GGCCCGCTCGGCGACGTCGC---TCTTTCGAATA-CTTTAACGACTCTCGGCAACGGATATCTCGGCTCTCGCATCGATGAAGAACGTAGCGAAATGCGATACTTGGTGTGAATTGCAGAATCCCGTGAACCATCGAGTCTTTGAACGCAAGTTGCGCCCGAGAC----TTCTGTCGAGGGCACGTCTGCCTGGGCGTCACGCGACGCACCACCACCCACCCTTT--TCGTGTGGG-AGTGGAGATTGGCCT-CCCGCGACGAGTTCGCGGTTGGCTGAAATATTAGCCCCGACGCCTGGACGACGCGATCAGCGGTGGTTGATGAGA----AGCCTTGTCAAGCAA---GTG---ACGCGTTCGGACAGGAACGAATCGGGGCGGAGCACCCCT-TCAACAT----------ACCTT
	Stephania_brevipes				-------------------------ACAAATTGACTTATTATACTCCTGAATATGAAACCAAAGATACTGATACGCTAGCAGCATTCCGAGTATCTCCTCAACCTGGAGTTCCACCTGAAGAAGCGGGGGCTGCGGTAGCTGCCGAATCTTCTACGGGTACATGGACAACTGTGTGGACCGATGGACTTACCAGCCTTGATCGTTACAAAGGACGATGCTACCACATTGAGCCCGTTCCTGGAGAAGAAAATCAATATATTTGTTATGTAGCTTACCCCTTAGACCTTTTTGAAGAAGGTTCTGTTACTAATATGTTTACTTCCATTGTGGGTAATGTTTTTGGGTTCAAAGCGCTGCGCGCTCTACGTCTGGAGGATCTGCGAATTCCTATTGCTTATATTAAAACTTTCCAAGGCCCGCCTCACGGCATCCAAGTTGAGAGGGATAAATTGAACAAGTACGGTCGTCCTCTATTGGGATGTACCATTAAACCAAAATTGGGATTATCCGCTAAGAACTACGGTAGAGCGGTTTATGAATGTCTCCGTGGTGGACTTGATTTTACCAAAGATGATGAGAACGTGAACTCCCAACCATTTATGCGTTGGAGAGACCGTTTCCTATTTTGTGCCGAAGCACTTTATAAAGCACAGGCCGAAACAGGTGAAATCAAAGGGCATTACTTGAATGCTACTGCGGGTACATGCGAAGAAATGATGAAAAGGGCTGTATTTGCCAGAGAGTTAGGAGTCCCTATTGTAATGCATGACTACTTAACGGGAGGCTTCACTGCGAATACTACCTTGGCTCATTATTGCCGAGATAATGGTCTACTTCTTCACATCCACCGCGCAATGCATGCAGTTATTGATAGACAGAAAAATCATGGTATGCATTTCCGTGTACTAGCTAAAGCGTTACGTATGTCCGGTGGAGATCATATTCACGCTGGTACCGTAGTAGGTAAACTGGAAGGGGAAAGAGAAATCACCTTGGGCTTTGTTGATTTATTACGCGACGATTTTATTGAAAAAGACCGCAGTCGCGGTATTTATTTCACTCAAGATTGGGTCTCTCTACCGGGTGTTTTGCCTGTGGCTTCAGGGGGTATTCACGTTTGGCATATGCCTGCTCTGACCGAGATTTTTGGAGATGATTCCGTACTACAGTTCGGTGGAGGAACTTTAGGACACCCTTGGGGAAATGCACCGGGTGCTGTAGCTAATCGAGTAGCTCTAGAAGCGTGTGTACAAGCTCGTAATGAAGGACGTGATCTTGCTCGTGAAGGTAATGAAATTATCCGTGAAGCTAGCAAATGGAGCCCTGAACTGGCTGCTGCTTGTGAGATATGGAAGGAGATCAAATTCGAATTTGCAGCAATGGATATTGCACAAATTATTGGTCCGGTACTGGATGTAGTCTTTCCACCAGGCAAGATGCCTAATATTTACAACGCTTTGGTAGTGAAAGGTCAAGATACTGTCGGCCAGCAAATTAATGTAACTTGTGAAGTACAGCAATTATTAGGAAATAATCGAGTTAGAGCTGTAGCTATGAGTGCTACGGATGGTCTGATGAGAGGAATGGAAGTGATTGACACAGGAGCTCCTCTAAGTGTTCCAGTCGGTGGAGCAACTCTCGGACGCATTTTCAACGTTCTTGGAGAACCCGTTGATAATTTAGGTCCTGTAGATAGTCGCACAACATCTCCTATTCATAGGTCTGCGCCCGCCTTTATACAGTTAGATACAAAATTATCTATTTTTGAAACAGGAATTAAAGTAGTGGATCTTTTAGCTCCTTATCGCCGTGGAGGAAAAATCGGACTATTCGGGGGAGCTGGAGTGGGTAAAACAGTGCTCATCATGGAATTGATCAACAACATTGCCAAAGCTCATGGCGGCGTATCCGTATTTGGCGGAGTTGGGGAACGTACTCGTGAAGGAAATGATCTTTACATGGAAATGAAAGAATCTGGAGTGATTAATGAACAAAATATTGTAGAATCAAAAGTAGCACTAGTCTATGGTCAGATGAATGAACCGCCGGGAGCTCGGATGAGAGTTGGGTTGACTGCCCTAACCATGGCGGAATATTTCCGGGATGTTAATGAGCAAGACGTACTTCTATTTATCGACAATATTTTTCGTTTCGTCCAAGCCGGATCCGAAGTCTCCGCTTTATTAGGCAGAATGCCTTCTGCTGTAGGTTATCAACCTACTCTTAGTACAGAAATGGGTTCTTTGCAAGAACGAATTACTTCTACCAAAGAGGGATCCATAACTTCTATTCAAGCAGTTTATGTCCCTGCCGACGATTTGACCGACCCCGCCCCTGCCACGACATTTGCACATTTAGATGCTACTACCGTACTATCAAGAGGACTAGCTGCCAAAGGTATCTATCCAGCAGTAGATCCTTTAGATTCAACGTCAACTATGCTCCAACCTCGGATTGTTGGCAAGGAACATTATGAAACTGCACAAAGAGTTAAGCAAACTTCACAACGTTACAAAGAACTTCAAGACATTATAGCTATCCTTGGGTTGGATGAATTGTCCGAAGAGGATCGTTTAACCGTAGCAAGAGCACGCAAAATTGAGCGTTTCTTATCACAACCCTTCTTCGTAGCAGAAGTATTTACTGGTTCTCCAGGAAAATATGTTGGTCTAACAGAAACAATTAGGGGGTTTCAACTGATCCTTTCCGGAGAACTAGATGGTCTTCCTGAGCAGGCCTTTTATTTGGTGGGTAACATCGATGAAGCTACCGCG--------------------------------------------------------------------------------------------------------------------------------------------------------------------------------------------------------------------------------------------------------------------------------------------------------------------------------------------------------------------------------------------------------------------------------------------------------------------------------------------------------------------------------------------------------------------------------------------------------------------------------------------------------------------------------------------------ACGATTAACATCTTATAGAGCCTTTCAGGAGCGAACCTATTTCTATAGAAAAATGGGGCATCTTGTAGTAATTTTTCAAAATGATTTGAATTTTATTCTAGGGTTGTTCGGGGAGTCTTTCATGCATTATGTCAGATATCGAGGAAAAGCCATTCTGGCTTCAAAAGGGACTCCTCTTCTGATAAATAAATGGAACTATTACCTTGTAAATCTCTGGCAATGTAATTTTGACTTGTGGTCTCAATTGGATAGGATTTATATAACCCAATTAGCCAATCATTACTGCCATTTTCTGGACTATCTTTCAAGTGTACGACTAAATACTTCAGTAGTAAGGAGTCAAATGTTAGATAAGTCATTTATTATGGATATTCCGATTAAGAAGTTTGATAGCATAGTCCCAATTATTCCTTTGATTGGATCATTGGCTAAAGCGAAATTTTGTAATGTATCAGGCAACCCCACCAGTAAGCCGGCTTGGACCGATTCATCAGATTCTGATATTATCGATAGGTTTGGGCGGATATACAAAAATCTTTCTCATTATTACAGCGGATCCTCAAAAAAAAAGAGTTTGTATCGAATAAAGTATATA----------------------------------------------------------------------------------------------------------------------------------------------------------------------------------------------------------------------------------------------------------------------------------------------------------------------------------------------------------------------------------------------------------------------------------------------------------------------------------------------------------------------------------------------------------------------------------------------------------------------------------------------------------------------------------------------------------------------------------------------------------------------------------------------------------------------------------------------------------------------------------------------------------------------------------------------------------------------------------CTCAATTAGGTTATATGATGCTAGCTTTAGGTATGGGGTCTTATCGAGCTGCTTTATTTCATTTGATCACTCATGCCTATTCAAAAGCATTATTATTTTTAGGATCCGGATCCGTTATTCATTCAATGGAACCCATTGTTGGATATTCTCCTGATAAAAGTCAGAATATGGCTCTTACGGGCGGTTTAACAAAATATATCCCAATTACAAAATTTTCTTTTTTATTGGGTACACTTTCGCTTTGTGGTATTCCGCCTCTCGCTTGTTTTTGGTCAAAAGACGAAATTCTTAATGATAGTTGGTTGTACTCACCAATTTTCGCGATAATAGCCTGTTTCACAGCGGGATTAACTGCATTTTATATGTTTCGGGTGTATTTACTTACTTTCGAAGGGAATTTAAACATTCATTTTCAAAATTACAATGGTAAAAAAAATAGCTCGTTGTATTCAATATCCGTATGGGGTAAAAAA------GGAACGAAAACC------ATAAAGAATAAAATTTTTTTCTCAAAAATGAAT------AAAAAGGAAAAGGCTTCCCTTTTTTCGAAAAAGACATATCCAATTGGTGGAAATTTAAGAAATATGATGCAACCTCTCATTACGGTT------ACTCAGTTTACTAATAAACAAACTTCCCAGTATCCTCATGAATCGGACGATACTATGCTCTTATCACTTCTTGCATTGGTCTTATTGACTTTTTTTGTTGGATATACGGGAATTCCTTTT------GATCAA------------TTTGATATATTATCAAAATGGTTAACTCCGTCGATAAACCTTTTACATACAAATTCGAACAATTCTCTGGATTGGTATGAATTCGTGACAAATTCTATTTGGTCAGTAAGTATAGCTTACTTTGGAATATTAATAGCGTCTCTTTTATATAGGCCCGTTTATTCATCTTTCCAGAATTTTGATTTAATAAATTCATTT---------GTTAAAATGGGCCCTAATAGAATTTTCTGGGATCAAACAATCAATGTGATATATAATTG----------------------------------------------------------------------------------------GTATGGAAACCTACTAAGTGAAAACTTTCAAATTCAGAGAACCCCTGGAATTAAAAATGGGCAATCCTGAGCCAAATCCTGTTTTCAGAA------------------------------AAGGAGACTCAAAAATGGATAGG-----TGCAGAGACTCAATGGAAGCTGTTCTAAGAAATGGAGTTGATTGCGTTGCGTTAGTGGAGGAAT-------CCTTATATTGAAACTCCAGAAA---------------AG-AAAGGATGAACTTA--------TCTAT-----ATACATACGTCTACGTACTGAAATATCAAAGATTCGTGATGATCCGAATCCGT-------ATTTATGAAAAATGGAAGAATTTTTGTTTTTGTAAATCAATTCCAAAATTCCAAGTTGAAGGAAGATTCGAACATTCACTGATCAAATCAGTCACTCCAT-----AGTCTG-----ATAGGTCTTTTGAAGAACTGACTAATCACTAATCGGACGAGAATAAAGATAGAGTCCCATTCTACGTGTCAATACCGACAACAATGAAATTTATAGTAAGAGGAAAATCCGTCGACTTTAGAAATCGTGAGGGTTCAAGTCCCTCT---------ATCCCCAAG---------AAAAATAAAAGGCCAATTTTACTCCCTAACGAGTTAT--CTTTTCGGCAGCAGTTCCAAATTAGCTATGTTTCTCGTTCGCTCTGCTCTTTCCCAACCTAAATGGGTGGGAAGAGAAATGTTTCTCTTTTTCTTTT-----ATCACAATACTTGTGATATATAC-------GTACAAATGAGCATC-----TATGGGCAAGGA-ATCCCAATTTGAATCATTCACAGTCCT--TATTATATTAAA-----ATTTTGAACGCCAAAA-----GTATTCTGTTTGA---AGATACAAGAAATTACAAGGACTGGGTAAGACTTTGTTTTGCAATGCTTTTTT----------------AGTCTCTTTAATTGACATAGGCCC------------------AAGCCCTCTAG-----TAGTAT------------GGGGATAACGCATCGAGA--------------------------------------------------------------------------------------CGAACGGCTACGCCGTTCGAATTGTAGTCTGTAGAAGCATCCTCAGCGACGGACCGGGTTCAAGTCCCCTGGAAGGAGGCGCCAGAGAGGGTGAGAGCCCCGTCGTGCCCGGACCCTGTCGCACCACGAGGAGCTGTCAGCGAGTCGGGTTGTTTGGGAATGCAGCCCCAATCGGGCGGTAAATTCCGTCCAAGGCTAAATACTGGCGAGAGACCGATAGCGAACAAGTACCGCGAGGGAAAGATGAAAAGGACTTTGAAAAGAGAGTCAAAGAGTGCTTGAAATTGTCGGGAGGGAAGCGGATGGGGGCCGGCGATGCTCCCCGGTCGGATGCGGAACGGTGACGAGCCGGTCCGCCAATCGACTCGGGGCGCGGACCGACGCGGATTGCGGCGGCGGCCAAAGCCCGGGCTGTTGT--TATGCCCGCGGAGACGTCGTTGCCGCGACCGTGGTGAGAAGCGCGCGCC-G-TTCGGCGTGCC-TCTGGTACCTGCGCGCTCTCGGCGTCGGCCTGTGGGCTCCCCATTCGGCCCGTCTTGAAACACGGACCAAGGAGTCTGACATGTGTGCGAGTCAACGGGCGAGTAAA-CCCGTACGGCGCAAGGAAGCTGATTGGCGGGATCCCC-TAGCGGGTTGCACCGCCGACCGACCTAGATCTTATGAGAAGGGTTCGAGTGTGAGCATACCTGTCGGGACCCGAAAGATGGTGAACTATGCCTGAGCGGGGCGAAGCCAGAGGAAACTCTGGTGGAGGCCCGCAGCGATACTGACGTGCAAATCGTTCGTCTGACTTGGGTATAGGGGCGAAAGACTAATCGAACCATCTAGTAGCTGGTTCCCTCCGAAGTTTCCCTCAGGATAGCTGGAGCTCGGGTGCGAGTTCTATCGGGTAAAGCCAATGATTAGAGGCATCGGGGACGCAACGTCATCGACCTATTCTCAAACTTTAAATAGGTAGGACGGCACGGCTGCTTTGTTGAGCCGTGCCAAGGAATCGAGAGCTCCAAGTGGGCCATTTTTGGTAAGCAGAACTGGCGATGCGGGATGAACCGGAAGCCGGGTTACGGTGCCCAATTGCGCGCTAACCTAGAACCCACAAAGGGTGTTGGTCGATTAAGACAGCAGGACGGTGGTCATGGAAGTCGAAATCCGCTAAGGAGTGTGTAACAACTCACCTGCCGAATCAACTAGCCCCGAAAATGGATGGCGCTGAAGCGCGCAACCCACACCCGGCCGTCGGGGCAATCGTCAGGCCCCGATGAGTAGGAGGGCGCGGCGGTAGC-------------------TCGATAGCCTCCGAA-------CGACCCGTGAACCATTGGCACCGCTA-GT--CGATCGGCGCGGGAGGCC-ACCCGGCC--CCCGCAGTCGAGG-----AACAAAAC--CCGGCGCGTCGAGCGCCAAGGAATCTATATATCAGAA--TGG--AG---AC--GACACG--TCG-GGCGGCT-GGCCCGCTCGGCGACGTCGC---TCTTTCGAATA-CTTTAACGACTCTCGGCAACGGATATCTCGGCTCTCGCATCGATGAAGAACGTAGCGAAATGCGATACTTGGTGTGAATTGCAGAATCCCGTGAACCATCGAGTCTTTGAACGCAAGTTGCGCCCGAGAC----TTCTGTCGAGGGCACGTCTGCCTGGGCGTCACGCGACGCACCACCACCCACCCTTT---GGTGTGGG-AGTGGAGATTGGCCT-CCCGCGACGAGTTCGCGGTTGGCTGAAATATTAGCCCCGACGCCTGGACGACGCGATCAGCGGTGGTTGATGAGA----AGCCTTGTCAAGCAA---GTG---ACGCGCTCGGACCGGCACGGATCGGGGCGGAGCACCCCT---AACAT----------ACCTT
	Stephania_delavayi				------------------------------TTGACTTATTATACTCCTGAATATGAAACCAAAGATACTGATACGCTAGCAGCATTCCGAGTATCTCCTCAACCTGGAGTTCCACCTGAAGAAGCGGGGGCTGCGGTAGCTGCCGAATCTTCTACGGGTACATGGACAACTGTGTGGACCGATGGACTTACCAGCCTTGATCGTTACAAAGGACGATGCTACCACATTGAGCCCGTTCCTGGAGAAGAAAATCAATATATTTGTTATGTAGCTTACCCCTTAGACCTTTTTGAAGAAGGTTCTGTTACTAATATGTTTACTTCCATTGTGGGTAATGTTTTTGGGTTCAAAGCGCTGCGCGCTCTACGTCTGGAGGATCTGCGAATTCCTATTGCTTATATTAAAACTTTCCAAGGCCCGCCTCACGGCATCCAAGTTGAGAGGGATAAATTGAACAAGTACGGTCGTCCTCTATTGGGATGTACCATTAAACCAAAATTGGGATTATCCGCTAAGAACTACGGTAGAGCGGTTTATGAATGTCTCCGTGGTGGACTTGATTTTACCAAAGATGATGAGAACGTGAACTCCCAACCATTTATGCGTTGGAGAGACCGTTTCCTATTTTGTGCCGAAGCACTTTATAAAGCACAGGCCGAAACAGGTGAAATCAAAGGGCATTACTTGAATGCTACTGCGGGTACATGCGAAGAAATGATGAAAAGGGCTGTATTTGCCAGAGAGTTAGGAGTCCCTATTGTAATGCATGACTACTTAACGGGAGGCTTCACTGCGAATACTACCTTGGCTCATTATTGCCGAGATAATGGTCTACTTCTTCACATCCACCGCGCAATGCATGCAGTTATTGATAGACAGAAAAATCATGGTATGCATTTCCGTGTACTAGCTAAAGCGTTACGTATGTCCGGTGGAGATCATATTCACGCTGGTACCGTAGTAGGTAAACTGGAAGGGGAAAGAGAAATCACCTTGGGCTTTGTTGATTTATTACGCGACGATTTTATTGAAAAAGACCGCAGTCGCGGTATTTATTTCACTCAAGATTGGGTCTCTCTACCGGGTGTTTTGCCTGTGGCTTCAGGGGGTATTCACGTTTGGCATATGCCTGCTCTGACCGAGATTTTTGGAGATGATTCCGTACTACAGTTCGGTGGAGGAACTTTAGGACACCCTTGGGGAAATGCACCGGGTGCTGTAGCTAATCGAGTAGCTCTAGAAGCGTGTGTACAAGCTCGTAATGAAGGACGTGATCTTGCTCGTGAAGGTAATGAAATTATCCGTGAAGCTAGCAAATGGAGCCCTGAACTGGCTGCTGCTTGTGAGATATGGAAGGAGATCAAATTCGAATTTGCAGCAATGGATATTGCACAAATTATTGGTCCGGTACTGGATGTAGTCTTTCCACCAGGCAAGATGCCTAATATTTACAACGCTTTGGTAGTGAAAGGTCAAGATACTGTCGGCCAGCAAATTAATGTAACTTGTGAAGTACAGCAATTATTAGGAAATAATCGAGTTAGAGCTGTAGCTATGAGTGCTACGGATGGTCTGATGAGAGGAATGGAAGTGATTGACACAGGAGCTCCTCTAAGTGTTCCAGTCGGTGGAGCAACTCTCGGACGCATTTTCAACGTTCTTGGAGAACCCGTTGATAATTTAGGTCCTGTAGATAGTCGCACAACATCTCCTATTCATAGGTCTGCGCCCGCCTTTATACAGTTAGATACAAAATTATCTATTTTTGAAACAGGAATTAAAGTAGTGGATCTTTTAGCTCCTTATCGCCGTGGAGGAAAAATCGGACTATTCGGGGGAGCTGGAGTGGGTAAAACAGTGCTCATCATGGAATTGATCAACAACATTGCCAAAGCTCATGGCGGCGTATCCGTATTTGGCGGAGTTGGGGAACGTACTCGTGAAGGAAATGATCTTTACATGGAAATGAAAGAATCTGGAGTGATTAATGAACAAAATATTGTAGAATCAAAAGTAGCACTAGTCTATGGTCAGATGAATGAACCGCCGGGAGCTCGGATGAGAGTTGGGTTGACTGCCCTAACCATGGCGGAATATTTCCGGGATGTTAATGAGCAAGACGTACTTCTATTTATCGACAATATTTTTCGTTTCGTCCAAGCCGGATCCGAAGTCTCCGCTTTATTAGGCAGAATGCCTTCTGCTGTAGGTTATCAACCTACTCTTAGTACAGAAATGGGTTCTTTGCAAGAACGAATTACTTCTACCAAAGAGGGATCCATAACTTCTATTCAAGCAGTTTATGTCCCTGCCGACGATTTGACCGACCCCGCCCCTGCCACGACATTTGCACATTTAGATGCTACTACCGTACTATCAAGAGGACTAGCTGCCAAAGGTATCTATCCAGCAGTAGATCCTTTAGATTCAACGTCAACTATGCTCCAACCTCGGATTGTTGGCAAGGAACATTATGAAACTGCACAAAGAGTTAAGCAAACTTCACAACGTTACAAAGAACTTCAAGACATTATAGCTATCCTTGGGTTGGATGAATTGTCCGAAGAGGATCGTTTAACCGTAGCAAGAGCACGCAAAATTGAGCGTTTCTTATCACAACCCTTCTTCGTAGCAGAAGTATTTACTGGTTCTCCAGGAAAATATGTTGGTCTAACAGAAACAATTAGGGGGTTTCAACTGATCCTTTCCGGAGAACTAGATGGTCTTCCTGAGCAGGCCTTTTATTTGGTGGGTAACATCGATGAAG--------------------------CTTGCTCATGATTATGGTTTAACTAAAGCGATTCTT------TATGAATCTGTGAAAAATTTAGGTTATGACAATAAATATAGTTCACTAATTGTGAAACGCTTAATTACTCGAATGTATCAACAGAATCGTTTGATTCTTTCTTTTAATGATTCTAAAAAAAACAAATTTTGGGGGTACAAGAATCATTTTGATTCTCAAATCATATCAGAGGGGTTTGCTGTCATTGTGGAAATTCCATTCTCGTGGCGATTAGTACCCTCTCTAGAAGGGAAAGAAATAGTCAAATCACATAAATTAAGATCAATTCATTCACTATTTCCATTCTTTGAGGATCAATTTTTACATTTAAATCATGTGTTAGATATACTAATACCCCACCCCATCCATCTGGAACTTTTGGTTCAAACCCTTCGCTGTTGTATACAAGATGCCGCTTCTTTGCATTTATTACGATTCTATTTTTACGAGTATTATAATTGGAATAGTATTATTACT------------CAAAAAAAAA---CCGAAATGGTTTTT------------TCAAAAAAA------TATAATCAAAGATTATTCTTGTTCCTATATAATTCTCATGTATATAAATGCGAATCCATATTTGTTTTTCTCCGCAAACAATCTTCTTATTTACGATTAACATCTTATAGAGCCTTTCTGGAGCGAACCTATTTCTATAGAAAAATGGGGCATCTTGTAGTAATTTTTCAAAATGATTTGAATTTTATTCTAGGGTTGTTCGGGGAGTCTTTCATGCATTATGTCAGATATCGAGGAAAAGCCATTCTGGCTTCAAAAGGGACTCCTCTTCTGATAAATAAATGGAACTATTACCTTGTAAATCTCTGGCAATGTAATTTTGACTTGTGGTCTCAATTGGATAGGATTTATATAACCCAATTAGCCAATCATTACTGCCATTTTCTGGACTATCTTTCAAGTGTACGACTAAATACTTCAGTAGTAAGGAGTCAAATGTTAGATAAGTCATTTATTATGGATATTCCGATTAAGAAGTTTGATAGCATAGTCCCAATTATTCCTTTGATTGGATCATTGGCTAAAGCGAAATTTTGTAATGTATCAGGCAACCCCACCAGTAAGCCGGCTTGGACCGATTCATCAGATTCTGATATTATCGATAGGTTTGGGCGGATATACAAAAATCTTTC---------------------------------------------------------------------------------------------------------------------------------------------------------------------------------------------------------------------------------------------------------------------------------------------------------------------------------------------------------------------------------------------------------------------------------------------------------------------------------------------------------------------------------------------------------------------------------------------------------------------------------------------------------------------------------------------------------------------------------------------------------------------------------------------------------------------------------------------------------------------------------------------------------------------------------------------------------------------------------------------------------------------------------------GTCTCAATTAGGTTATATGATGCTAGCTTTAGGTATGGGGTCTTATCGAGCTGCTTTATTTCATTTGATCACTCATGCCTATTCAAAAGCATTATTATTTTTAGGATCCGGATCCGTTATTCATTCAATGGAACCCATTGTTGGATATTCTCCTGATAAAAGTCAGAATATGGCTCTTACGGGCGGTTTAACAAAATATATCCCAATTACAAAATTTTCTTTTTTATTGGGTACACTTTCGCTTTGTGGTATTCCGCCTCTCGCTTGTTTTTGGTCAAAAGACGAAATTCTTAATGATAGTTGGTTGTACTCACCAATTTTCGCGATAATAGCCTGTTTCACAGCGGGATTAACTGCATTTTATATGTTTCGGGTGTATTTACTTACTTTCGAAGGGAATTTAAACATTCATTTTCAAAATTACAATGGTAAAAAAAATAGCTCGTTGTATTCAATATCCGTATGGGGTAAAAAA------GGAACGAAAACC------ATAAAGAATAAAATTTTTTTCTCAAAAATGAAT------AAAAAGGAAAAGGCTTCCCTTTTTTCGAAAAAGACATATCCAATTGGTGGAAATTTAAGAAATATGATGCAACCTCTCATTACGGTT------ACTCAGTTTACTAATAAACAAACTTCCCAGTATCCTCATGAATCGGACGATACTATGCTCTTATCACTTCTTGCATTGGTCTTATTGACTTTTTTTGTTGGATATACGGGAATTCCTTTT------GATCAA------------TTTGATATATTATCAAAATGGTTAACTCCGTCGATAAACCTTTTACATACAAATTCGAACAATTCTCTGGATTGGTATGAATTCGTGACAAATTCTATTTGGTCAGTAAGTATAGCTTACTTTGGAATATTAATAGCGTCTCTTTTATATAGGCCCGTTTATTCATCTTTCCAGAATTTTGATTTAATAAATTCATTT---------GTTAAAATGGGCCCTAATAGAATTTTCTGGGATCAAACAATCAATGTGATATA----------------------------------------------------------------------------------------------GTATGGAAACCTACTAAGTGAAAACTTTCAAATTCAGAGAACCCCTGGAATTAAAAATGGGCAATCCTGAGCCAAATCCTGTTTTCAGAA------------------------------AAGGAGACTCAAAAATGGATAGG-----TGCAGAGACTCAATGGAAGCTGTTCTAAGAAATGGAGTTGATTGCGTTGCGTTAGTGGAGGAAT-------CCTTATATTGAAACTCCAGAAA---------------AG-AAAGGATGAACTTA--------TCTAT-----ATACATACGTCTACGTACTGAAATATCAAAGATTCGTGATGATCCGAATCCGT-------ATTTATGAAAAATGGAAGAATTTTTGTTTTTGTAAATCAATTCCAAAATTCCAAGTTGAAGGAAGATTCGAACATTCACTGATCAAATCAGTCACTCCAT-----AGTCTG-----ATAGGTCTTTTGAAGAACTGACTAATCACTAATCGGACGAGAATAAAGATAGAGTCCCATTCTACGTGTCAATACCGACAACAATGAAATTTATAGTAAGAGGAAAATCCGTCGACTTTAGAAATCGTGAGGGTTCAAGTCCCTCT---------ATCCCCAAG---------AAAAATAAAAGGCCAATTTTACTCCCTAACGAGTTAT--CTTTTCGGCAGCAGTTCCAAATTAGCTATGTTTCTCGTTCGCTCTGCTCTTTCCCAACCTAAATGGGTGGGAAGAGAAATGTTTCTCTTTTTCTTTT-----ATCACAATACTTGTGATATATAC-------GTACAAATGAGCATC-----TATGGGCAAGGA-ATCCCAATTTGAATCATTCACAGTCCT--TATTATATTCAA-----ATTTTGAACGCCAAAA-----GTATTCTGTTTGA---AGATACAAGAAATTACAAGGACTGGGTAAGACTTTGTTTTGCAATGCTTTTTT----------------AGTCTCTTTAATTGACATAGGCCC------------------AAGCCCTCTAG-----TAGTAT------------GGGGATAACGCATCGAGAGGGG------CCGGGATAGCTCAGTTGGTAGAGCAGA--------------------------------------AGCATGAGAATCGAACGGCTACGCCGTTCGAATTGTAGTCTGTAGAAGCATCCTCAGCGACGGACCGGGTTCAAGTCCCCTGGAAGGAGGCGCCAGAGAGGGTGAGAGCCCCGTCGTGCCCGGACCCTGTCGCACCACGAGGAGCTGTCAGCGAGTCGGGTTGTTTGGGAATGCAGCCCCAATCGGGCGGTAAATTCCGTCCAAGGCTAAATACTGGCGAGAGACCGATAGCGAACAAGTACCGCGAGGGAAAGATGAAAAGGACTTTGAAAAGAGAGTCAAAGAGTGCTTGAAATTGTCGGGAGGGAAGCGGATGGGGGCCGGCGATGCTCCCCGGTCGGATGCGGAACGGTGACGAGCCGGTCCGCCAATCGACTCGGGGCGCGGACCGACGCGGATTGCGGCGGCGGCCAAAGCCCGGGCTGTTGT--TATGCCCGCGGAGACGTCGTTGCCGCGACCGTGGTGAGAAGCGCGCGCC-G-CTCGGCGTGCC-TCTGGTACCTGCGCGCTCTCGGCGTCGGCCTGTGGGCTCCCCATTCGGCCCGTCTTGAAACACGGACCAAGGAGTCTGACATGTGTGCGAGTCAACGGGCGAGTAAA-CCCGTACGGCGCAAGGAAGCTGATTGGCGGGATCCCC-TAGCGGGTTGCACCGCCGACCGACCTAGATCTTATGAGAAGGGTTCGAGTGTGAGCATACCTGTCGGGACCCGAAAGATGGTGAACTATGCCTGAGCGGGGCGAAGCCAGAGGAAACTCTGGTGGAGGCCCGCAGCGATACTGACGTGCAAATCGTTCGTCTGACTTGGGTATAGGGGCGAAAGACTAATCGAACCATCTAGTAGCTGGTTCCCTCCGAAGTTTCCCTCAGGATAGCTGGAGCTCGGGTGCGAGTTCTATCGGGTAAAGCCAATGATTAGAGGCATCGGGGACGCAACGTCATCGACCTATTCTCAAACTTTAAATAGGTAGGACGGCACGGCTGCTTTGTTGAGCCGTGCCAAGGAATCGAGAGCTCCAAGTGGGCCATTTTTGGTAAGCAGAACTGGCGATGCGGGATGAACCGGAAGCCGGGTTACGGTGCCCAATTGCGCGCTAACCTAGAACCCACAAAGGGTGTTGGTCGATTAAGACAGCAGGACGGTGGTCATGGAAGTCGAAATCCGCTAAGGAGTGTGTAACAACTCACCTGCCGAATCAACTAGCCCCGAAAATGGATGGCGCTGAAGCGCGCAACCCACACCCGGCCGTCGGGGCAATCGTCAGGCCCCGATGAGTAGGAGGGCGCGGCGGTAGC-------------------TCGTTAGCCTCCGAA-------CGACCCGCGAACCATTGGCACCGCTA-GT--TGATCGGCGCGGGAGGCC-ACCCGGCC--CCCGCAGTCGAGG-----AACAAAAC--CCGGCGCGTCGAGCGCCAAGGAATCTATAT--CAGAA--TGG--AA---AC--GACGCG--TCG-GGCGGCT-GGCCCGCTCGGCGACGTCGC---TCTTTCGAATA-CTTTAACGACTCTCGGCAACGGATATCTCGGCTCTCGCATCGATGAAGAACGTAGCGAAATGCGATACTTGGTGTGAATTGCAGAATCCCGTGAACCATCGAGTCTTTGAACGCAAGTTGCGCCCGAGAC----TTCTGTCGAGGGCACGTCTGCCTGGGCGTCACGCGACGCACCGCCACCCACCCTTT---CGCGTGGG-AGCGGAGATTGGCCT-CCCGCGACGAGTTCGCGGTTGGCTGAAATATTAGCCCCGACGCCTGGACGACGCGATCAGCGGTGGTTGATGAGA----AGCCTTGTCAAGCAA---GTG---ACGCGCTCGGACCGGAACGGATCGGGGCGGAGCACCCCT-TCAGCAT----------ACCTT
	Stephania_elegans				GGATTCAAAGCTGGTGTTAAAGATTACAAATTGACTTATTATACTCCTGAATATGAAACCAAAGATACTGATACGCTAGCAGCATTCCGAGTATCTCCTCAACCTGGAGTTCCACCTGAAGAAGCGGGGGCTGCGGTAGCTGCCGAATCTTCTACGGGTACATGGACAACTGTGTGGACCGATGGACTTACCAGCCTTGATCGTTACAAAGGACGATGCTACCACATTGAGCCCGTTCCTGGAGAAGAAAATCAATATATTTGTTATGTAGCTTACCCCTTAGACCTTTTTGAAGAAGGTTCTGTTACTAATATGTTTACTTCCATTGTGGGTAATGTTTTTGGGTTCAAAGCGCTGCGCGCTCTACGTCTGGAGGATCTGCGAGTTCCTATTGCTTATATTAAAACTTTCCAAGGCCCGCCTCACGGCATCCAAGTTGAGAGGGATAAATTGAACAAGTACGGTCGTCCTCTATTGGGATGTACCATTAAACCAAAATTGGGATTATCCGCTAAGAACTACGGTAGAGCGGTTTATGAATGTCTCCGTGGTGGACTTGATTTTACCAAAGATGATGAGAACGTGAACTCCCAACCATTTATGCGTTGGAGAGACCGTTTCCTATTTTGTGCCGAAGCACTTTATAAAGCACAGGCCGAAACAGGTGAAATCAAAGGGCATTACTTGAATGCTACTGCGGGTACATGCGAAGACATGATGAAAAGGGCTGTATTTGCCAGAGAGTTAGGAGTCCCTATTGTAATGCATGACTACTTAACGGGAGGCTTCACTGCGAATACTAGCTTGGCTCATTATTGCCGAGATAATGGTCTACTTCTTCACATCCACCGCGCAATGCATGCAGTTATTGATAGACAGAAAAATCATGGTATGCATTTCCGTGTACTAGCTAAAGCGTTACGTATGTCCGGTGGAGATCATATTCACGCTGGTACCGTAGTAGGTAAACTGGAAGGGGAAAGAGAAATCACCTTGGGCTTTGTTGATTTATTACGCGACGAGTTTATTGAAAAAGACCGCAGTCGCGGTATTTATTTCACTCAAGATTGGGTCTCTCTACCGGGTGTTTTGCCTGTGGCTTCAGGGGGTATTCACGTTTGGCATATGCCTGCTCTGACCGAGATTTTTGGAGATGATTCCGTACTACAGTTCGGTGGAGGAACTTTAGGACACCCTTGGGGAAATGCACCGGGTGCTGTAGCTAATCGAGTAGCTCTAGAAGCGTGTGTACAAGCTCGTAATGAAGGACGTGATCTTGCTCGTGAAGGTAATGAAATTATCCGTGAAGCTAGCAAA---------------------------------------------------------------------ATTGCACAAATTATTGGTCCGGTACTGGATGTAGTCTTTCCACCAGGCAAGATGCCTAATATTTACAACGCTTTGGTAGTGAAAGGTCAAGATACTGTCGGCCAGCAAATTAATGTAACTTGTGAAGTACAGCAATTATTAGGAAATAATCGAGTTAGAGCTGTAGCTATGAGTGCTACGGATGGTCTGATGAGAGGAATGGAAGTGATTGACACAGGAGCTCCTCTAAGTGTTCCAGTCGGTGGAGCAACTCTCGGACGCATTTTCAACGTTCTTGGAGAACCCGTTGATAATTTAGGTCCTGTAGATAGTCGCACAACATCTCCTATTCATAGGTCTGCGCCCGCCTTTATACAGTTAGATACAAAATTATCTATTTTTGAAACAGGAATTAAAGTAGTGGATCTTTTAGCTCCTTATCGCCGTGGAGGAAAAATCGGACTATTCGGGGGAGCTGGAGTGGGTAAAACAGTGCTCATCATGGAATTGATCAACAACATTGCCAAAGCTCATGGCGGCGTATCCGTATTTGGCGGAGTTGGGGAACGTACTCGTGAAGGAAATGATCTTTACATGGAAATGAAAGAATCTGGAGTGATTAATGAACAAAATATTGTAGAATCAAAAGTAGCACTAGTCTATGGTCAGATGAATGAACCGCCGGGAGCTCGGATGAGAGTTGGGTTGACTGCCCTAACCATGGCGGAATATTTCCGGGATGTTAATGAGCAAGACGTACTTCTATTTATCGACAATATTTTTCGTTTCGTCCAAGCCGGATCCGAAGTCTCCGCTTTATTAGGCAGAATGCCTTCTGCTGTAGGTTATCAACCTACTCTTAGTACAGAAATGGGTTCTTTGCAAGAACGAATTACTTCTACCAAAGAGGGATCCATAACTTCTATTCAAGCAGTTTATGTCCCTGCCGACGATTTGACCGACCCCGCCCCTGCCACGACATTTGCACATTTAGATGCTACTACCGTACTATCAAGAGGACTAGCTGCCAAAGGTATCTATCCAGCAGTAGATCCTTTAGATTCAACGTCAACTATGCTCCAACCTCGGATTGTTGGCAAGGAACATTATGAAACTGCACAAAGAGTTAAGCAAACTTCACAACGTTACAAAGAACTTCAAGACATTATAGCTATCCTTGGGTTGGATGAATTGTCCGAAGAGGATCGTTTAACCGTAGCAAGAGCACGCAAAATTGAGCGTTTCTTATCACAACCCTTCTTCGTAGCAGAAGTATTTACAGGTTCTCCAGGAAAATATGTTGGTCTAACAGAAACAATTAGGGGGTTTCAACTGATCCTTTCCGGAGAACTAGATGGTCTTCCTGAGCAGGCCTTTTATTTGGTGGGTAACATCGATGAAGCTACCGCGAAGGCTATGAACTTAGACCTTGCTCATGATTATGGTTTAACTAAAGCGATTCTT------TATGAATCTGTGAAAAATTTAGGTTATGACAATAAATATAGTTCACTAATTGTGAAACGCTTAATTACTCGAATGTATCAACAGAATCGTTTGATTCTTTCTTTTAATGATTCTAAAAAAAACAAATTTGGGGGGTACAAGAATCATTTTGATTCTCAAATCATATCAGAGGGGTTTGCTGTCATTGTGGAAATTCCATTCTCGTGGCGATTAGTACCCTCTCTAGAAGGGAAAGAAATAGTCAAATCACATAAATTAAGATCAATTCATTCACTATTTCCATTCTTTGAGGATCAATTTTCACATTTAAATCATGTGTTAGATATACTAATACCCCACCCCATCCATCTGGAACTTTTGGTTCAAACCCTTCGCTGTTGTATACAAGATGCCGCTTCTTTGCATTTATTACGATTCTATTTTTACGAGTATTATAATTGGAATAGTATTATTACT------------CAAAAAAAAA---CCGAAATGGTTTTT------------TCAAAAAAA------TATAATCAAAGATTATTCTTGTTCCTATATAATTCTCATGTATATGAATGCGAATCCATATTTGTTTTTCTCCGCAAACAATCTTCTTATTTACGATTAACATCTTATAGAGCCTTTCTGGAGCGAACCTATTTCTATAGAAAAATGGGGCATCTTGTAGTAATTTTTCAAAATGATTTGAATTTTATCCTAGGGTTGTTCGGGGAGTCTTTCATGCATTATGTCAGATATCGAGGAAAAGCCATTCTGGCTTCAAAAGGGACTCCTCTTCTGATAAATAAATGGAACTATTACCTTGTAAATCTCTGGCAATGTAATTTTGACTTGTGGTCTCAATTGGATAGGATTTATATAACCCAATTAGCCAATCATTACTGCCATTTTCTGGACTATCTTTCAAGTGTACGACTAAATACTTCAGTAGTAAGGAGTCAAATGTTAGATAAGTCATTTATTATGGATATTCCGATTAAGAAGTTTGATAGCATAGTCCCAATTATTCCTTTGATTGGATCATTGGCTAAAGCGAAATTTTGTAATGTATCAGGCAACCCCACCAGTAAGCCGGCTTGGACCGATTCATCAGATTCTGATATTATCGATAGGTTTGGGCGGATATACAAAAATCTTTCTCATTATTACAGCGGATCCTCAAAAAAAAAGAGTTTGTATCGAATAAAGTATATAATCATACCTTTCGTTCCACTTCCAGTTCCTATAGCCATAGGACTGGGACTTCTCCTTGTTCCGACGGCAACAAAAAATCTTCGGCGTGCGTGGGCTTTTCCTAGTGTTTTCTTACTAAGTATCATTATGATTTTTTCAGCCGATCTGGCTATTCGGCAAATAAAGGGTAGTCCTATCTATCAATATGGATGGTCTTGGACCATCAATAATGATTTTTCTTTAGAGTTCGGTCACTTGATCGATCCACTTACTTCTATTATGTCAATATTAATCACTACTGTTGGAGTAATGGTTCTTATTTATAGTGACAATTATATGTCTCATGATCAAGGATATTTGAGATTTTTTGCTTATATGAGTTTTTCCAATGCTTCCATGTTGGGATTAGTTACTAGTTCCAATTTAATACAAATTTATCTTTTTTGGGAATTGGTTGGAATGTGTTCGTATCTATTAATAGGATTTTGGTTCACACGACCAATTGCGGCAAATGCATGTCAAAAAGCATTTGTAACTAATCGTGTAGGCGATTTTGGTTTATTATTAGGAATCTTAGGTCTTTATTGGATAACGGGCAGTTTCGAATTTCGGGATTTATTCGAAATAGTCAATAACTTGATTGATAATAATGGGGTCAATTCTTTCTTTCTTACTCTCTGTGCTTCCCTATTATTTGTTGGTGCAATTGCTAAATCCGCGCAATTTCCCCTTCATGTATGGTTACCTGATGCTATGGAGGGACCCACTCCTATTTCGGCTCTTATACATGCCGCTACTATGGTAGCAGCAGGGATTTTTCTTGTCGCTCGGCTTTTTCCTCTTTTCACAAGCATACCTTACACACTGAATCTAATTTCGTTGGTAGGTATAATAACAGTCCCATTAGGAGCTACTCTGGCCCTTGCTCAAAGAGATATTAAGAGAAGTTTAGCCTATTCTACAATGTCTCAATTAGGGTATATGATGCTAGCTTTAGGTATGGGGTCTTATCGAGCTGCTTTATTTCATTTGATCACTCATGCCTATTCAAAAGCATTATTATTTTTAGGATCCGGATCCGTTATTCATTCAATGGAACCCATTGTTGGATATTCTCCTGATAAAAGTCAGAATATGGCTCTTACGGGCGGTTTAACAAAATATATCCCAATTACAAAATTTTCTTTTTTATTGGGTACACTTTCGCTTTGTGGTATTCCGCCTCTCGCTTGTTTTTGGTCAAAAGACGAAATTCTTAATGATAGTTGGTTGTACTCACCAATTTTCGCGATAATAGCCTGTTTCACAGCGGGATTAACTGCATTTTATATGTTTCGGGTGTATTTACTTACTTTCGAAGGGAATTTAAACATTCATTTTCAAAATTACAATGGTAAAAAAAATAGCTCGTTGTATTCAATATCCGTATGGGGTAAAAAA------GGAACGAAAACC------ATAAAGAATAAAATTTTTTTCTCAAAAATGAAT------AAAAAGGAAAAGGCTTCCCTTTTTTCGAAAAAGACATATCCAATTGGTGGAAATTTAAGAAATATGATGCAACCTCTCATTACGGTT------ACTCAGTTTACTAATAAACAAACTTCCCAGTATCCTCATGAATCGGACGATACTATGCTCTTATCACTTCTTGCATTGGTCTTATTGACTTTTTTTGTTGGATATACGGGAATTCCTTTT------GATCAA------------TTTGATATATTATCAAAATGGTTAACTCCGTCGATAAACCTTTTACATACAAATTCGAACAATTCTCTGGATTGGTATGAATTCGTGACAAATTCTATTTTGTCAGTAAGTATAGCTTACTTTGGAATATTAATAGCGTCTCTTTTATATAGGCCCGTTTATTCATCTTTCCATAATTTTGATTTAATAAATTCATTT---------GTTAAAATGGGCCCTAATAGAATTTTCTGGGATCAAACAATCAATGTGATATATAATTGGTCATATAATCGTGGGTACATAGATGCTTTTTATGCAATAACCTTAACTAGGGGTATAGGAGGGTTAGCTGAATTAACTCATTTTGTTGTATGGAAAC-TACTAAGTGAAAACTTTCAAATTCAGAGAACCCCTGGAATTAAAAATGGGCAATCCTGAGCCAAATCCTGTTTTCAGAA------------------------------AAGGAGACTCAAAAATGGATAGG-----TGCAGAGACTCAATGGAAGCTGTTCTAAGAAATGGAGTTGATTGCGTTGCGTTAGTGGAGGAAT-------CCTTATATTGAAACTCCAGAAA---------------AG-AAAGGATGAACTTA--------TCTAT-----ATACATACGTCTACGTACTGAAATATCAAAGATTCGTGATGATCCGAATCCGT-------ATTTATGAAAAATGGAAGAATTTTTGTTTTTGTAAATCAATTCCAAAATTCCAAGTTGAAGGAAGATTCGAACATTCACTGATCAAATCAGTCACTCCAT-----AGTCTG-----ATAGGTTTTTTGAAGAACTGACTAATCACTAATCGGACGAGAATAAAGATAGAGTCCCATTCTACGTGTCAATACCGACAACAATGAAATTTATAGTAAGAGGAAAATCCGTCGACTTTAGAAATCGTGAGGGTTCAAGTCCCTCT---------ATCCCCAAG---------AAAAATAAAAGGCCAATTTAACTCCCTAACGAGTTAT--CTTTTCGGCAGCAGTTCCAAATTAGCTATGTTTCTCGTTCGCTCTGCTCTTTCCCAACCTAAATGGGTGGGAAGAGAAATGTTTCTCTTTTTCTTTT-----ATCACAATACTTGTGATATATAC-------GTACAAATGAGCATC-----TATGGGCAAGGA-ATCCCAATTTGAATCATTCACAGTCCT--TATTATATTATATTATAATTTTGAACGCCAAAA-----GTATTCTGTTTGA---AGATACAAGAAATTACAAGGACTGGGTAATACTTTGTTTTGCAATGCTTTTTT----------------AGTCTCTTTAATTGACATAGGCCC------------------AAGCCCTCTAG-----TAGTAT------------GGGGATAACGCATCGAGAGGGG------CCGGGATAGCTCAGTTG-TAGAGCAGA-----------------------------------------------------------------------------------------------------------------------------------------------------------------------------------------------------------------------------------------------------------------------------------------------------------------------------------------------------------------------------------------------------------------------------------------------------------------------------------------------------------------------------------------------------------------------------------------------------------------------------------------------------------------------------------------------------------------------------------------------------------------------------------------------------------------------------------------------------------------------------------------------------------------------------------------------------------------------------------------------------------------------------------------------------------------------------------------------------------------------------------------------------------------------------------------------------------------------------------------------------------------------------------------------------------------------------------------------------------------------------------------------------------TCGTTAGCCTCCGAA-------CGACCCGCGAACCATTGGCACCGCTA-GT--TGATCGGCGCGGGAGGCC-ACCCGGCC--CCCGCAGCCGAGG-----AACAAAAC--CCGGCGCGTCGAGCGCCAAGGAATCTATAT--CAGAA--TGG--AA---AC--GACGCG--TCG-GGCGGCT-GGCCCGCCCGGCGACGTCGC---TCTTTCGAATA-CTTTAACGACTCTCGGCAACGGATATCTCGGCTCTCGCATCGATGAAGAACGTAGCGAAATGCGATACTTGGTGTGAATTGCAGAATCCCGTGAACCATCGAGTCTTTGAACGCAAGTTGCGCCCGAGAC----TTCTGTCGAGGGCACGTCTGCCTGGGCGTCACGCGACGCACCACCACCCACCCTTT---CGCGTGGG-AGTGGAGATTGGCCT-CCCGCGACGAGTTCGCGGCTGGCTGAAATATTAGCCCCGACGCCTGGACGACGCGATCAGCGGTGGTTGATGAGA----ATCCTTGTCAAGCAA---GTG---ACGCGCTCGGACCGGAACGGATCGGGGCGGAGCACCCCT-TCAGCAT----------ACCTT
	Stephania_epigaea				-------------------------------------------------------------------------------------------------------------------------------------------------------------------------------------------------------------------------------------------------------------------------------------------------------------------------------------------------------------------------------------------------------------------------------------------------------------------------------------------------------------------------------------------------------------------------------------------------------------------------------------------------------------------------------------------------------------------------------------------------------------------------------------------------------------------------------------------------------------------------------------------------------------------------------------------------------------------------------------------------------------------------------------------------------------------------------------------------------------------------------------------------------------------------------------------------------------------------------------------------------------------------------------------------------------------------------------------------------------------------------------------------------------------------------------------------------------------------------------------------------------------------------------------------------------------------------------------------------------------------------------------------------------------------------------------------------------------------------------------------------------------------------------------------------------------------------------------------------------------------------------------------------------------------------------------------------------------------------------------------------------------------------------------------------------------------------------------------------------------------------------------------------------------------------------------------------------------------------------------------------------------------------------------------------------------------------------------------------------------------------------------------------------------------------------------------------------------------------------------------------------------------------------------------------------------------------------------------------------------------------------------------------------------------------------------------------------------------------------------------------------------------------------------------------------------------------------------------------------------------------------------------------------------------------------------------------------------------------------------------------------------------------------------------------------------------------------------------------------------------------------------------------------------------------------------------------------------------------------------------------------------------------------------------------------------------------------------------------------------------------------------------------------------------------------------------------------------------------------------------------------------------------------------------------------------------------------------------------------------------------------------------------------------------------------------------------------------------------------------------------------------------------------------------------------------------------------------------------------------------------------------------------------------------------------------------------------------------------------------------------------------------------------------------------------------------------------------------------------------------------------------------------------------------------------------------------------------------------------------------------------------------------------------------------------------------------------------------------------------------------------------------------------------------------------------------------------------------------------------------------------------------------------------------------------------------------------------------------------------------------------------------------------------------------------------------------------------------------------------------------------------------------------------------------------------------------------------------------------------------------------------------------------------------------------------------------------------------------------------------------------------------------------------------------------------------------------------------------------------------------------------------------------------------------------------------------------------------------------------------------------------------------------------------------------------------------------------------------------------------------------------------------------------------------------------------------------------------------------------------------------------------------------------------------------------------------------------------------------------------------------------------------------------------------------------------------------------------------------------------------------------------------------------------------------------------------------------------------------------------------------------------------------------------------------------------------------------------------------------------------------------------------------------------------------------------------------------------------------------------------------------------------------------------------------------------------------------------------------------------------------------------------------------------------------------------------------------------------------------------------CTACTAAGTGAAAACTTTCAAATTCAGAGAACCCCTGGAATTAAAAATGGGCAATCCTGAGCCAAATCCTGTTTTCAGAAAACAAAAAA-AAAGGGGTTCAGAA------AAGGAGACTCAAAAGTGGATAGG-----TGCAGAGACTCAATGGAAGCTGTTCTAAGAAATGGAGTTGATTGCGTTGCGTTAGTGGAGGAAT-------CCTTCTAGTGAAACTCC--------------------AG-AAAGGATGAACTTA--------TCTAT-----ATACATACGTCTACGTACTGAAATATCAAAGATTCATGATGATCCGAATCTGT-------ATTTATGAAAAATGGAAGAATTTTTGTTTTTGTAAATCAATTCCAA--------GTTGAAGGAAGAATCGAACATTCACTGATCAAATCAGTCACTCCAT-----AGTCTG-----ATAGGTCTTTTGAAGAACTGA-------CTAATCGGACGAGAATAAAGATAGAGTCCCATTCTACGTGTCAATACCGACAACAATGAAATTTATAGTAAGAGGAAAATCCGTCGACTTGAGAAATCGTGAGG--------------------------------------------------------------------------------CTTTTCGGCAGCAGTTCCAAATTATCCATGTTTCTCGTTCGCTCTACTCTTTCCCAACCCAAATGGGTGGGAA-----ATGTTTTTC------TTTT-----ATCACAATACTTGTGATATATAC-------GTACAAATGAGCATC-----TATGGGCAAGGA-ATCCCAATTTGAATCATTCACAGTCCG--TATGATATTAAA-----ATTTTGAACGCTAAAA-----GTATTCTGTTTGA---AGATCCAATTAATTC---------GGTAAGACTTTGTTTTGTAATGCTTTTTT----------------AGTCTCTTTAATTGACATAGGCCC------------------AAGCCCTCTAG-----TAGTAT------------GGGGATGACGCATCAAGAGGGG------CCGGGATAG-----------------------------------------------------------------------------------------------------------------------------------------------------------------------------------------------------------------------------------------------------------------------------------------------------------------------------------------------------------------------------------------------------------------------------------------------------------------------------------------------------------------------------------------------------------------------------------------------------------------------------------------------------------------------------------------------------------------------------------------------------------------------------------------------------------------------------------------------------------------------------------------------------------------------------------------------------------------------------------------------------------------------------------------------------------------------------------------------------------------------------------------------------------------------------------------------------------------------------------------------------------------------------------------------------------------------------------------------------------------------------------------------------------------------------TTGATGCTTGCAAAA-------CGACCCGTGAACCATTGACATTGTAA-CA--TGAGCGACGCAGGTGGCCCATTGGGTC--CCTGTTGTTGAGC-----AACAAAAT--CCGGCGCGACATGCGCCAAGGAATCTAAAT--TAGAA--TAG--AA---AT--GACAAG--TTGAAGTGGCT-GGTCCACTTCATTGTGTTGC---ATTTCTGAATA-CTTGAACGACTCTCGGCAACGGATATCTCGGCTCTCGCATCGATGAAGAACGTAGCGAAATGCGATACTTGGTGTGAATTGCAGAATCCCGTGAACCATCGAGTTTTTGAACGCAAGTTGCGCCCGAGAC----TTCGGTCGAGGGCACGTCTGCCTGGGCGTCACATGATGCACCGCAACCCATTATTT--GCATGTGGG-AATGGAGATTGGCCT-CCCGTGACAAGTGCACGGTTGGCTAAAATAGCAGCCTCGATGCTTGGAAGACGCGATCAGTGGTGGTTGATGAGA----ACC-TTGTCAAACAA---GTG---ACGCGTTTGGATCGGCACGAATCGAGGTGGAGCACCCTT-TTCATAT----------ACTTT
	Stephania_excentrica			-------------------------------------------------------------------------------------------------------------------------------------------------------------------------------------------------------------------------------------------------------------------------------------------------------------------------------------------------------------------------------------------------------------------------------------------------------------------------------------------------------------------------------------------------------------------------------------------------------------------------------------------------------------------------------------------------------------------------------------------------------------------------------------------------------------------------------------------------------------------------------------------------------------------------------------------------------------------------------------------------------------------------------------------------------------------------------------------------------------------------------------------------------------------------------------------------------------------------------------------------------------------------------------------------------------------------------------------------------------------------------------------------------------------------------------------------------------------------------------------------------------------------------------------------------------------------------------------------------------------------------------------------------------------------------------------------------------------------------------------------------------------------------------------------------------------------------------------------------------------------------------------------------------------------------------------------------------------------------------------------------------------------------------------------------------------------------------------------------------------------------------------------------------------------------------------------------------------------------------------------------------------------------------------------------------------------------------------------------------------------------------------------------------------------------------------------------------------------------------------------------------------------------------------------------------------------------------------------------------------------------------------------------------------------------------------------------------------------------------------------------------------------------------------------------------------------------------------------------------------------------------------------------------------------------------------------------------------------------------------------------------------------------------------------------------------------------------------------------------------------------------------------------------------------------------------------------------------------------------------------------------------------------------------------------------------------------------------------------------------------------------------------------------------------------------------------------------------------------------------------------------------------------------------------------------------------------------------------------------------------------------------------------------------------------------------------------------------------------------------------------------------------------------------------------------------------------------------------------------------------------------------------------------------------------------------------------------------------------------------------------------------------------------------------------------------------------------------------------------------------------------------------------------------------------------------------------------------------------------------------------------------------------------------------------------------------------------------------------------------------------------------------------------------------------------------------------------------------------------------------------------------------------------------------------------------------------------------------------------------------------------------------------------------------------------------------------------------------------------------------------------------------------------------------------------------------------------------------------------------------------------------------------------------------------------------------------------------------------------------------------------------------------------------------------------------------------------------------------------------------------------------------------------------------------------------------------------------------------------------------------------------------------------------------------------------------------------------------------------------------------------------------------------------------------------------------------------------------------------------------------------------------------------------------------------------------------------------------------------------------------------------------------------------------------------------------------------------------------------------------------------------------------------------------------------------------------------------------------------------------------------------------------------------------------------------------------------------------------------------------------------------------------------------------------------------------------------------------------------------------------------------------------------------------------------------------------------------------------------------------------------------------------------------------------------------------------------------------------------------------------CTACTAAGTG-AAACTTTCAAATTCAGAGAACCCCTGGAATTAAAAATGGGCAATCCTGAGCCAAATCCTGTTTTCAGAAAACAAACAA-AAAGGGGTTCAGAA------AAGGAGACTCAAAAGTGGATAGG-----TGCAGAGACTCAATGGAAGCTGTTCTAAGAAATGGAGTTGATTGCGTTGCGTTAGTGGAGGAAT-------CCTTCTAGTGAAACTCC--------------------CG-AAAGGATGAACTTA--------TCTAT-----ATACATACGTCTACGTACTGAAATATCAAAGATTCATGATGATCCGAATCTCT-------ATTTATGAAAAATGGAAGAATTTTTGTTTTTGTAAATAAATTCCAA--------GTTGAAGGAAGAATCGAACATTCACTGATCAAATCAGTCACTCCAT-----AGTCTG-----ATAGGTCTTTTGAAGAACTGA-------CTAATCGGACGAGAATAAAGATAGAGTCCCATTCTACGTGTCAATACCGACAACAATGAAATTTATAGTAAGAGGAAAATCCGTCGACTTTAGAAATCGTGAGG--------------------------------------------------------------------------------CTTTTCGGCAGCAGTTCCAAATTATCTATGTTTCTCGTTCGCTCTACTCTTTCCCAACCCAAATGGGTGGGAAGAGAAATGTTTTTC------TTTT-----ATCACAATACTTGTGATATATAC-------GTACAAATGAGCATC-----CATGGGCAAGGA-ATCCCAATTTGAATCATTCACAGTCCG--TATGATATTAAA-----ATTTTGAACGCCAAAA-----GTATTCTGTTTGA---AGATCCAATAAATTCCAAGGGCTGGGTAAGACTTTGTTTTGTAATGCTTTTTG----------------AGTCTCTTTAATTGACATAGGCCC------------------AAGCCCTCTAG-----TAGTAT------------GGGGATGACGCATCAAGAGGGG------CCGGGATAG-----------------------------------------------------------------------------------------------------------------------------------------------------------------------------------------------------------------------------------------------------------------------------------------------------------------------------------------------------------------------------------------------------------------------------------------------------------------------------------------------------------------------------------------------------------------------------------------------------------------------------------------------------------------------------------------------------------------------------------------------------------------------------------------------------------------------------------------------------------------------------------------------------------------------------------------------------------------------------------------------------------------------------------------------------------------------------------------------------------------------------------------------------------------------------------------------------------------------------------------------------------------------------------------------------------------------------------------------------------------------------------------------------------------------------TTGATGCTTGCAAAA-------CGACCCGTGAACCATTGACACCGTAA-CA--TTTGCGACGCAGGCGGCCCATTGGGTC--CCTGTTGTTCAGC-----AACAAAAT--NCGGCGCGACATGCGCCAAGGAATCTAAAA--TAGAA--TAG--AA---AT--GACACG--TTGAAGTGGTT-GGTCCACTTCACTGTGTTGC---ATTTCTGAATA-CTTAAACGACTCTCGGCAACGGATATCTCGGCTCTCGCATCGATGAAGAACGTAGCGAAATGCGATACTTGGTGTGAATTGCAGAATCCCGTGAACCATCGAGTTTTTGAACGCAAGTTGCGCCCGAGAC----TTCGGTCGAGGGCACGTCTGCCTGGGCGTCACATGATGCACCGCAACCCATTTTTT--GCATGTGGG-AATGTAGATTGGCCT-CCCGTGACGAGTGCACGGTTGGCTAAAATAGCAGCCTCGATGCTTGGAAGACGCGATCAGTGGTGGTTGATGAGA----ATCTTTGTCAAACAA---GTG---ACGCGTTCGGATCGGCACGAATCGAGGCGGAGCACCCTT-TTCATAT----------ACTTT
	Stephania_japonica				GGATTCAAAGCTGGTGTTAAAGATTACAAATTGACTTATTATACTCCTGAATATGAAACCAAAGATACTGATACGCTAGCAGCATTCCGAGTATCTCCTCAACCTGGAGTTCCACCTGAAGAAGCGGGGGCTGCGGTAGCTGCCGAATCTTCTACGGGTACATGGACAACTGTGTGGACCGATGGACTTACCAGCCTTGATCGTTACAAAGGACGATGCTACCACATTGAGCCCGTTCCTGGAGAAGAAAATCAATATATTTGTTATGTAGCTTACCCCTTAGACCTTTTTGAAGAAGGTTCTGTTACTAATATGTTTACTTCCATTGTGGGTAATGTTTTTGGGTTCAAAGCGCTGCGCGCTCTACGTCTGGAGGATCTGCGAATTCCTATTGCTTATATTAAAACTTTCCAAGGCCCGCCTCACGGCATCCAAGTTGAGAGGGATAAATTGAACAAGTACGGTCGTCCTCTATTGGGATGTACCATTAAACCAAAATTGGGATTATCCGCTAAGAACTACGGTAGAGCGGTTTATGAATGTCTCCGTGGTGGACTTGATTTTACCAAAGATGATGAGAACGTGAACTCCCAACCATTTATGCGTTGGAGAGACCGTTTCCTATTTTGTGCCGAAGCACTTTATAAAGCACAGGCCGAAACAGGTGAAATCAAAGGACATTACTTGAATGCTACTGCANNNNNNNNNNNNNNNNNNNNNNNNNNNNNNNNNNNNNNNNNNNNNNNNNNNNNNNNNNNNNNNNNNNNNNNNNNNNNNNNNNNNNNNNNNNNNNNNNNNNNNNNNNNNNNNNNNNNNNNNNNNNNNNNNNNNNNNNNNNNNNNNNNNNNNNNNNNNNNNNNNNNNNNNNNNNNNNNNNNNNNNNNNNNNNNNNNNNNNNNNNNNNNNNNNNNNNNNNNNNNNNNNNNNNNNNNNNNNNNNNNNNNTCMCGCTGGTACCGTAGTAGGTAAACTGGAAGGGGAAAGAGAAATCACCTTGGGCTTTGTTGATTTATTACGCGAYGATTTTATTGAAAAAGACCGCAGTCGCGGTATTTATTTCACTCAAGATTGGGTCTCTCTACCGGGTGTTTTGCCTGTGGCTTCAGGGGGTATTCACGTTTGGCATATGCCTGCTCTGACCGAGATTTTTGGAGATGATTCCGTACTACAGTTCGGTGGAGGAACTTTAGGACACCCTTGGGGAAATGCACCGGGTGCTGTAGCTAATCGAGTAGCTCTAGAAGCGTGTGTACAAGCTCGTAATGAAGGACGTGATCTTGCTCGTGAAGGTAATGAAATTATCCGTGAAGCTAGCAAATGGAGCCCTGAACTGGCTGCTGCTTGTGAGATATGGAAGGAGATCAAATTCGAATTTGCAGCAATGGATATTGCACAAATTATTGGTCCGGTACTGGATGTAGTCTTTCCACCAGGCAAGATGCCTAATATTTACAACGCTTTGGTAGTGAAAGGTCAAGATACTGTCGGCCAGCAAATTAATGTAACTTGTGAAGTACAGCAATTATTAGGAAATAATCGAGTTAGAGCTGTAGCTATGAGTGCTACGGATGGTCTGATGAGAGGAATGGAAGTGATTGACACAGGAGCTCCTCTAAGTGTTCCAGTCGGTGGAGCAACTCTCGGACGCATTTTCAACGTTCTTGGAGAACCCGTTGATAATTTAGGTCCTGTAGATAGTCGCACAACATCTCCTATTCATAGGTCTGCGCCCGCCTTTATACAGTTAGATACAAAATTATCTATTTTTGAAACAGGAATTAAAGTAGTGGATCTTTTAGCTCCTTATCGCCGTGGAGGAAAAATCGGACTATTCGGGGGAGCTGGAGTGGGTAAAACAGTGCTCATCATGGAATTGATCAACAACATTGCCAAAGCTCATGGCGGCGTATCCGTTTTTGGCGGAGTTGGGGAACGTACTCGTGAAGGAAATGATCTTTACATGGAAATGAAAGAATCTGGAGTGATTAATGAACAAAATATTGTAGAATCAAAAGTAGCACTAGTCTATGGTCAGATGAATGAACCGCCGGGAGCTCGGATGAGAGTTGGGTTGACTGCYCTAACCATGGCGGAATATTTCCGGGATGTTAATGAGCAAGACGTACTTCTATTTATCGACAATATTTTTCGTTTCGTCCAAGCCGGATCCGAAGTCTCCGCTTTATTAGGCAGAATGCCTTCTGCTGTAGGTTATCAACCTACTCTTAGTACAGAAATGGGTTCTTTGCAAGAACGAATTACTTCTACCAAAGAGGGATCCATAACTTCTATTCAAGCAGTTTATGTCCCTGCCGACGATTTGACCGACCCCGCCCCTGCCACGACATTTGCACATTTAGATGCTACTACCGTACTATCAAGAGGACTAGCTGCCAAGGGTATCTATCCAGCAGTAGATCCTTTAGATTCAACGTCAACTATGCTCCAACCTCGGATTGTTGGCAAGGAACATTATGAAACTGCACAGAGAGTTAAGCAAACTTCACAGCGTTACAAAGAACTTCAAGACATTATAGCTATCC-----------------------------------------------------------------------------------------------------------------------------------------------------------------------------------------------------------------------------------------------------------CTTGCTCATGATTATGGTTTAACTAAAGCGATTCTT------TATGAATCTGTGAAAAATTTAGGTTATGACAATAAATATAGTTCACTAATTGTGAAACGCTTAATTACTCGAATGTATCAACAGAATCGTTTGATTCTTTCTTTTAATGATTCTAAAAAAAACAAATTTTGGGGGTACAAGAATCATTTTGATTCTCAAATCATATCAGAGGGGTTTGCTGTCATTGTGGAAATTCCATTCTCGTGGCGATTAGTACCCTCTCTAGAAGGGAAAGAAATAGTCAAATCACATAAATTAAGATCAATTCATTCACTATTTCCATTCTTTGAGGATCAATTTTCACATTTAAATCATGTGTTAGATATACTAATACCCCACCCCATCCATCTGGAACTTTTGGTTCAAACCCTTCGCTGTTGTATACAAGATGCCGCTTCTTTGCATTTATTACGATTCTATTTTTACGAGTATTATAATTGGAATAGTATTATTACT------------CAAAAAAAAA---CCGAAATGGTTTTT------------TCAAAAAAA------TCTAATCAAAGATTATTCTTGTTCCTATATAATTCTCATGTATATGAATGCGAATCCATATTTGTTTTTCTCCGCAAACAATCTTCTTATTTACGATTAACATCTTATAGAGCCTTTCTGGAGCGAACCTATTTCTATAGAAAAATGGGGCATCTTGTAGTAATTTTTCAAAATGATTTGAATTTTATTCTAGGGTTGTTCGGGGAGTCTTTCATGCATTATGTCAGATATCGAGGAAAAGCCATTCTGGCTTCAAAAGGGACTCCTCTTCTGATAAATAAATGGAACTATTACCTTGTAAATCTCTGGCAATGTAATTTTGACTTGTGGTCTCCATTGGATAGGATTTATATAACCCAATTAGCCAATCATTACTGCCATTTTCTGGACTATCTTTCAAGTGTACGACTAAATACTTCAGTAGTAAGGAGTCAAATGTTAGATAAGTCATTTATTATGGATATTCCGATTAAGAAGTTTGATAGCATAGTCCCAATTATTCCTTTGATTGGATCATTGGCTAAAGCGAAATTTTGTAATGTATCAGGCAACCCCACCAGTAAGCCGGCTTGGACCGATTCATCAGATTCTGATATTATCGATAGGTTTGGGCGGATATACAAAAATCTTTCTCATTATTACAGCGGATCCTCAAAAAAAAAGAGTTTGTATCGAATAAAGTATATAATCATACCTTTCGTTCCACTTCCAGTTCCTATAGCCATAGGACTGGGACTTCTCCTTGTTCCGACGGCAACAAAAAATCTTCGGCGTGCGTGGGCTTTTCCTAGTGTTTTCTTACTAAGTATCATTATGATTTTTTCAGCCGATCTGGCTATTCGGCAAATAAAGGGTAGTCCCATCTATCAATATGGATGGTCTTGGACCATCAATAATGATTTTTCCTTAGAGTTCGGTCACTTGATCGATCCACTTACTTCTATTATGTCAATATTAATCACTACTGTTGGAGTAATGGTTCTTATTTATAGTGACAATTATATGTCTCATGATCAAGGATATTTGAGATTTTTTGCTTATATGAGTTTTTCCAATGCTTCCATGTTGGGATTAGTTACTAGTTCCAATTTAATACAAATTTATCTTTTTTGGGAATTGGTTGGAATGTGTTCGTATCTATTAATAGGATTTTGGTTCACACGACCAATTGCGGCAAATGCATGTCAAAAAGCATTTGTAACTAATCGTGTAGGCGATTTTGGTTTATTATTAGGAATCTTAGGTCTTTATTGGATAACGGGCAGTTTCGAATTTCGGGATTTATTCGAAATAGTCAATAACTTGATTGATAATAATGGGGTCAATTCTTTATTTCTTACTCTCTGTGCTTCCCTATTATTTGTTGGTGCAATTGCTAAATCCGCGCAATTTCCCCTTCATGTATGGTTACCTGATGCTATGGAGGGACCCACTCCTATTTCGGCTCTTATACATGCCGCTACTATGGTAGCAGCAGGGATTTTTCTTGTCGCTCGGCTTTTTCCTCTTTTCACAAGCATACCTTACACACTGAATCTAATTTCGTTGGTAGGTATAATAACAGTCCCATTAGGAGCTACTCTGGCCCTTGCTCAAAGAGATATTAAGAGAAGTTTAGCCTATTCTACAATGTCTCAATTAGGTTATATGATGCTAGCTTTAGGTATGGGGTCTTATCGAGCTGCTTTATTTCATTTGATCGCTCATGCCTATTCAAAAGCATTATTATTTTTAGGATCCGGATCCGTTATTCATTCAATGGAACCCATTGTTGGATATTCTCCTGATAAAAGTCAGAATATGGCTCTTATGGGCGGTTTAACAAAATATATCCCAATTACAAAATTGGCTTTTTTATTGGGTACACTTTCGCTTTGTGGTATTCCGCCTCTCGCTTGTTTTTGGTCAAAAGACGAAATTCTTAATGATAGTTGGTTGTACTCACCAATTTTCGCGATAATAGCCTGTTTCACAGCGGGATTAACTGCATTTTATATGTTTCGGGTGTATTTACTTACTTTCGAAGGGAATTTAAACATTCATTTTCAAAATTACAATGGTAAAAAAAATAGCTCGTTGTATTCAATATCCTTATGGGGTAAAAAA------GGAACGAAAACC------ATAAAGAATAAAATTTTATTCTCAAAAATGAAT------AAAAAGGAAAAGGCTTCCCTTTTTTCGAAAAAGGCATATCCAATTGGTGGAAATTTAAGAAATATGATGCAACCTCTCATTACGATT------ACTCAGTTTACTAATAAACAAACTTCCCAGTATCCTCATGAATCGGACGATACTATGCTCTTATCACTTCTTACATTGGTCTTATTGACTTTTTTTGTTGGATATACGGGAATTCCTTTT------GATCAA------------TTTGATATATTATCAAAATGGTTAACTCCGTCGATAAACCTTTTACATACAAATTCGAACAATTCTCTGGATTGGTATGAATTCGTGACAAATTCGATTTTGTCAGTCAGTATAGCTTACTTTGGAATATTAATAGCGTCTCTTTTATATAGGCCCGTTTATTCATCTTTCCATAATTTTTATTTAATAAATTCATTT---------GTGAAAATGGGCCCTAATAGAATTTTCTGGGACCAAACAATCAATGTGATATATAATTGGTCATATAATCGTGGGTACATAGATGCTTTTTATGCAATAACCTTAACTAGGGGTATAGGAGGGTTAGCTGAATTAACTCATTTTGTTGTATGGAAACCTACTAAGTGAAAACTTTCAAATTCAGAGAACCCCTGGAATTAAAAATGGGCAATCCTGAGCCAAATCCTGTTTTCAGAA------------------------------AAGGAGACTCAAAAATGGATAGG-----TGCAGAGACTCAATGGAAGCTGTTCTAAGAAATGGAGTTGATTGCGTTGCGTTAGTGGAGGAAT-------CCTTATATTGAAACTCCAGAAA---------------AG-AAAGGATGAACTTA--------TCTAT-----ATACATACGTCTACGTACTGAAATATCAAAGATTCGTGATGATCCGAATCCGT-------ATTTATGAAAAATGGAAGAATTTTTGTTTTTGTAAATCAATTCCAAAATTCCAAGTTGAAGGAAGATTCGAACATTCACTGATCAAATCAGTCACTCCAT-----AGTCTG-----ATAGGTCTTTTGAAGAACTGACTAATCACTAATCGGACGAGAATAAAGATAGAGTCCCATTCTACGTGTCAATACCGACAACAATGAAATTTATAGTAAGAGGAAA-TCCGTCGACTTTAGAAATCGTGAGGGTTCAAGTCCCTCT---------ATCCCCAAG---------AAAAATAAAAGGCCAATTTTACTCCCTAACGAGTTAT--CTTTTCGGCAGCAGTTCCAAATTAGCTATGTTTCTCGTTCGCTCTGCTCTTTCCCAACCTAAATGGGTGGGAAGAGAAATGTTTCTCTTTTTCTTTT-----ATCACAATACTTGTGATATATAC-------GTACAAATGAGCATC-----TATGGGCAAGGA-ATCCCAATTTGAATCATTCACAGTCCT--TATTATATTATA-----ATTTTGAACGCCAAAA-----GTATTCTGTTTGA---AGATACAAGAAATTACAAGGACTGGGTAATACTTTGTTTTGCAATGCTTTTTT----------------AGTCTCTTTAATTGACATAGGCCC------------------AAGCCCTCTAG-----TAGTAT------------GGGGATAACGCATCGAGAGGGG------CCGGGATAGCTCAGTTGGTAGAGCAGA-----------------------------------------------------------------------------------------------------------------------------------------------------------------------------------------------------------------------------------------------------------------------------------------------------------------------------------------------------------------------------------------------------------------------------------------------------------------------------------------------------------------------------------------------------------------------------------------------------------------------------------------------------------------------------------------------------------------------------------------------------------------------------------------------------------------------------------------------------------------------------------------------------------------------------------------------------------------------------------------------------------------------------------------------------------------------------------------------------------------------------------------------------------------------------------------------------------------------------------------------------------------------------------------------------------------------------------------------------------------------------------------------------------TCGATAGCCTCCGAA-------CGACCCGTGAACCATTGGCACCGCTA-GT--CGATCGGCGCGGGAGGCC-ACCCGGCC--CCCGCAGTCGAGG-----AACAAAAC--CCGGCGCGTCGAGCGCCAAGGAATCTATATATCAGAA--TGG--AG---AC--GACACG--TCG-GGCGGCT-GGCCCGCTCGGCGACGTCGC---TCTTTCGAATA-CTTTAACGACTCTCGGCAACGGATATCTCGGCTCTCGCATCGATGAAGAACGTAGCGAAATGCGATACTTGGTGTGAATTGCAGAATCCCGTGAACCATCGAGTCTTTGAACGCAAGTTGCGCCCGAGAC----TTCTGTCGAGGGCACGTCTGCCTGGGCGTCACGCGACGCACCACCACCCACCCTTT---GGTGTGGG-AGTGGAGATTGGCCT-CCCGCGACGAGTTCGCGGTTGGCTGAAATATTAGCCCCGACGCCTGGACGACGCGATCAGCGGTGGTTGATGAGA----AGCCTTGTCAAGCAA---GTG---ACGCGCTCGGACCGGCACGGATCGGGGCGGAGCACCCCT---AACAT----------ACCTT
	Stephania_longa					GGATTCAAAGCTGGTGTCAAAGATTACAAATTGACTTATTATACTCCTGAATATGAAACCAAAGATACTGATACGCTAGCAGCATTCCGAGTATCTCCTCAACCTGGAGTTCCACCTGAAGAAGCGGGGGCTGCGGTAGCTGCCGAATCTTCTACGGGTACATGGACAACTGTGTGGACCGATGGACTTACCAGCCTTGATCGTTACAAAGGACGATGCTACCACATTGAGCCCGTTCCTGGAGAAGAAAATCAATATATTTGTTATGTAGCTTACCCCTTAGACCTTTTTGAAGAAGGTTCTGTTACTAATATGTTTACTTCCATTGTGGGTAATGTTTTTGGGTTCAAAGCGCTGCGCGCTCTACGTCTGGAGGATCTGCGAATTCCTATTGCTTATATTAAAACTTTCCAAGGCCCGCCTCACGGCATCCAAGTTGAGAGGGATAAATTGAACAAGTACGGTCGTCCTCTATTGGGATGTACCATTAAACCAAAATTGGGATTATCCGCTAAGAACTACGGTAGAGCGGTTTATGAATGTCTCCGTGGTGGACTTGATTTTACCAAAGATGATGAGAACGTGAACTCCCAACCATTTATGCGTTGGAGAGACCGTTTCCTATTTTGTGCCGAAGCACTTTATAAAGCACAGGCCGAAACAGGTGAAATCAAAGGGCATTACTTGAATGCTACTGCGGGTACATGCGAAGAAATGATCAAAAGGGCTGTATTTGCCAGAGAGTTAGGAGTCCCTATTGTAATGCATGACTACTTAACGGGGGGCTTCACTGCGAATACTAGCTTGGCTCATTATTGCCGAGATAATGGTCTACTTCTTCACATCCACCGCGCAATGCATGCAGTTATTGATAGACAGAAAAATCATGGTATGCATTTCCGTGTACTAGCTAAAGCGTTACGTATGTCCGGTGGAGATCATATTCACGCTGGTACCGTAGTAGGTAAACTGGAAGGGGAAAGAGAAATCACCTTGGGCTTTGTTGATTTATTACGCGACGATTTTATTGAAAAAGACCGCAGTCGCGGTATTTATTTCACTCAAGATTGGGTCTCTCTACCGGGTGTTTTGCCTGTGGCTTCAGGGGGTATTCACGTTTGGCATATGCCTGCTCTGACCGAGATTTTTGGAGATGATTCCGTACTACAGTTCGGTGGAGGAACTTTAGGACACCCTTGGGGAAATGCACCGGGTGCTGTAGCTAATCGAGTAGCTCTAGAAGCGTGTGTACAAGCTCGTAATGAAGGACGTGATCTTGCTCGTGAAGGTAATGAAATTATCCGTGAAGCTAGCAAATGGAGCCCTGAACTGGCTGCTGCTTGTGAGATATGGAAGGAGATCAAATTCGAATTTGCAGCAATGGATATTGCACAAATTATTGGTCCGGTACTGGATGTAGTCTTTCCACCAGGCAAGATGCCTAATATTTACAACGCTTTGGTAGTGAAAGGTCAAGATACTGTCGGCCAGCAAATTAATGTAACTTGTGAAGTACAGCAATTATTAGGAAATAATCGAGTTAGAGCTGTAGCTATGAGTGCTACGGATGGTCTGATGAGAGGAATGGAAGTGATTGACACAGGAGCTCCTCTAAGTGTTCCAGTCGGTGGAGCAACTCTCGGACGCATTTTCAACGTTCTTGGAGAACCCGTTGATAATTTAGGTCCTGTAGATAGTCGCACAACATCTCCTATTCATAGGTCTGCGCCCGCCTTTATACAGTTAGATACAAAATTATCTATTTTTGAAACAGGAATTAAAGTAGTGGATCTTTTAGCTCCTTATCGCCGTGGAGGAAAAATCGGACTATTCGGGGGAGCTGGAGTGGGTAAAACAGTGCTCATCATGGAATTGATCAACAACATTGCCAAAGCTCATGGCGGCGTATCCGTTTTTGGCGGAGTTGGGGAACGTACTCGTGAAGGAAATGATCTTTACATGGAAATGAAAGAATCTGGAGTGATTAATGAACAAAATATTGTAGAATCAAAAGTAGCACTAGTCTATGGTCAGATGAATGAACCGCCGGGAGCTCGGATGAGAGTTGGGTTGACTGCCCTAACCATGGCGGAATATTTCCGGGATGTTAATGAGCAAGACGTACTTCTATTTATCGACAATATTTTTCGTTTCGTCCAAGCCGGATCCGAAGTCTCCGCTTTATTAGGCAGAATGCCTTCTGCTGTAGGTTATCAACCTACTCTTAGTACAGAAATGGGTTCTTTGCAAGAACGAATTACTTCTACCAAAGAGGGATCCATAACTTCTATTCAAGCAGTTTATGTCCCTGCCGACGATTTGACCGACCCCGCCCCTGCCACGACATTTGCACATTTAGATGCTACTACCGTACTATCAAGAGGACTAGCTGCCAAAGGTATCTATCCAGCAGTAGATCCTTTAGATTCAACGTCAACTATGCTCCAACCTCGGATTGTTGGCAAGGAACATTATGAAACTGCACAAAGAGTTAAGCAAACTTCACAACGTTACAAAGAACTTCAAGACATTATAGCTATCCTTGGGTTGGATGAATTGTCCGAAGAGGATCGTTTAACCGTAGCAAGAGCACGCAAAATTGAGCGTTTCTTATCACAACCCTTCTTCGTAGCAGAAGTATTTACTGGTTCTCCAGGAAAATATGTTGGTCTAACAGAAACAATTAGGGGGTTTCAACTGATCCTTTCCGGAGAACTAGATGGTCTTCCTGAGCAGGCCTTTTATTTGGTGGGTAACATCGATGAAGCTACCGCGAAGGCTATGAACTTAGACCTTGCTCATGATTATGGTTTAACTAAAGCGATTCTT------TATGAATCTGTGAAAAATTTAGGTTATGACAATAAATCTAGTTCACTAATTGTGAAACGCTTAATTACTCGAATGTATCAACAGAATCGTTTGATTCTTTCTTTTAATGATTCTAAAAAAAACAAATTTGGGGGGTACAAGAATCTTTTTGATTCTCAAATCATATCAGAGGGGTTTGCTGTCATTGTGGAAATTCCATTCTCGTGGCGATTAGTACCCTCTCTAGAAGGGAAAGAAATAGTCAAATCACATAAATTAAGATCAATTCATTCACTATTTCCATTCTTTGAGGATCAATTTTCACATTTAAATCATGTGTTAGATATACTAATACCCTACCCCATCCATCTTGAACTTTTGGTTCAAACCCTTCGCTGTTGTATACAAGATGCCGCTTCTTTGCATTTATTACGATTCTATTTTTACGAGTATTATAATTGGAATAGTCTTATTAGT------------CAAAAAAAAA---CCATTTCGGTTTTT------------TCAAAAAAA------GATAATCAAAGATTATTCTTGTTCCTATATAATTCTCATGTATATGAATGCGAATCCATATTAGTTTTTCTCCGCAAACAATCTTCTTATTTACGATTAACATCTTATAGAGCCTTTCTAGAGCGAACCTATTTCTATAGAAAAATGGGGCATCTTGTAGTAATTTTTCAAAATGATTTGAATTTTATCCTAGGGTTGTTCGGGGAGTCTTTCATGCATTATGTCAGATATCGAGGAAAAGCCATTCTGGCTTCAAAAGGGACTCCTCTTCTGATAAATAAATGGAACTATTACCTTGTAAATCTCTGGCAATGTAATTTTGACTTGTGGTCTCAATTGGATAGGATTTCTATAACCCAATTAGCCAATCATTACTGCCATTTTATGGACTATCTTTCAAGTGTACGACTAAATACTTCAGTAGTAAGGAGTCAAATGTTAGATAAGTCATTTATTATGGATATTCCGATTAAGAAGTTTGATAGCATAGTCCCAATTATTCCTTTGATTGGATCATTGGCTAAAGCGAAATTTTGTAATGTATCAGGCAACCCCACCAGTAAGCCGCCTTGGACCGATTCATCAGATTCTGATATTATCGATAGGTTTGGGCGGATATACAAAAATCTTTCTCATTATTACAGCGGATCCTCAAAAAAAAAGAGTTTGTATCGAATAAAGTATATAATCATACCTTTCGTTCCACTTCCAGTTCCTATAGCCATAGGACTGGGACTTCTCCTTGTTCCGACGGCAACAAAAAATCTTCGGCGTGCGTGGGCTTTTCCTAGTGTTTTCTTACTAAGTATCATTATGATTTTTTCAGCCGATCTGGCTATTCGGCAAATAAAGGGTAGTCCCATCTATCAATATGGATGGTCTTGGACCATCAATAATGATTTTTCCTTAGAGTTCGGTCACTTGATCGATCCACTTACTTCTATTATGTCAATATTAATCACTACTGTTGGAGTAATGGTTCTTATTTATAGTGACAATTATATGTCTCATGATCAAGGATATTTGAGATTTTTTGCTTATATGAGTTTTTCCAATGCTTCCATGTTGGGATTAGTTACTAGTTCCAATTTAATACAAATTTATCTTTTTTGGGAATTGGTTGGAATGTGTTCGTATCTATTAATAGGATTTTGGTTCACACGACCAATTGCGGCAAATGCATGTCAAAAAGCATTTGTAACTAATCGTGTAGGCGATTTTGGTTTATTATTAGGAATCTTAGGTCTTTATTGGATAACGGGCAGTTTCGAATTTCGGGATTTATTCGAAATAGTCAATAACTTGATTGATAATAATGGGGTCAATTCTTTATTTCTTACTCTCTGTGCTTCCCTATTATTTGTTGGTGCAATTGCTAAATCCGCGCAATTTCCCCTTCATGTATGGTTACCTGATGCTATGGAGGGACCCACTCCTATTTCGGCTCTTATACATGCCGCTACTATGGTAGCAGCAGGGATTTTTCTTGTCGCTCGGCTTTTTCCTCTTTTCACAAGCATACCTTACACACTGAATCTAATTTCGTTGGTAGGTATAATAACAGTCCCATTAGGAGCTACTCTGGCCCTTGCTCAAAGAGATATTAAGAGAAGTTTAGCCTATTCTACAATGTCTCAATTAGGTTATATGATGCTAGCTTTAGGTATGGGGTCTTATCGAGCTGCTTTATTTCATTTGATCGCTCATGCCTATTCAAAAGCATTATTATTTTTAGGATCCGGATCCGTTATTCATTCAATGGAACCCATTGTTGGATATTCTCCTGATAAAAGTCAGAATATGGCTCTTATGGGCGGTTTAACAAAATATATCCCAATTACAAAATTGGCTTTTTTATTGGGTACACTTTCGCTTTGTGGTATTCCGCCTCTCGCTTGTTTTTGGTCAAAAGACGAAATTCTTAATGATAGTTGGTTGTACTCACCAATTTTCGCGATAATAGCCTGTTTCACAGCGGGATTAACTGCATTTTATATGTTTCGGGTGTATTTACTTACTTTCGAAGGGAATTTAAACATTCATTTTCAAAATTACAATGGTAAAAAAAATAGCTCGTTGTATTCAATATCCTTATGGGGTAAAAAA------GGAACGAAAACC------ATAAAGAATAAAATTTTATTCTCAAAAATGAAT------AAAAAGGAAAAGGCTTCCCTTTTTTCGAAAAAGACATATCCAATTGGTGGAAATTTAAGAAATATGATGCAACCTCTCATTACGATT------ACTCAGTTTACTAATAAACAAACTTCCCAGTATCCTCATGAATCGGACGATACTATGCTCTTATCACTTCTTACATTGGTCTTATTGACTTTTTTTGTTGGATATACGGGAATTCCTTTT------GATCAA------------TTTGATATATTATCAAAATGGTTAACTCCGTCGATAAACCTTTTACATACAAATTCGAACAATTCTCTGGATTGGTATGAATTCGTGACAAATTCTATTTTGTCAGTCAGTATAGCTTACTTTGGAATATTAATAGCGTCTCTTTTATATAGGCCCGTTTATTCATCTTTCCATAATTTTTATTTAATAAATTCATTT---------GTGAAAATGGGCCCTAATAGAATTTTCTGGGACCAAACAATCAATGTGATATATAATTGGTCATATAATCGTGGGTACATAGATGCTTTTTATGCAATAACCTTAACTAGGGGTATAGGAGGGTTAGCTGAATTAACTCATTTTGTTGTATGGAAAC-TACTAAGTGAAAACTTTCAAATTCAGAGAACCCCTGGAATTAAAAATGGGCAATCCTGAGCCAAATCCTGTTTTCAGAA------------------------------AAGGAGACTCAAAAATGGATAGG-----TGCAGAGACTCAATGGAAGCTGTTCTAAGAAATGGAGTTGATTGCGTTGCGTTAGTGGAGGAAT-------CCTTATATTGAAACTCCAGAAA---------------AG-AAAGGATGAACTTA--------TCTAT-----ATACATACGTCTACGTACTGAAATATCAAAGATTCGTGATGATCCGAATCCGT-------ATTTATGAAAAATGGAAGAATTTTTGTTTTTGTAAATCAATTCCAAAATTCCAAGTTGAAGGAAGATTCGAACATTCACTGATCAAATCAGTCACTCCAT-----AGTCTG-----ATAGGTCTTTTGAAGAACTGACTAATCACTAATCGGACGAGAATAAAGATAGAGTCCCATTCTACGTGTCAATACCGACAACAATGAAATTTATAGTAAGAGGAAAATCCGTCGACTTTAGAAATCGTGAGGGTTCAAGTCCCTCT---------ATCCCCAAG---------AAAAATAAAAGGCCAATTTTACTCCCTAACGAGTTAT--CTTTTCGGCAGCAGTTCCAAATTAGCTATGTTTCTCGTTCGCTCTGCTCTTTCCCAACCTAAATGGGTGGGAAGAGAAATGTTTCTCTTTTTCTTTT-----ATCACAATACTTGTGATATATAC-------GTACAAATGAGCATC-----TATGGGCAAGGA-ATCCCAATTTGAATCATTCACAGTCCG--TATTATATTATA-----ATTTTGAACGCCAAAA-----GTATTCTGTTTGA---AGATCCAAGAAATTACAAGGACTGGGTAAGACTTTGTTTTGCAATGCTTTTTT----------------AGTCTCTTTAATTGACATAGGCCC------------------AAGCCCTCTAG-----TAGTAT------------GGGGATAACGCATCGAGAGGGG------CCGGGATAGCTCAGTTG-TAGAGCAGAGATTCCCTTAGTAACGGCGAGCGAACCGGGAAGAGCCCAGCATGAGAATCGAACGGCCACGCCGCTCGAATTGTAGTCTGTAGAAGCATCCTCAGCGACGGACCGGGTTCAAGTCCCCTGGAAGGAGGCGCCAGAGAGGGTGAGAGCCCCGTCGTGCCCGGACCCTGTCGCACCACGAGGAGCTGTCAGCGAGTCGGGTTGTTTGGGAATGCAGCCCCAATCGGGCGGTAAATTCCGTCCAAGGCTAAATACTGGCGAGAGACCGATAGCGAACAAGTACCGCGAGGGAAAGATGAAAAGGACTTTGAAAAGAGAGTCAAAGAGTGCTTGAAATTGTCGGGAGGGAAGCGGATGGGGGCCGGCGATGCTCCCCGGTCGGATGCGGAACGGTGACGAGCCGGTCCGCCAATCGACTCGGGGCGCGGACCGACGCGGATTGCGGCGGCGGCCAAAGCCCGGGCTGTTGT--TATGCCCGCGGAGACGTCGTTGCCGCGACCGTGGTGAGAAGCGCGCGCC-G-TTCGGCGTGCC-TCTGGTACCTGCGCGCTCTCGGCGTCGGCCTGTGGGCTCCCCATTCGGCCCGTCTTGAAACACGGACCAAGGAGTCTGACATGTGTGCGAGTCAACGGGCGAGTAAA-CCCGTACGGCGCAAGGAAGCTGATTGGCGGGATCCCC-CAGCGGGTTGCACCGCCGACCGACCTAGATCTTATGAGAAGGGTTCGAGTGTGAGCATACCTGTCGGGACCCGAAAGATGGTGAACTATGCCTGAGCGGGGCGAAGCCAGAGGAAACTCTGGTGGAGGCCCGCAGCGATACTGACGTGCAAATCGTTCGTCTGACTTGGGTATAGGGGCGAAAGACTAATCGAACCATCTAGTAGCTGGTTCCCTCCGAAGTTTCCCTCAGGATAGCTGGAGCTCGGGTGCGAGTTCTATCGGGTAAAGCCAATGATTAGAGGCATCGGGGACGCAACGTCATCGACCTATTCTCAAACTTTAAATAGGTAGGACGGCACGGCTGCTTTGTTGAGCCGTGCCAAGGAATCGAGAGCTCCAAGTGGGCCATTTTTGGTAAGCAGAACTGGCGATGCGGGATGAACCGGAAGCCGGGTTACGGTGCCCAATTGCGCGCTAACCTAGAACCCACAAAGGGTGTTGGTCGATTAAGACAGCAGGACGGTGGTCATGGAAGTCGAAATCCGCTAAGGAGTGTGTAACAACTCACCTGCCGAATCAACTAGCCCCGAAAATGGATGGCGCTGAAGCGCGCAACCCACACCCGGCCGTCGGGGCAATCGTCAGGCCCCGATGAGTAGGAGGGCGCGGCG------------------------TCGATAGCCTCCGAA-------CGACCCGCGAACCATTGGCACCGCTA-GT--CGATCGGCGCGGGAGGCC-ACCCGGCC-CCCCGCAGCCGAGG-----AACAAAAC--CCGGCGCGTCGAGCGCCAAGGAATCTGTAT--CAGAA--CGG--AA---AC--GGCACG--CCG-GGCGGCT-GGCCCGCTCGGCGGCGTCGC---TCTTTCGAATA-ATTTAACGACTCTCGGCAACGGATATCTCGGCTCTCGCATCGATGAAGAACGTAGCGAAATGCGATACTTGGTGTGAATTGCAGAATCCCGTGAACCATCGAGTCTTTGAACGCAAGTTGCGCCCGAGAC----TTCTGTCGAGGGCACGTCTGCCTGGGCGTCACGCGACGCACCACCACCCACCCTT----CGCGTGGG-AGTGGAGATTGGCCT-CCCGCGACGAGCTCGCGGTTGGCTGAAATATCAGCCCCGACGCCCGGACGACGCGATCAGCGGTGGTTGATGAGA----AGCCTCGTCAAGCAA---GTG---ACGCGCTCGGACCGGAACGAATCGGGGCGGAGCACCCCT-TCGACAT----------ACCTT
	Stephania_subpeltata			-------------------AAGATTACAAATTGACTTATTATACTCCTGAATATGAAACCAAAGATACTGATACGCTAGCAGCATTCCGAGTATCTCCTCAACCTGGAGTTCCACCTGAAGAAGCGGGGGCTGCGGTAGCTGCCGAATCTTCTACGGGTACATGGACAACTGTGTGGACCGATGGACTTACCAGCCTTGATCGTTACAAAGGACGATGCTACCACATTGAGCCCGTTCCTGGAGAAGAAAATCAATATATTTGTTATGTAGCTTACCCCTTAGACCTTTTTGAAGAAGGTTCTGTTACTAATATGTTTACTTCCATTGTGGGTAATGTTTTTGGGTTCAAAGCGCTGCGCGCTCTACGTCTGGAGGATTTGCGAATTCCTATTGCTTATATTAAAACTTTCCAAGGCCCGCCTCACGGCATCCAAGTTGAGAGGGATAAATTGAACAAGTACGGTCGTCCTCTATTGGGATGTACCATTAAACCAAAATTGGGATTATCCGCTAAGAACTACGGTAGAGCGGTTTATGAATGTCTCCGTGGTGGACTTGATTTTACCAAAGATGATGAGAACGTGAACTCCCAACCATTTATGCGTTGGAGAGACCGTTTCCTATTTTGTGCCGAAGCTCTTTATAAAGCACAGGCCGAAACAGGTGAAATCAAAGGGCATTACTTGAATGCTACTGCGGGTACATGCGAAGAAATGATGAAAAGGGCTGTATTTGCCAGAGAGTTAGGAGTCCCTATTGTAATGCATGACTACATAACGGGAGGCTTCACTGCGAATACTAGCTTGGCTCATTATTGCCGAGATAATGGTCTACTTCTTCACATCCACCGCGCAATGCATGCAGTTATTGATAGACAGAAAAATCATGGTATGCATTTCCGTGTACTAGCTAAAGCGTTACGTATGTCCGGTGGAGATCATATTCACGCTGGTACCGTAGTAGGTAAACTGGAAGGGGAAAGAGAAATCACCTTGGGCTTTGTTGATTTATTACGCGACGATTTTATTGAAAAAGACCGCAGTCGCGGTATTTATTTCACTCAAGATTGGGTCTCTCTACCGGGTGTTTTGCCTGTGGCTTCAGGGGGTATTCACGTTTGGCATATGCCTGCTCTGACCGAGATTTTTGGAGATGATTCCGTACTACAGTTCGGTGGAGGAACTTTAGGACACCCTTGGGGAAATGCACCGGGTGCTGTAGCTAATCGAGTAGCTCTAGAAGCGTGTGTACAAGCTCGTAATGAAGGACGTGATCTTGCTCGTGAAGGTAATGAAATTATCCGTGAAGCTAGCAAATGGAGCCCTGAACTGGCTGCTGCTTGTGAGATATGGAAGGAGATCAAATTCGAATTTGCAGCAATGGATATTGCACAAATTATTGGTCCGGTACTGGATGTAGTCTTTCCACCAGGCAAGATGCCTAATATTTACAACGCTTTGGTAGTGAAAGGT---------GTCGGCCAGCAAATTAATGTAACTTGTGAAGTACAGCAATTATTAGGAAATAATCGAGTTAGAGCTGTAGCTATGAGTGCTACGGATGGTCTGATGAGAGGAATGGAAGTGATTGACACAGGAGCTCCTCTAAGTGTTCCAGTCGGTGGAGCAACTCTCGGACGCATTTTCAACGTTCTTGGAGAACCCGTTGATAATTTAGGTCCTGTAGATAGTCGCACAACATCTCCTATTCATAGGTCTGCGCCCGCCTTTATACAGTTAGATACAAAATTATCTATTTTTGAAACAGGAATTAAAGTAGTGGATCTTTTAGCTCCTTATCGCCGTGGAGGAAAAATCGGACTATTCGGGGGAGCTGGAGTGGGTAAAACAGTGCTCATCATGGAATTGATCAACAACATTGCCAAAGCTCATGGCGGCGTATCCGTATTTGGCGGAGTTGGGGAACGTACTCGTGAAGGAAATGATCTTTACATGGAAATGAAAGAATCTGGAGTGATTAATGAACAAAATATTGTAGAATCAAAAGTAGCACTAGTCTATGGTCAGATGAATGAACCGCCGGGAGCTCGGATGAGAGTTGGGTTGACTGCCCTAACCAT--------------------------------------------------------------------------------------------------------------------------------------------------------------------------------------------------------------------------------------------------------------------------------------------------------------------------------------------------------------------------------------------------------------------------------------------------------------------------------------------------------------------------------------------------------------------------------------------------------------------------------------------------------------------------------------------------------------------------------------------------------------------------------------------------------------------------------------------------------------------------------------------------------------------------------------------------------------------------------------------------------------------------------------------------------------------------------------------------------------------------------------------------------------------------------------------------------------------------------------------------------------------------------------------------------------------------------------------------------------------------------------------------------------ATTTACGATTAACATCTTATAGAGCCTTTCTGGAGCGAACCTATTTCTATAGAAAAATGGGGCATCTTGTAGTAATTTTTCAAAATGATTTGAATTTTATCCTAGGGTTGTTCGGGGAGTCTTTCATGCATTATGTCAGATATCGAGGAAAAGCCATTCTGGCTTCAAAAGGGACTCCTCTTCTGATAAATAAATGGAACTATTACTTTGTAAATCTCTGGCAATGTAATTTTGACTTGTGGTCTCAATTGGATAGGATTTATATAACCCAATTAGCCAATCATTACTGCCATTTTCTGGACTATCTTTCAAGTGTACGACTAAATACTTCAGTAGTAAGGAGTCAAATGTTAGATAAGTCATTTATTATGGATATTCCGATTAAGAAGTTTGATAGCATAGTCCCAATTATTCCTTTGATTGGATCATTGGCTAAAGCGAAATTTTGTAATGTATCAGGCAACCCCACCAGTAAGCCGGCTTGGACCGATTCATCAGATTCTGATATTATCGATAGGTTTGGGCGGATATACAAAAATCTTTCTCATTATTACAGCGGATCCTCAAAAAAAAAGAGTTTGTATCGAATAAAGTATATA------------------------------------------------------------------------------------CGTGCGTGGGCTTTTCCTAGTGTTTTCTTACTAAGTATCATTATGATTTTTTCAGCCGATCTGGCTATTCGGCAAATAAAGGGTAGTCCTATCTATCAATATGGATGGTCTTGGACCATCAATAATGATTTTTCTTTAGAGTTCGGTCACTTGATCGATCCACTTACTTCTATTATGTCAATATTAATCACTACTGTTGGAGTAATGGTTCTTATTTATAGTGACAATTATATGTCTCATGATCAAGGATATTTGAGATTTTTTGCTTATATGAGTTTTTCCAATGCTTCCATGTTGGGATTAGTTACTAGTTCCAATTTAATACAAATTTATCTTTTTTGGGAATTGGTTGGAATGTGTTCGTATCTATTAATAGGATTTTGGTTCACACGACCAATTGCGGCAAATGCATGTCAAAAAGCATTTGTAACTAATCGTGTAGGCGATTTTGGTTTATTATTAGGAATCTTAGGTCTTTATTGGATAACGGGCAGTTTCGAATTTCGGGATTTATTCGAAATAGTCAATAACTTGATTGATAATAATGGGGTCAATTCTTTCTTTCTTACTCTCTGTGCTTCCCTATTATTTGTTGGTGCAATTGCTAAATCCGCGCAATTTCCCCTTCATGTATGGTTACCTGATGCTATGGAGGGACCCACTCCTATTTCGGCTCTTATACATGCCGCTACTATGGTAGCAGCAGGGATTTTTCTTGTCGCTCGGCTTTTTCCTCTTTTCACAAGCATACCTTACACACTGAATCTTATTTCGTTGGTAGGTATAATAACAGTCCCATTAGGAGCTACTCTGGCCCTTGCTCAAAGAGATATTAAGAGAAGTTTAGCCTATTCTACAATGTCTCAATTAGGTTATATGATGCTAGCTTTAGGTATGGGGTCTTATCGAGCTGCTTTATTTCATTTGATCACTCATGCCTATTCAAAAGCATTATTATTTTTAGGATCTGGATCCGTTATTCATTCAATGGAACCCATTGTTGGATATTCTCCTGATAAAAGTCAGAATATGGCTCTTACGGGCGGTTTAACAAAATATATCCCAATTACAAAATTTGCTTTTTTATTGGGTACACTTTCGCTTTGTGGTATTCCGCCTCTCGCTTGTTTTTGGTCAAAAGACGAAATTCTTAATGATAGTTGGTTGTACTCACCAATTTTCGCGATAATAGCCTGTTTCACAGCGGGATTAACTGCATTTTATATGTTTCGGGTGTATTTACTTACTTTCGAAGGGAATTTAAACATTCATTTTCAAAATTACAATGGTAAAAAAAATAGCTCGTTGTATTCAATATCCGTATGGGGTAAAAAA------GGAACGAAAACC------ATAAAGAATAAAATTTTTTTCTCAAAAATGAAT------AAAAAGGAAAAGGCTTCCCTTTTTTCGAAAAAGACATATCCAATTGGTGGAAATTTAAGAAATATGATGCAACCTCTCATTACGGTT------ACTCAGTTTACTAATAAACAAACTTCCCAGTATCCTCATGAATCGGACGATACTATGCTCTTATCACTTCTTGCATTGGTCTTATTGACTTTTTTTGTTGGATATACGGGAATTCCTTTT------GATCAA------------TTTGATATATTATCAAAATGGTTAACTCCGTCGATAAACCTTTTACATACAAATTCGAACAATTCTCTGGATTGGTATGAATTCGTGACAAATTCTATTTTGTCAGTAAGTATAGCTTACTTTGGAATATTAATAGCGTCTCTTTTATATAGGCCCGTTTATTCATCTTTCCAGAATTTTGATTTAATAAATTCATTT---------GTTAAAATGGGCC--------------------------------------------------------------------------------------------------------------------------------------GTATGGAAACCTACTAAGTGAAAACTTTCAAATTCAGAGAACCCCTGGAATTAAAAATGGGCAATCCTGAGCCAAATCCTGTTTTCAGAA------------------------------AAGGAGACTCAAAAATGGATAGG-----TGCAGAGACTCAATGGAAGCTGTTCTAAGAAATGGAGTTGATTGCGTTGCGTTAGTGGAGGAAT-------CCTTATATTGAAACTCCAGAAA---------------AG-AAAGGATGAACTTA--------TCTAT-----ATACATACGTCTACGTACTGAAATATCAAAGATTCGTGATGATCCGAATCCGT-------ATTTATGAAAAATGGAAGAATTTTTGTTTTTGTAAATCAATTCCAAAATTCCAAGTTGAAGGAAGATTCGAACATTCACTGATCAAATCAGTCACTCCAT-----AGTCTG-----ATAGGTCTTTTGAAGAACTGACTAATCACTAATCGGACGAGAATAAAGATAGAGTCCCATTCTACGTGTCAATACCGACAACAATGAAATTTATAGTAAGAGGAAAATCCGTCGACTTTAGAAATCGTGAGGGTTNNNNNNNNNNT---------ATCCCCAAG---------AAAAATAAAAGGCCAATTTTACTCCCTAACGAGTTAT--CTTTTCGGCAGCAGTTCCAAATTAGCTATGTTTCTCGTTCGCTCTGCTCTTTCCCAACCTAAATGGGTGGGAAGAGAAATGTTTCTCTTTTTCTTTT-----ATCACAATACTTGTGATATATAC-------GTACAAATGAGCATC-----TATGGGCAAGGA-ATCCCAATTTGAATCATTCACAGTCCG--TATTATATTATA-----ATTTTGAACGCCAAAA-----GTATTCTGTTTGA---AGATCCAAGAAATTACAAGGACTGGGTAAGACTTTGTTTTGCAATGCTTTTTT----------------AGTCTCTTTAATTGACATAGGCCC------------------AAGCCCTCTAG-----TAGTAT------------GGGGATAACGCATCGAGAGGGG------CCGGGATAGCTCAGTTGGTAGAGCAGAGATTCCCTTAGTAACGGCGAGCGAACCGGGAAGAGCCCAGCATGAGAATCGAACGGCTACGCCGTTCGAATTGTAGTCTGTAGAAGCATCCTCAGCGACGGACCGGGTTCAAGTCCCCTGGAAGGAGGCGCCAGAGAGGGTGAGAGCCCCGTCGTGCCCGGACCCTGTCGCACCACGAGGAGCTGTCAGCGAGTCGGGTTGTTTGGGAATGCAGCCCCAATCGGGCGGTAAATTCCGTCCAAGGCTAAATACTGGCGAGAGACCGATAGCGAACAAGTACCGCGAGGGAAAGATGAAAAGGACTTTGAAAAGAGAGTCAAAGAGTGCTTGAAATTGTCGGGAGGGAAGCGGATGGGGGCCGGCGATGCTCCCCGGTCGGATGCGGAACGGTGACGAGCCGGTCCGCCAATCGACTCGGGGCGCGGACCGACGCGGATTGCGGCGGCGGCCAAAGCCCGGGCTGTTGT--TATGCCCGCGGAGACGTCGTTGCCGCGACCGTGGTGAGAAGCGCGCGCC-G-TTCGGCGTGCC-TCTGGTACCTGCGCGCTCTCGGCGTCGGCCTGTGGGCTCCCCATTCGGCCCGTCTTGAAACACGGACCAAGGAGTCTGACATGTGTGCGAGTCAACGGGCGAGTAAA-CCCGTACGGCGCAAGGAAGCTGATTGGCGGGATCCCC-TAGCGGGTTGCACCGCCGACCGACCTAGATCTTATGAGAAGGGTTCGAGTGTGAGCATACCTGTCGGGACCCG---------------------------------------------------------------------------------------------------------------------------------------------------------------------------------------------------------------------------------------------------------------------------------------------------------------------------------------------------------------------------------------------------------------------------------------------------------------------------------------------------------------------------------------------------------------------------------------------------------------------------TCGA-AGCCTCCGAA-------CGACCCGTGAACCATTGGCACCGCTA-GT--CGATCGACGCGGGAGGCC-ACCCGGCC--CCCGCAGTCGAGG-----AACAAAAC--CCGGCGCGTCGAGCGCCAAGGAATCTATAT--CAGAA--CGG--AA---GC--GACACG--TCG-GGCGGCT-GGCCCGCTCGGCGACGTCGC---TCTTTCGAATA-CTTTAACGACTCTCGGCAACGGATATCTCGGCTCTCGCATCGATGAAGAACGTAGCGAAATGCGATACTTGGTGTGAATTGCAGAATCCCGTGAACCATCGAGTCTTTGAACGCAAGTTGCGCCCGAGAC----TTCTGTCGAGGGCACGTCTGCCTGGGCGTCACGCGACGCACCACCACCCACCCTTT---CGTGTGGG-AGTGGAGATTGGCCT-CCCGCGACGAGTTCGCGGTTGGCTGAAATATTAGCCCCGACGCCTGGACGACGCGATCAGCGGTGGTTGATGAGA----AGCCTTGTCAAGCAA---GTG---ACGCGTTCGGACTGGCACGGATCGGGGCGGAGCACCCCT-TCGACAT----------ACCTT
	Stephania_brachyandra			GGATTCAAAGCTGGTGTTAAAGATTACAAATTGACTTATTATACTCCTGAATATGAAACCAAAGATACTGATACGCTAGCAGCATTCCGAGTAACTCCTCAACCTGGAGTTCCGCCTGAAGAAGCGGGGGCTGCGGTAGCTGCCGAATCCTCTACAGGTACATGGACAACTGTGTGGACCGATGGACTTACCAGCCTTGATCGTTACAAAGGACGATGCTACCACATTGAGCCCGTTCCTGGAGAAGAAAGTCAATATATTTGTTATGTAGCTTACCCCTTAGACCTTTTTGAAGAAGGTTCTGTTACTAATATGTTTACTTCCATTGTGGGTAATGTTTTTGGGTTCAAAGCGCTGCGCGCTCTACGTCTGGAGGATCTGCGAATTCCTATTGCTTATATTAAAACTTTCCAAGGCCCGCCTCACGGCATCCAAGTTGAGAGGGATAAATTGAACAAGTACGGTCGTCCTCTATTGGGATGTACCATTAAACCAAAATTGGGATTATCCGCTAAGAACTACGGTAGAGCGGTTTATGAATGTCTCCGTGGTGGACTTGATTTTACCAAAGATGATGAGAACGTGAACTCCCAACCATTTATGCGTTGGAGAGACCGTTTCCTATTTTGTGCCGAAGCACTTTATAAAGCACAGGCCGAAACAGGTGAAATAAAAGGGCATTACTTGAATGCTACTGCGGGTACATGTGAAGAAATGATCAAAAGGGCTGTATTTGCCAGAGAGTTAGGAGTCCCTATTGTAATGCATGACTACTTAACGGGAGGCTTCACTGCGAATACTAGCTTGGCTCATTATTGCCGAGATAATGGTCTACTTCTTCACATCCACCGCGCAATGCATGCAGTTATTGATAGGCAGAAAAATCATGGTATGCATTTCCGTGTACTAGCTAAAGCGTTACGTATGTCCGGTGGAGATCATATTCACGCGGGTACCGTAGTAGGTAAACTGGAAGGGGAAAGAGAAATCACCTTGGGCTTTGTTGATTTATTACGCGATGATTTTATTGAAAAAGACCGCAGTCGCGGTATTTATTTCACTCAAGATTGGGTCTCTCTACCGGGTGTTTTGCCTGTGGCTTCCGGGGGTATTCACGTTTGGCATATGCCTGCTCTGACCGAGATTTTTGGAGATGATTCCGTACTACAGTTCGGTGGAGGAACTTTAGGACACCCTTGGGGAAATGCACCGGGTGCTGTAGCTAATCGAGTAGCTCTAGAAGCGTGTGTACAAGCTCGTAATGAAGGACGTGATCTTGCTCGCGAAGGTAATGAAATTATCCGTGAAGCTAGCAAA---------------------------------------------------------------------ATTGCACAAATTATTGGTCCGGTACTGGATGTAGTCTTTCCACCAGGCAAGATGCCTAATATTTACAACGCTTTGGTAGTGAAAGGTCAAGATACTGTCGGCCAGCAAATTAATGTAACTTGTGAAGTACAGCAATTATTAGGAAATAATCGAGTTAGAGCTGTAGCTATGAGTGCTACGGATGGTCTGATGAGAGGAATGGAAGTGATTGACACAGGAGCTCCTCTAAGTGTTCCAGTCGGTGGAGCAACTCTCGGACGCATTTTCAACGTTCTTGGAGAACCCGTTGATAATTTGGGTCCTGTAGATAGTCGCACAACATCTCCTATTCATAGGTCTGCGCCCGCCTTTATACAGTTAGATACAAAATTATCTATTTTTGAAACAGGAATTAAAGTAGTGGATCTTTTAGCTCCTTATCGCCGTGGAGGAAAAATAGGACTATTCGGAGGAGCTGGAGTGGGTAAAACAGTGCTCATCATGGAATTGATCAACAACATTGCCAAAGCTCATGGCGGCGTATCCGTATTTGGCGGAGTTGGGGAACGTACTCGTGAAGGAAATGATCTTTACATGGAAATGAAAGAATCTGGAGTGATTAATGAACAAAATATTGTAGAATCAAAAGTAGCACTAGTCTACGGTCAGATGAATGAACCGCCGGGAGCTCGGATGAGAGTTGGGTTGACTGCCCTAACCATGGCGGAATATTTCCGGGATGTTAATGAACAAGACGTACTTCTATTTATTGACAATATTTTTCGTTTCGTCCAAGCCGGATCCGAAGTCTCCGCTTTATTAGGCAGAATGCCTTCTGCTGTAGGTTATCAACCTACTCTTAGTACAGAAATGGGTTCTTTGCAAGAACGAATTACTTCTACCAAAGAGGGATCCATAACTTCTATTCAAGCAGTTTATGTCCCTGCGGACGATTTGACCGACCCCGCCCCTGCCACGACATTTGCACATTTAGATGCTACTACCGTACTATCAAGAGGACTAGCTGCCAAAGGTATCTATCCAGCAGTAGATCCTTTAGATTCTACGTCAACTATGCTCCAACCTCGGATTGTTGGCAAGGAACATTATGAAACTGCGCAAAGAGTTAAGCAAACTTCACAACGTTACAAAGAACTTCAAGACATTATAGCTATCCTTGGGTTGGACGAATTGTCCGAAGAGGATCGTTTAACCGTAGCAAGAGCACGCAAAATTGAGCGTTTCTTATCACAACCCTTCTTCGTAGCAGAAGTATTTACTGGTTCTCCAGGAAAATATGTTGGTCTAACAGAAACAATTAGGGGGTTTCAACTGATCCTTTCCGGAGAACTAGATGGTCTTCCTGAGCAGGCCTTTTATTTGGTGGGTAACATCGATGAAGCTACCGCGAAGGCTATGAACTTAGGCCTTGCTCATGATTATGGTTTAACTAAAGCGATTCTT------TATGAATCTGTGAAAAAATTAGGTTATGACAATAAATCTAGTTCACTAATTGTGAAACGTTTAATTACTCGAATGTATCAACAGAATCGTTTGATTCTTTCTTTAAATGATTCTCAAAAAAATAAATTTTGGGGGTACAAGAATCATTTTGATTCTCAAATCATATCAGAGGGGTTTGCTGTCATTGTGGAAATTCCATTCTCGCGGCGATTAGTACCCTCTCTAGAAGGTAAAGAAATAGTAAAATCACATAATTTAAGATCAATTCATTCACTATTTCCATTCTTCGAGGATCAATTTTCACATTTTAATCATGTGTTAGATATACTAATACCCCACCCCACCCATCTGGAACTTTTGGTTCAAACCCTTCGCTGGTGTATACAAGATGCCGCTTCTTTGCATTTATTACGATTCTTTTTTTACGAGTATTATAATTGGAATAGTATTATTACT------------CAAAAAAAAA---CCATTTCGGTTTTT------------TCAAAAAAA------GAGAATCAAAGATTATTCTTGTTCCTATATAATTCTCATGTATATGAATGCGAATCCATATTGGTTTTTCTCCGCAAACAATCTTCTTATTTACGATTAACATCTTATAGAGCCTTTCTGGAGCGAACCTATTTCTATAGAAAAATGGAGCATCTTGTAGTAATTTTGCAAAATGATTTGAATTTTATCCTGAGGTTGTTCGGGGAGCCTTTCATGCATTATGTCAGATATCGGGGAAAAGCCATTCTGGTTTCAAGGGGGACTCCTCTTCTGATGAATAAATGGAACTATTACCTTCTAAATCTCTGGCAATGTTATTTTCACTTGTGGTCTCAATTGGATAGGATTTATACAACCCAATTAGCCAATCATTATTTCGATTTTATGGACTATCTTTCAAGTGTACGACTAAATACTTCAGTAGTAAGGAGTCAAATGTTAGATAAGTCATTTATTATGGATATTCCGATTAAGAAGTTTGATAGTATAGTCCCAATTATTCCTTTGATTGGATCATTGGCTAAAGCGAAATTTTGTAATGTATCGGGCAACCCCACAAGTAAGCCGGCTTGGACCGATTCATCGGATTCTGATATTATCGATAGATTTGGGCGGATATACAAAAATCTTTCTCATTATTACAGTGGATCCTCAAAAAAAAAGAGTTTGTATCGAATAAAGTATATAATCATACCTTTCGTTCCACTTCCAGTTCCTATAGCCATAGGATTGGGGCTTCTCCTTGTTCCGACGGCAACAAAAAATCTTCGGCGTGTGTGGGCTTTTCCTAGTGTTTTCTTACTAAGTATCGTTATGATTTTTTCAGCCGATCTGGCTATTCGGCAAATAAAGGGTAGTCCTATCTATCAATATGGATGGTCTTGGACCATCGATAATGATTTTTCCTTAGAGTTCGGTCACTTGATCGATCCACTTACTTCTATTATGTCAATATTAATCACTACTGTTGGAGTAATGGTTCTTATTTATAGTGACAATTATATGTCTCATGATCAAGGATATTTGAGATTTTTTGCTTATATGAGTTTTTCCAATGCTTCCATGTTGGGATTAGTTACTAGTTCCAATTTAATACAAATTTATATTTTTTGGGAATTGGTTGGAATGTGCTCGTATCTATTAATAGGATTTTGGTTCACACGACCCATTGCGGCAAATGCGTGTCAAAAAGCATTTGTAACTAATCGTGTAGGCGATTTTGGTTTATTATTAGGAATCCTGGGTCTTTATTGGATAACGGGCAGTTTAGAATTTCGGGATTTATTCGAAATAGTAAATAACTTGATTGATAATAATGGGGTCAATTCTTTATTTCTTACTCTCTGTGCTTCCCTATTATTCGTTGGTGCAATTGCTAAATCTGCACAATTTCCCCTTCATGTATGGTTACCCGATGCTATGGAGGGACCCACTCCCATTTCGGCTCTTATACATGCCGCTACTATGGTAGCAGCGGGGATTTTTCTTGTCGCTCGGCTTTTTCCTCTTTTCACAAGCATACCTTACACACTGAATCTAATTTCGTTGGTAGGTATAATAACAGTCCTATTAGGAGCTACCCTGGCCCTTGCTCAAAGAGATATTAAGAGAAGTTTAGCCTATTCTACAATGTCTCAATTAGGTTATATGATGCTAGCTTTAGGTATGGGGTCTTATCGAGCTGCTTTATTTCATTTGATCACTCATGCCTATTCAAAAGCATTATTATTTTTAGGATCCGGATCCGTTATTCATTCAATGGAACCCATTGTTGGATATTCTCCTGATAAAAGTCAGAACATGGCTCTGATGGGCGGTTTAACAAAATATATCCCAATTACAAAATTTGCTTTTTTATTGGGTACACTTTCGCTTTGTGGTATTCCACCTCTCGCTTGTTTTTGGTCAAAAGACGAAATTCTTAATGATAGTTGGTTGTACTCACCAATTTTCGCGATACTAGCCTGTTTCACAGCAGGATTAACTGCATTTTATATGTTTCGGGTGTATTTACTTACTTTTGAAGGGAATTTAAACATTCATTTTCAAAATTACAGTGGTAAAAAAAATAGCTCGTTGTATTCAATATCCATATGGGGTAAAAAA------GGAACGAAAACC------ATAAAGAATCTATTTTTTTTCTCAAAAATGAAT------AAAAAGGAAAGGGCTTCCCTTTGTTCGAAAAAGACATATCCAATTGATGGAAATGTAAGAAATATGATGCAACCTCTCGTTACTATT------ACTCAGTTTACTAATAAACAAACTTTACAGTATCCCCATGAATCGGACAATACTATGCTCTTATCACTTCTTGCATTGGTCTTATTTACTTTTTTTGTTGGATATATAGGAATTCCCTTT------GATCAAGAAGGAGGGGATTTTTATATATTATCAAAATGGTTAACTCCGTCAATAAACCTTTTACATACAAATTCGAACAATTCTCTGGATTGGTATGAATTTGTGACAAATTCCTTTTTTTCAGTAAGTATAGCTTACTTTGGAATATTTATAGCGTCTCTTTTATATAGGCCCATTTATTCATCTTTCCATAATTTTGATTTGATAAATTCATTT---------GTTAAAATGGGCCCTAATAGAATTTTCTGGGACCAAACAATCAATGTGATATATAATTGGTCATATAATCGTGGGTACATAGATGCTTTTTATGCAATAACCTTAACTAGGGGTATA------------------------------GTATGGAAAC-TACTAAGTGAAAACTTTCAAATTCAGAGAACCCCTGGAATTAAAAATGGGCAATCCTGAGCCAAATCCTGTTTTCTGAAAACAAACAA-AAAGGGGTTCAGAA------AAGGAGACTCAAAAGTGGATAGG-----TGCAGAGACTCAATGGAAGCTGTTCTAAGAAATGGAGTTGATTGCGTTGCGTTAGTGGAGGAAT-------CCTTCTAGTGAAACTCC--------------------AG-AAAGGATGAACTTA--------TCTAT-----ATACATACGTCTACGTACTGAAATATCAAAGATTCATGATGATCCGAATCTGT-------ATTTATGAAAAATGGAAGAATTTTTGTTTTTGTAAATCAATTCCAA--------GTTGAAGGAAGAATCGAACATTTACTGATCAAATCAGTCACTCCAT-----AGTCTG-----ATAGGTCTTTTGAAGAACTGA-------CTAATCGGACGAGAATAAAGATAGAGTCCCATTCTACGTGTCAATACCGACAACAATGAAATTTAGAGTAAGAGGAAAATCCGTCGACTTTAGAAATCGTGAGGGTTCAAGTCCCTCT---------ATCCCCAAG---------AAAAAGAAAAGGCCAATTTTACTCCCTAACGAGTTAT--CTTTTCGGCAGCAGTTCCAAATTATCTATGTTTCTCGTTCGCTCTACTCTTTCCCAACCCAAATGGGTGGGAAGAGAAATGTTTTTC------TTTT-----ATCACAATACTTGTGATATATAC-------GTACAAATGAGCATC-----CATGGGCAAGGA-ATCCCAATTTGAATCATTCACAGTCCG--TATGATATTAAA-----ATTTTGAACGCCAAAA-----GTATTCTGTTTGA---AGATCCAATTAATTCCAAGGGCTGGGTAAGACTTTGTTTTGTAATGCCTTTTA----------------AGTCTCTTTAATTGACATAGGCCC------------------AAGCCCTCTAG-----TAGTAT------------GGGGATGACGCATCAAGAGGGG------CCGGGATAGCTCAGTTG-TAGAGCAGA----------------GCGAGCGAACCGGGAAGAGCCCAGCATGAAAATCGAACGGCGACGTCGTTTGAATTGTAGTCTGTAGAAGCATCCTCAGCGACGGACCGGGTTCAAGTCCCCTGGAAAGGGGCGCCAGAGAGGGTGAGAGCCCCGTCGTGCTCGGACCCTGTCGCACCACGAGGAGCTGTCATCGAGTCGGGTTGTTTGGGAATGCAGCCCCAATCGGGCGGTAAATTCCGTCCAAGGCTAAATACTGGCGAGAGTCCGATAGCGAACAAGTACCGCGAGGGAAAGATGAAAAGGACTTTGAAAAGAGAGTCAAAGAGTGCTTGAAATTGTCGGGAGGGAAGCGGATGGGGGCCGGCGATGCGCCTCGGTCGGATGCGGAACGGTGATGAGCCGGTCCGCCAATCGACTCGGGGTGTGGACCGACGCGGATTGCGGCGGCGGCCAAAGCCCGGGTTGTTGT--TATGCCCGTGGAGACGTCGTTGCTGCGATCGTGGTGAGAAGCGCGCGCC-A-TTCGGCGTGCC-TCCGGTACCTGCGTGCTCTCGGCGTCGGCCTGTGGGCTCCCCATTCGGCCCGTCTTGAAACACGGACCAAGGAGTCTGACATGTGTGCGAGTCAACGGGCGAGTAAA-CCCGTAAGGCGCAAGGAAGCTGATTGGCGGGATCCCT-TAGCGGGTTGCACCGCCGACCGACCTAGACCTTTTGAGAAGGGTTCGAGTGTGAGCATACCTGTCGGGACCCGAAAGATGGTGAACTATGCCTGAGCGGGGCGAAGCCAGAGGAAACTCTGGTGGAGGCCCGCAGCGATACTGACGTGCAAATCGTTCGTCTGACTTGGGTATAGGGGCGAAAGACTAATCGAACCATCTAGTAGCTGGTTCCCTCCGAAGTTTCCCTCAGGATAGCTGGAGCTCGGGTGCGAGTTCTATCGGGTAAAGCCAATGATTAGAGGCATTGGGGACGCAACGTCTTCGACCTATTCTCAAACTTTAAATAGGTAGGACGGCATGGCTGCTTCGTTGAGCTGTGCCAAGGAATCGAGAGCTCCAAGTGGGCCATTTTTGGTAAGCAGAACTGGCGATGCGGGATGAACCGGAAGCCGGGTTACGGTGCCCAATTGCGCGCTAACCTAGAACCCACAAAGGGTGTTGGTCGATTAAGACAGCAGGACGGTGGTCATGGAAGTCGAAATCCGCTAAGGAGTGTGTAACAACTCACCTGCCGAATCAACTAGCCCCGAAAATGGATGGCGCTGAAGCGCGCAACCCACACCCGGCCGTCGGGGCAATTGTCAAGCCCCGATGAGTAGGAGGGCGCGGCGGTAGCTGTAAAACCTAGGGCGCGATTGATGCTTGCAAAA-------CGACCCGTGAACCATTGACACCGTAA-CA--TTTGCGACGCAGGCGGCCCATTGGGTC--CTTGTTGTTCAGC-----AACAAAAT--CCGGCGCGACATGCGCCAAGGAATCTAAAT--TAGAA--TAG--AA---AT--GACACG--TTGAAGTGGTT-CGTCCACTTCATTGTGCTGC---GTTTCTGAATA-CTTGAACGACTCTCGACAACGGATATCTCGGCTCTCGCATCGATGAAGAACGTAGCGAAATGCGATACTTGGTGTGAATTGCAGAATCCCGTGAACCATCGAGTTTTTGAACGCAAGTTGCGCCCGAGAC----TTCGGTTGAGGGCACGCCTGCCTGGGCGTCACATGATGCACCGCAATCCATTTTTT--GCATGTGGT-AATGGAGATTGGCCT-CCCGCGACGAGTGCACGGTTGGCTAAAATAGCAGCCTCGATGCTTGGAAGACGCGATCAGTGGTGGTTGATGAGA----ATCTTTGTCAAACGA---ATG---ACGCGTTCGGATCGGCACGAATCGAGGTGGAGCACCCTT-TTCATAT----------ACTTT
	Stephania_cephalantha			GGATTCAAAGCTGGTGTTAAAGATTACAAATTGACTTATTATACTCCTGAATATGAAACCAAAGATACTGATACGCTAGCAGCATTCCGAGTAACTCCTCAACCTGGAGTTCCGCCTGAAGAAGCGGGGGCTGCGGTAGCTGCCGAATCCTCTACAGGTACATGGACAACTGTGTGGACCGATGGACTTACCAGCCTTGATCGTTACAAAGGACGATGCTACCACATTGAGCCCGTTCCTGGAGAAGAAAGTCAATATATTTGTTATGTAGCTTACCCCTTAGACCTTTTTGAAGAAGGTTCTGTTACTAATATGTTTACTTCCATTGTGGGTAATGTTTTTGGGTTCAAAGCGCTGCGCGCTCTACGTCTGGAGGATCTGCGAATTCCTATTGCTTATATTAAAACTTTCCAAGGCCCGCCTCACGGCATCCAAGTTGAGAGGGATAAATTGAACAAGTACGGTCGTCCTCTATTGGGATGTACCATTAAACCAAAATTGGGATTATCCGCTAAGAACTACGGTAGAGCGGTTTATGAATGTCTCCGTGGTGGACTTGATTTTACCAAAGATGATGAGAACGTGAACTCCCAACCATTTATGCGTTGGAGAGACCGTTTCCTATTTTGTGCCGAAGCAATTTATAAAGCACAGGCCGAAACAGGTGAAATCAAAGGGCATTACTTGAATGCTACTGCGGGTACATGTGAAGAAATGATCAAAAGGGCTGTATTTGCCAGAGAGTTAGGAGTCCCTATTGTAATGCATGACTACTTAACGGGAGGCTTCACTGCGAATACTAGCTTGGCTCATTATTGCCGAGATAATGGTCTACTTCTTCACATCCACCGCGCAATGCATGCAGTTATTGATAGACAGAAAAATCATGGTATGCATTTCCGTGTACTAGCTAAAGCGTTACGTATGTCCGGTGGAGATCATATTCACGCGGGTACCGTAGTAGGTAAACTAGAAGGGGAAAGAGAAATCACCTTGGGCTTTGTTGATTTATTACGCGATGATTTTATTGAAAAAGACCGCAGTCGCGGTATTTATTTCACTCAAGATTGGGTCTCTCTACCGGGTGTTTTGCCTGTGGCTTCCGGGGGTATTCACGTTTGGCATATGCCTGCTCTGACCGAGATTTTTGGAGATGATTCCGTACTACAGTTCGGTGGAGGAACTTTAGGACACCCTTGGGGAAATGCACCGGGTGCTGTAGCTAATCGAGTAGCTCTAGAAGCGTGTGTACAAGCTCGTAATGAAGGACGTGATCTTGCTCGCGAAGGTAATGAAATTATCCGTGAAGCTAGCAAA---------------------------------------------------------------------ATTGCACAAATTATTGGTCCGGTACTGGATGTAGTCTTTCCACCAGGCAAGATGCCTAATATTTACAACGCTTTGGTAGTGAAAGGTCAAGATACTGTCGGCCAGCAAATTAATGTAACTTGTGAAGTACAGCAATTATTAGGAAATAATCGAGTTAGAGCTGTAGCTATGAGTGCTACGGATGGTCTGATGAGAGGAATGGCAGTGATTGACACAGGAGCTCCTCTAAGTGTTCCAGTCGGTGGAGCAACTCTCGGACGCATTTTCAACGTTCTTGGAGAACCCGTTGATAATTTAGGTCCTGTAGATAGTCGCACAACATCTCCTATTCATAGGTCTGCGCCCGCCTTTATACAGTTAGATACAAAATTATCTATTTTTGAAACAGGAATTAAAGTAGTGGATCTTTTAGCTCCTTATCGCCGTGGAGGAAAAATAGGACTATTCGGAGGAGCTGGAGTGGGTAAAACAGTGCTCATCATGGAATTGATCAACAACATTGCCAAAGCTCATGGCGGCGTATCCGTATTTGGCGGAGTTGGGGAACGTACTCGTGAAGGAAATGATCTTTACATGGAAATGAAAGAATCTGGAGTGATTAATGAACAAAATATTGTAGAATCAAAAGTAGCACTAGTCTACGGTCAGATGAATGAACCGCCGGGAGCTCGGATGAGAGTTGGGTTGACTGCCCTAACCATGGCGGAATATTTCCGGGATGTTAATGAACAAGACGTACTTCTATTTATTGACAATATTTTTCGTTTCGTCCAAGCCGGATCCGAAGTCTCCGCTTTATTAGGCAGAATGCCTTCTGCTGTAGGTTATCAACCTACTCTTAGTACAGAAATGGGTTCTTTGCAAGAACGAATTACTTCTACCAAAGAGGGATCCATAACTTCTATTCAAGCAGTTTATGTCCCTGCGGACGATTTGACCGACCCCGCCCCTGCCACGACATTTGCACATTTAGATGCTACTACCGTACTATCAAGAGGACTAGCTGCCAAAGGTATCTATCCAGCAGTAGATCCTTTAGATTCTACGTCAACTATGCTCCAACCTCGGATTGTTGGCAAGGAACATTATGAAACTGCGCAAAGAGTTAAGCAAACTTCACAACGTTACAAAGAACTTCAAGACATTATAGCTATCCTTGGGTTGGACGAATTGTCCGAAGAGGATCGTTTAACCGTAGCAAGAGCACGCAAAATTGAGCGTTTCTTATCACAACCCTTCTTCGTAGCAGAAGTATTTACCGGTTCTCCCGGAAAATATGTTGGTCTAACAGAAACAATTAGGGGGTTTCAACTGATCCTTTCCGGAGAACTAGATGGTCTTCCTGAGCAGGCCTTTTATTTGGTGGGTAACATCGATGAAGCTACCGCGAAGGCTATGAACTTAGGCCTTGCTCATGATTATGGTTTAACTAAAGCGATTCTT------TATGAATCTGTGAAAAAATTAGGTTATGACAATAAATCTAGTTCACTAATTGTGAAACGTTTAATTACTCGAATGTATCAACAGAATCGTTTGATTCTTTCTTTAAATGATTCTCAAAAAAATAAATTTGGGGGGTACAAGAATCATTTTGATTCTCAAATCATATCAGAGGGGTTTGCTGTCATTGTGGAAATTCCATTCTCGCGGCGATTAGTACCCTCTCTAGAAGGTAAAGAAATAGTCAAATCACATAATTTCAGATCAATTCATTCACTATTTCCATTCTTCGAGGATCAATTTTCACATTTAAATCATGTGTTAGATATACTAATACCCCACCCCACCCATCTGGAACTTTTGGTTCAAACCCTTCGCTGGTGTATACAAGATGCCGCTTCTTTGCATTTATTACGATTCTTTTTTTACGAGTATTCTAATTGGAATAGTATTATTACT------------CAAAAAACAA---CCATTTCGGTTTTT------------TCAAAAAAA------GAGAATCAAAGATTATTCTTGTTCCTATATAATTCTCATGTATATGAATGCGAATCCATATTTGTTTTCCTCCGCAAACAATCTTCTTATTTACGATTAACATCTTATAGAGCCTTTCTGGAGCGAACCTATTTCTATAGAAAAATGGAGCATCTTGTAGTAATTTTTAAAAATGATTTGAATTTTATCCTGAGGTTGTTCGGGGAGCCTTTCATGCATTATGTCAGATATCGGGGAAAAGCCATTCTGGTTTCAAGGGGGACTCCTCTTCTGATGAATAAATGGAACTATTACCTTTTAAATCTCTGGCAATGTTATTTTCACTTGTGGTCTCAATTGGATAGGATTTATACAACCCAATTAGCCAATCATTATTTCGATTTTATGGACTATCTTTCAAGTGTACGACTAAATACTTCAGTAGTAAGGAGTCAAATGTTAGATAAGTCATTTATTATGGATATTCCGATTAAGAAGTTTGATAGTATAGTCCCAATTATTCCTTTGATTGGATCATTGGCTAAAGCGAAATTTTGTAATGTATCGGGCAACCCCACAAGTAAGCCGGCTTGGACCGATTCATCGGATTCTGATATTATCGATAGATTTGGGCGGATATACAAAAATCTTTCTCATTATTACAGTGGATCCTCAAAAAAAAAGAGTTTGTATCGAATAAAGTATATAATCATACCTTTCGTTCCACTTCCAGTTCCTATAGCCATAGGATTGGGGCTTCTCCTTGTTCCGACGGCAACAAAAAATCTTCGGCGTGTGTGGGCTTTTCCTAGTGTTTTCTTACTAAGTATCGTTATGATTTTTTCAGCCGATCTGGCTATTCGGCAAATAAAGGGTAGTCCTATCTATCAATATGGATGGTCTTGGACCATCGATAATGATTTTTCCTTAGAGTTCGGTCACTTGATCGATCCACTTACTTCTATTATGTCAATATTAATCACTACTGTTGGAGTAATGGTTCTTATTTATAGTGACAATTATATGTCTCATGATCAAGGATATTTGAGATTTTTTGCTTATATGAGTTTTTCCAATGCTTCCATGTTGGGATTAGTTACTAGTTCCAATTTAATACAAATTTATATTTTTTGGGAATTGGTTGGAATGTGTTCGTATCTATTAATAGGATTTTGGTTCACACGACCCATTGCGGCAAATGCGTGTCAAAAAGCATTTGTAACTAATCGTGTAGGCGATTTTGGTTTATTATTAGGAATCTTAGGTCTTTATTGGATAACGGGCAGTTTAGAATTTCGGGATTTATTCGAAATAGTAAATAACTTGATTGATAATAATGGGATCAATTCTTTATTTCTTACTCTCTGTGCTTCCCTATTATTCGTTGGTGCAATTGCTAAATCTGCACAATTTCCCCTTCATGTATGGTTACCCGATGCTATGGAGGGACCCACTCCCATTTCGGCTCTTATACATGCCGCTACTATGGTGGCAGCGGGGATTTTTCTTGTCGCTCGGCTTTTTCCTCTTTTCACAAGCATACCTTACACACTGAATCTAATTTCGTTGGTAGGTATAATAACAGTCCCATTAGGAGCTACCCTGGCCCTTGCTCAAAGAGATATTAAGAGAAGTTTAGCCTATTCTACAATGTCTCAATTAGGTTATATGATGCTAGCTTTAGGTATGGGGTCTTATCGAGCTGCTTTATTTCATTTGATCACTCATGCCTATTCAAAAGCATTATTATTTTTAGGATCCGGATCCGTTATTCATTCAATGGAACCCATTGTTGGATATTCTCCTGATAAAAGTCAGAACATGGCTCTGATGGGCGGTTTAACAAAATATATCCCAATTACAAAATTTGCTTTTTTATTGGGTACACTTTCGCTTTGTGGTATTCCACCTCTCGCTTGTTTTTGGTCAAAAGACGAAATTCTTAATGATAGTTGGTTGTACTCACCAATTTTCGCGATACTAGCCTGTTTCACAGCAGGATTAACTGCATTTTATATGTTTCGGGTGTATTTACTTACTTTTGAAGGGAATTTAAACATTCATTTTCAAAATTACAGTGGTAAAAAAAATAGCTCGTTGTATTCAATATCCATATGGGGTAAAAAA------GGAACGAAAACC------ATAAAGAATCTATTTTTTTTCTCAAAAATGAAT------AAAAGGGAAAGGGCTTCCCTTTGTTCGAAAAAGACATATCCAATTGATGGAAATGTAAGAAATATGATGCAACCTCTCGTTAATATT------ACTCAGTTTACTAATAAACAAACTTTACAGTATCCCCATGAATCGGACAATACTATGCTCTTATCACTTCTTGCATTGGTCTTATTGACTTTTTTTGTTGGATATATAGGAATTCCCTTT------GATCAAGAAGGAGGGGATTTTTATATATTATCAAAATGGTTAACTCCGTCAATAAACCTTTTACATACAAATTCGAACAATTCTCTGGATTGGTATGAATTTGTCACAAATTCCTTTTTTTCAGTAAGTATAGCTTACTTTGGAATATTTATAGCGTCTCTTTTATATAGGCCCGTTTATTCATCTTTCCAGAATTTTGATTTGATAAATTCATTT---------GTTAAAATGGGCCCTAATAGAATTTTCTGGGACCAAACAATCAATGTGATATATAATTGGTCATATAATCGTGGGTACATAGATGCTTTTTATGCAATAACCTTAACTAGGGGTATAGGAGGGTTAGCTGAACTAACTCATTTTGTTGTATGGAAAC-TACTAAGTGAAAACTTTCAAGTTCAGAGAACCCCTGGAATTAAAAATGGGCAATCCTGAGCCAAATCCTGTTTTCAGAAAACAAACAA-AAAGGGGTTCAGAA------AAGGAGACTCAAAAGTGGATAGG-----TGCAGAGACTCAATGGAAGCTGTTCTAAGAAATGGAGTTGATTGCGTTGCGTTAGTGGAGGAAT-------CCTTCTAGTGAAACTCC--------------------AG-AAAGGATGAACTTA--------TCTAT-----ATACATACGTCTACGTACCGAAATATCAAAGATTCATGATGATCCGAATCCGT-------ATTTATGAAAAATGGAAGAATTTTTGTTTTTGTAAATCAATTCCAA--------GTTGAAGGAAGAATCGAACATTCACTGATCAAATCAGTCACTCCAT-----AGTCTG-----ATAGGTCTTTTGAAGAACTGA-------CTAATCGGACGAGAATAAAGATAGAGTCCCATTCTACGTGTCAATACCGACAACAATGAATTTTATTGTAAGAGGAAAATCCGTCGACTTTAGAAATCGTGAGGGTTCAAGTCCCTCT---------ATCCCCAAG---------AAAAAGAAAAGGCCAATTTTACTCCCTAACGAGTTAT--CTTTTCGGCAGCAGTTCCAAATTATCCATGTTTCTCGTTCGCTCTACTCTTTCCCAACCCAAATGGGTGGGAA-----ATGTTTTTC------TTTT-----ATCACAATACTTGTGATATATAC-------GTACAAATGAGCATC-----TATGGGCAAGGA-ATCCCAATTTGAATCATTCACAGTCCG--TATGATATTAAA-----ATTTTGAACGCTAAAA-----GTATTCTGTTTGA---AGATCCAATTAATTC---------GGTAAGACTTTGTTTTGTAATGCTTTTTT----------------AGTCTCTTTAATTGACATAGGCCC------------------AAGCCCTCTAG-----TAGTAT------------GGGGATGACGCATCAAGAGGGG--AGAGCCGGGATAGCTCAGTTG-TAGAGCAGA-----------------------------------------------------------------------------------------------------------------------------------------------------------------------------------------------------------------------------------------------------------------------------------------------------------------------------------------------------------------------------------------------------------------------------------------------------------------------------------------------------------------------------------------------------------------------------------------------------------------------------------------------------------------------------------------------------------------------------------------------------------------------------------------------------------------------------------------------------------------------------------------------------------------------------------------------------------------------------------------------------------------------------------------------------------------------------------------------------------------------------------------------------------------------------------------------------------------------------------------------------------------------------------------------------------------------------------------------------------------------------------------------------------TTGATGCTTGCAAAA-------CGACCCGTGAACCATTGACACTGTAA-CA--TGAGCGACGCAGGCGGCCCATTGGGTC--CCTGTTGTTGAGC-----AACAAAAT--CCGGCGCGACAAGCGCCAAGGAATCTAAAT--TAGAA--TAG--AA---AT--GACAAG--TTGAAGTGGCT-GGTCCACTTCAAAGTGTTGG---ATTTCTGAAAA-CTTGAACGACTCTCGGCAACGGATATCTCGGCTCTCGCATCGATGAAGAACGTAGCGAAATGCGATACTTGGTGTGAATTGCAGAATCCCGTGAACCATCGAGTTTTTGAACGCAAGTTGCGCCCGAGAC----TTCGGTCGAGGGCACGTCTGCCTGGGCGTCACATGATGCACCGCAACCCATTTTTTT-GCATGTGGG-AATGGAGATTGGCCT-CCCGTGACAAGTGCACGGTTGGCTAAAATAGCAACCTCGATGCTTGGAAGACGCCATCAGTGGTGGTTGATGAGA----ACTTTTGTCAAACAA---ATG---ACGCGTTTGGATCGGCACGAATCGAGGTGGAGCACCCTT-TTCATAT----------ACTTT
	Stephania_corymbosa				----------------------ATTACAAATTGACTTATTATACTCCTGAATATGAAACCAAAGATACTGATACGCTAGCAGCATTCCGAGTAACTCCTCAACCTGGAGTTCCGCCTGAAGAAGCGGGGGCTGCGGTAGCTGCCGAATCCTCTACAGGTACATGGACAACTGTGTGGACCGATGGACTTACCAGCCTTGATCGTTACAAAGGACGATGCTACCACATTGAGCCCGTTCCTGGAGAAGAAAGTCAATATATTTGTTATGTAGCTTACCCCTTAGACCTTTTTGAAGAAGGTTCTGTTACTAATATGTTTACTTCCATTGTGGGTAATGTTTTTGGGTTCAAAGCGCTGCGCGCTCTACGTCTGGAGGATCTGCGAATTCCTATTGCTTATATTAAAACTTTCCAAGGCCCGCCTCACGGCATCCAAGTTGAGAGGGATAAATTGAACAAGTACGGTCGTCCTCTATTGGGATGTACCATTAAACCAAAATTGGGATTATCCGCTAAGAACTACGGTAGAGCGGTTTATGAATGTCTCCGTGGTGGACTTGATTTTACCAAAGATGATGAGAACGTGAACTCCCAACCATTTATGCGTTGGAGAGACCGTTTCCTATTTTGTGCCGAAGCAATTTATAAAGCACAGGCCGAAACAGGCGAAATCAAAGGGCATTACTTGAATGCTACTGCGGGTACATGTGAAGAAATGATCAAAAGGGCTGTATTTGCCAGAGAGTTAGGAGTCCCTATTGTAATGCATGACTACTTAACGGGAGGCTTCACTGCGAATACTAGCTTGGCTCATTATTGCCGAGATAATGGTCTACTTCTTCACATCCACCGCGCAATGCATGCAGTTATTGATAGACAGAAAAATCATGGTATGCATTTCCGTGTACTAGCTAAAGCGTTACGTATGTCCGGTGGAGATCATATTCACGCGGGTACCGTAGTAGGTAAACTGGAAGGGGAAAGAGAAATCACCTTGGGCTTTGTTGATTTATTACGCGATGATTTTATTGAAAAAGACCGCAGTCGCGGTATTTATTTCACTCAAGATTGGGTCTCTCTACCGGGTGTTTTGCCTGTGGCTTCCGGGGGTATTCACGTTTGGCATATGCCTGCTCTGACCGAGATTTTTGGAGATGATTCCGTACTACAGTTCGGTGGAGGAACTTTAGGACACCCTTGGGGAAATGCACCGGGTGCTGTAGCTAATCGAGTAGCTCTAGAAGCGTGTGTACAAGCTCGTAATGAAGGACGTGATCTTGCTCGCGAAGGTAATGAAATTATCCGTGAAGCTAGCAAATGGAGCCCTGAACTGGCTGCTGCTTGTGAGGTATGGAAGGAGATCAAATTCGAATTTGCAGCAGTGGATATTGCACAAATTATTGGTCCGGTACTGGATGTAGTCTTTCCACCAGGCAAGATGCCTAATATTTACAACGCTTTGGTAGTGAAAGGTCAAGATACTGTCGGCCAGCAAATTAATGTAACTTGTGAAGTACAGCAATTATTAGGAAATAATCGAGTTAGAGCTGTAGCTATGAGTGCTACGGATGGTCTGATGAGAGGAATGGAAGTGATTGACACAGGAGCTCCTCTAAGTGTTCCAGTCGGTGGAGCAACTCTCGGACGCATTTTCAACGTTCTTGGAGAACCCGTTGATAATTTGGGTCCTGTAGATAGTCGCACAACATCTCCTATTCATAGGTCTGCGCCCGCCTTTATACAGTTAGATACAAAATTATCTATTTTTGAAACAGGAATTAAAGTAGTGGATCTTTTAGCTCCTTATCGCCGTGGAGGAAAAATAGGACTATTCGGAGGAGCTGGAGTGGGTAAAACAGTGCTCATCATGGAATTGATCAACAACATTGCCAAAGCTCATGGCGGCGTATCCGTATTTGGCGGAGTTGGGGAACGTACTCGTGAAGGAAATGATCTTTACATGGAAATGAAAGAATCTGGAGTGATTAATGAACAAAATATTGTAGAATCAAAAGTAGCACTAGTCTACGGTCAGATGAATGAACCGCCGGGAGCTCGGATGAGAGTTGGGTTGACTGCCCTAACCATGGCGGAATATTTCCGGGATGTTAATGAACAAGACGTACTTCTATTTATTGACAATATTTTTCGTTTCGTCCAAGCCGGATCCGAAGTCTCCGCTTTATTAGGCAGAATGCCTTCTGCTGTAGGTTATCAACCTACTCTTAGTACAGAAATGGGTTCTTTGCAAGAACGAATTACTTCTACCAAAGAGGGATCCATAACTTCTATTCAAGCAGTTTATGTCCCTGCGGACGATTTGACCGACCCCGCCCCTGCCACGACATTTGCACATTTAGATGCTACTACCGTACTATCAAGAGGACTAGCTGCCAAAGGTATCTATCCAGCAGTAGATCCTTTAGATTCTACGTCAACTATGCTCCAACCTCGGATTGTTGGCAAGGAACATTATGAAACTGCGCAAAGAGTTAAGCAAACTTCACAACGTTACAAAGAACTTCAAGACATTATAGCTATCCTTGGGTTGGACGAATTGTCCGAAGAGGATCGTTTAACCGTAGCAAGAGCACGCAAAATTGAGCGTTTCTTATCACAACCCTTCTTCGTAGCAGAAGTATTTACCGGTTCTCCAGGAAAATATGTTGGTCTAACAGAAACAATTAGGGGGTTTCAACTGATCCTTTCCGGAGAACTAGATGGTCTTCCTGAGCAGGCCTTTTATTTGGTGGGTAACATCGATGAAGCTACCGCGAAGGCTATGAACTTAG--CTTGCTCATGATTATGGTTTAACTAAAGCGATTCTT------TATGAATCTGTG-AAAAATTAGGTTATGACAATAAATCTAGTTCACTAATTGTGAAACGTTTAATTACTCGAATGTATCAACAGAATCGTTTGATTCTTTCTTTAAATGATTCTCAAAAAAATAAATTTTGGGGGTACAAGAATTATTTTGATTCTCAAATCATATCAGAGGGATTTGCTGTCATTGTGGAAATTCCATTCTCGCGGCGATTAGTACCCTCTCTAGAAGGTAAAGAAATAGTAAAATCACATAATTTAAGATCAATTCATTCACTATTTCCATTCTTCGAGGATCAATTTTCACATTTTAATCATGTGTTAGATATACTAATACCCCACCCCACCCATCTGGAACTTTTGGTTCAAACCCTTCGCTGGTGTATACAAGATGCCGCTTCTTTGCATTTATTACGATTCTTTTTTTACGAGTATTATAATTGGAATAGTATTATTACT------------CCAAAAAAAA---CCATTTCGGTTTTT------------TCAAAAACAAAAAAAGAGAATCAAAGATTATTCTTGTTCCTATATAATTCTCATGTATATGAATGCGAATCCATATTTGTTTTTCTCCGCAAACAATCTTCTTATTTACGATTAACATCTTATAGAGCCTTTCTGGAGCGAACCTATTTCTATAGAAAAATGGAGCATCTTGTAGTAATTTTGCAAAATGATTTGAATTTTATCCTGAGGTTGTTCGGGGAGCCTTTCATGCATTATGTCAGATATCGGGGAAAAGCCATTCTGGTTTCAAGGGGGACTCCTCTTCTGATGAATAAATGGAACTATTACCTTCTAAATCTCTGGCAATGTTATTTTCACTTGTGGTCTCAATTGGATAGGATTTATACAACCCAATTAGCCAATCATTATTTCGATTTTATGGACTATCTTTCAAGTGTACGACTAAATACTTCAGTAGTAAGGAGTCAAATGTTAGATAAGTCATTTATTATGGATATTCCGATTAAGAAGTTTGATAGTATAGTCCCAATTATTCCTTTGATTGGATCCTTGGCTAAAGCGAAATTTTGTAATGTATCGGGCAACCCCAAAAGTAAGCCGGCTTGGACCGATTCATCGGATTCTGATATTATCGATAGATTTGGGCGGATATACAAAAATCTTTCTCATTATTACAGTGGATCCTCAAAAAAAAAGAGTTTGTATCGAATAAAGTATATA---------------------------------------------------------------------------------------------------------------------------------------------------------------------------------------------------------------------------------------------------------------------------------------------------------------------------------------------------------------------------------------------------------------------------------------------------------------------------------------------------------------------------------------------------------------------------------------------------------------------------------------------------------------------------------------------------------------------------------------------------------------------------------------------------------------------------------------------------------------------------------------------------------------------------------------------------------------------------------------------------------------------------------------------------------------------------------------------------------------------------------------------------------------------------------------------------------------------------------------------------------------------------------------------------------------------------------------------------------------------------------------------------------------------------------------------------------------------------------------------------------------------------------------------------------------------------------------------------------------------------------------------------------------------------------------------------------------------------------------------------------------------------------------------------------------------------------------------------------------------------------------------------------------------------------------------------------------------------------------------------------------------------------------------------------------------------------------------------------------------------------------------------------GTATGGAAACCTACTAAGTGAAAACTTTCAAATTCAGAGAACCCCTGGAATTAAAAATGGGCAATCCTGAGCCAAATCCTGTTTTCAGAAAACAAACAA-AAAGGGGTTCAGAA------AAGGAGACTCAAAAGTGGATAGG-----TGCAGAGACTCAATGGAAGCTGTTCTAAGAAATGGAGTTGATTGCGTTGCGTTAGTGGAGGAAT-------CCTTCTAGTGAAACTCC--------------------AG-AAAGGATGAACTTA--------TCTAT-----ATACATACGTCTACGTACTGAAATATCAAAGATTCATGATGATCCGAATCCGT-------ATTTATGAAAAATGGAAGAATTTCTGTTTTTGTAAATCAATTCCAA--------GTTGAAGGAAGAATCGAACATTCACTGATCAAATCAGTCACTCCAT-----AGTCTG-----ATAGGTCTTTTGAAGAACTGA-------CTAATCGGACGAGAATAAAGATAGAGTCCCATTCTACGTGTCAATACCGACAACAATGAAATTTAGAGTAAGAGGAAAATCCGTCGACTTTAGAAATCGTGAGGGTTCAAGTCCCTCT---------ATCCCCAAG---------AAAAAGAAAAGGCCAAATTTACTCCCTAACGAGTTAT--CTTTTCGGCAGCAGTTCCAAATTATCTATGTTTCTCGTTCGCTCTACTCTTTCCCAACCCAAATGGGTGGGAAGAGAAATGTTTTTC------TTTT-----ATCACAATACTTGTGATATATAC-------GTACAAATGAGCATC-----TATGGGCAAGGA-ATCCCAATTTGAATCATTCACAGTCCG--TATGATATTAAA-----ATTTTGAACGCCAAAA-----GTATTCTGTTTGA---AGATCCAATTAATTCCAAGGGCTGGGTAAGACTTTGTTTTGTAATGCCTTTTT----------------AGTCTCTTTAATTGACATAGGCCC------------------AAGCCCTCTAG-----TAGTAT------------GGGGATGACGCATCAAGAG------------------------------------------CTTAGTAACGGCGAGCGA-CCGGGAAGAGCCCAGCATGAAAATCGAACGGCGACGTCGTTTGAATTGTAGTCTGTAGAAGCATCCTCAGCGACGGACCGGGTTCAAGTCCCCTGGAAAGGGGCGCCAGAGAGGGTGAGAGCCCCGTCGTGCTCGGACCCTGTCGCACCACGAGGAGCTGTCATCGAGTCGGGTTGTTTGGGAATGCAGCCCCAATCGGGCGGTAAATTCCGTCCAAGGCTAAATACTGGCGAGAGTCCGATAGCGAACAAGTACCGCGAGGGAAAGATGAAAAGGACTTTGAAAAGAGAGTCAAAGAGTGCTTGAAATTGTCGGGAGGGAAGCGGATGGGGGCCGGCGATGCGCCTCGGTCGGATGCGGAACGGTGATGAGCCGGTCCGCCAATCGACTCGGGGTGTGGACCGACGCGGATTGCGGCGGCGGCCAAAGCCCGGGTTGTTGT--TATGCCCGCGGAGACGTCGTTGCTGCGATCGTGGTGAGAAGCGCGCGCC-A-TTCGGCGTGCC-TCCGGTACCTGCGCGCTCTCGGTGTCGGCCTGTGGGCTCCCCATTCGGCCCGTCTTGAAACACGGACCAAGGAGTCTGACATGTGTGCGAGTCAACGGGCGAGTAAA-CCCGTAAGGCGCAAGGAAGCTGATTGGCGGGATCCCT-TAGCGGGTTGCACCGCCGACCGACCTAGACCTTTTGAGAAGGGTTCGAGTGTGAGCATACCTGTCGGGACCCGAAAGATGGTGAACTATGCCTGAGCGGGGCGAAGCCAGAGGAAACTCTGGTGGAGGCCCGCAGCGATACTGACGTGCAAATCGTTCGTCTGACTTGGGTATAGGGGCGAAAGACTAATCGAACCATCTAGTAGCTGGTTCCCTCCGAAGTTTCCCTCAGGATAGCTGGAGCTCGGGTGCGAGTTCTATCGGGTAAAGCCAATGATTAGAGGCATTGGGGACGCAACGTCTTCGACCTATTCTCAAACTTTAAATAGGTAGGACGGCATGGCTGCTTCGTTGAGCTGTGCCAAGGAATCGAGAGCTCCAAGTGGGCCATTTTTGGTAAGCAGAACTGGCGATGCGGGATGAACCGGAAGCCGGGTTACGGTGCCCAATTGCGCGCTAACCTAGAACCCACAAAGGGTGTTGGTCGATTAAGACAGCAGGACGGTGGTCATGGAAGTCGAAATCCGCTAAGGAGTGTGTAACAACTCACCTGCCGAATCAACTAGCCCCGAAAATGGATGGCGCTGAAGCGCGCAACCCACACCCGGCCGTCGGGGCAATTGTCAAGCCCCGATGAGTAGGAGGGCGCGGCGGTAGCTGTAAAACCTAGGGCGCG-TCGATGCTTGCAAAA-------CGACCCGTGAACCATTGACACCGTAA-CA--TTTGCGACGCAGGCGGCCCATTGGGTC--CTTGTTGTTCAGC-----AACAAAAT--CCGGCGCGACAAGCGCCAAGGAATCTAAAT--TAGAA--TAG--AA---AT--GACACG--TTGAAGTGGTT-CGTCCACTTCATTGTGTTGC---GTTTCTTAATA-CTTGAACGACTCTCGACAACGGATATCTCGGCTCTCGCATCGATGAAGAACGTAGCGAAATGCGATACTTGGTGTGAATTGCAGAATCCCGTGAACCATCGAGTTTTTGAACGCAAGTTGCGCCCGAGAC----TTCGGTTGAGGGCACGCCTGCCTGGGCGTCACATGATGCACCGCAATCCATTTTTT--GCATGTGGT-AATGGAGATTGGCCT-CCCGCGACGAGTGCACGGTTGGCTAAAATAGCAGCCTCGATGCTCGGAAGACGCGATCAGTGGTGGTTGATGAGA----ACCTTTGTCAAACGT---GTG---ACGCGTTCGGATCGGCACGAATCGAGGTGGAGCACCCTT-TTCATAT----------ACTTT
	Stephania_cyanantha				----------CTGGTGTTAAAGATTACAAATTGACTTATTATACTCCTGAATATGAAACCAAAGATACTGATACGCTAGCAGCATTCCGAGTAACTCCTCAACCTGGAGTTCCGCCTGAAGAAGCGGGGGCTGCGGTAGCTGCCGAATCCTCTACAGGTACATGGACAACTGTGTGGACCGATGGACTTACCAGCCTTGATCGTTACAAAGGACGATGCTACCACATTGAGCCCGTTCCTGGAGAAGAAAGTCAATATATTTGTTATGTAGCTTACCCCTTAGACCTTTTTGAAGAAGGTTCTGTTACTAATATGTTTACTTCCATTGTGGGTAATGTTTTTGGGTTCAAAGCGCTGCGCGCTCTACGTCTGGAGGATCTGCGAATTCCTATTGCTTATATTAAAACTTTCCAAGGCCCGCCTCACGGCATCCAAGTTGAGAGGGATAAATTGAACAAGTACGGTCGTCCTCTATTGGGATGTACCATTAAACCAAAATTGGGATTATCCGCTAAGAACTACGGTAGAGCGGTTTATGAATGTCTCCGTGGTGGACTTGATTTTACCAAAGATGATGAGAACGTGAACTCCCAACCATTTATGCGTTGGAGAGACCGTTTCCTATTTTGTGCCGAAGCACTTTATAAAGCACAGGCCGAAACAGGTGAAATCAAAGGGCATTACTTGAATGCTACTGCGGGTACATGTGAAGAAATGATCAAAAGGGCTGTATTTGCCAGAGAGTTAGGAGTCCCTATTGTAATGCATGACTACTTAACGGGAGGCTTCACTGCGAATACTAGCTTGGCTCATTATTGCCGAGATAATGGTCTACTTCTTCACATCCACCGCGCAATGCATGCAGTTATTGATAGACAGAAAAATCATGGTATGCATTTCCGTGTACTAGCTAAAGCGTTACGTATGTCCGGTGGAGATCATATTCACGCGGGTACCGTAGTAGGTAAACTGGAAGGGGAAAGAGAAATCACCTTGGGCTTTGTTGATTTATTACGCGATGATTTTATTGAAAAAGACCGCAGTCGCGGTATTTATTTCACTCAAGATTGGGTCTCTCTACCGGGTGTTTTGCCTGTGGCTTCCGGGGGTATTCACGTTTGGCATATGCCTGCTCTGACCGAGATTTTTGGAGATGATTCCGTACTACAGTTCGGTGGAGGAACTTTAGGACACCCTTGGGGAAATGCACCGGGTGCTGTAGCTAATCGAGTAGCTCTAGAAGCGTGTGTACAAGCTCGTAATGAAGGACGTGATCTTGCTCGCGAAGGTAATGAAATTATCCGTGAAGCTAGCAAATGGAGCCCTGAACTGGCTGCTGCTTGTGAGGTATTGAAGGAGATCAAATTCGTATTTGCAGCAGTGGATATTGCACAAATTATTGGTCCGGTACTGGATGTAGTCTTTCCACCAGGCAAGATGCCTAATATTTACAACGCTTTGGTAGTGAAAGGTCAAGATACTGTCGGCCAGCAAATTAATGTAACTTGTGAAGTACAGCAATTATTAGGAAATAATCGAGTTAGAGCTGTAGCTATGAGTGCTACGGATGGTCTGATGAGAGGAATGGAAGTGATTGACACAGGAGCTCCTCTAAGTGTTCCAGTCGGTGGAGCAACTCTCGGACGCATTTTCAACGTTCTTGGAGAACCCGTTGATAATTTAGGTCCTGTAGATAGTCGCACAACATCTCCTATTCATAGGTCTGCGCCCGCCTTTATACAGTTAGATACAAAATTATCTATTTTTGAAACAGGAATAAAAGTAGTGGATCTTTTAGCTCCTTATCGCCGTGGAGGAAAAATAGGACTATTCGGAGGAGCTGGAGTGGGTAAAACAGTGCTCATCATGGAATTGATCAACAACATTGCCAAAGCTCATGGCGGCGTATCCGTATTTGGCGGAGTTGGGGAACGTACTCGTGAAGGAAATGATCTTTACATGGAAATGAAAGAATCTGGAGTGATTAATGAACAAAATATTGTAGAATCAAAAGTAGCACTAGTCTACGGTCAGATGAATGAACCGCCGGGAGCTCGGATGAGAGTTGGGTTGACTGCCCTAACCATGGCGGAATATTTCCGGGATGTTAATGAACAAGACGTACTTCTATTTATTGACAATATTTTTCGTTTCGTCCAAGCCGGATCCGAAGTCTCCGCTTTATTAGGCAGAATGCCTTCTGCTGTAGGTTATCAACCTACTCTTAGTACAGAAATGGGTTCTTTGCAAGAACGAATTACTTCTACCAAAGAGGGATCCATAACTTCTATTCAAGCAGTTTATGTCCCTGCGGACGATTTGACCGACCCCGCCCCTGCCACGACATTTGCACATTTAGATGCTACTACCGTACTATCAAGAGGACTAGCTGCCAAAGGTATCTATCCAGCAGTAGATCCTTTAGATTCTACGTCAACTATGCTCCAACCTCGGATTGTTGGCAAGGAACATTATGAAACTGCGCAAAGAGTTAAGCAAACTTCACAACGTTACAAAGAACTTCAAGACATTATAGCTATCCTTGGGTTGGACGAATTGTCCGAAGAGGATCGTTTAACCGTAGCAAGAGCACGCAAAATTGAGCGTTTCTTATCACAACCCTTCTTCGTAGCAGAAGTATTTACCGGTTCTCCAGGAAAATATGTTGGTCTAACAGAAACAATTAGGGGGTTTCAACTGATCCTTTCCGGAGAACTAGATGGTCTTCCTGAGCAGGCCTTTTATTTGGTGGGTAACATCGATGAAGCTACCGCGAAGGCTATGAACTTAGGC---------GATTATGGTTTAACTAAAGCGATTCTT------TATGAATCTGTGAAAAATTTAGGTTATGACAATAAATCTAGTTCACTAATTGTGAAACGTTTTATTACTCGAATGTATCAACAGAATCGTTTGATTCTTTCTTTTAATGATTCTAAAAAAAATAAATTTTGGGGGTACAAGAATCATTTTGATTCTCAAATCATATCAGAGGGGTTTGCTGTCATTGTGGAAATTCCATTCTCGCGGCGATTAGTACCCTCTCTAGAAGGTAAAGAAATAGTCAAATCACATAATTTAAGATCAATTCATTCACTATTTCCATTCTTTGAGGATCAATTTTCCCATTTTAATCATGTGTTAGATATACTAATACCCCACCCCACCCATCTGGAACTTTTGGTTCAAACCCTTCGCTGGTGTATACAAGATGCCGCTTCTTTGCATTTATTACGATTCTTTTTTTACGAGTATTCTCAGTGGAATAGTATTATTACT------------CAAAAAAAAA---CCATTTCGGTTTTT------------TCAAAAAAA------GAGAATCAAAGATTATTCTTATTCCTATATAATTCTCATGTATATGAATGCGAATCCATATTTGTTTTTCTCCGCAAACAATCTTCTTATTTACGATTAACATCTTATAGAGCCTTTCTGGAGCGAACCTATTTCTATAGAAAAATGGAGCATCTTGTAGTAATTTTTCAAAATGATTTGAATTTTATCCTGAGGTTGTTCGGGGAGCCTTTCGTGCATTATGTCAGATATCGGGGAAAAGCCATTCTGGTTTCAAAGGGGACTCCTCTTCTGATGAATAAATGGAACTATTACCTTGTAAATCTCTGGCAATGTTATTTTCACTTGTGGTCTCAATTGGATAGGATTTATACAACCCAATTAGCCAATCATTATTTCTATTTTATGGACTATCTTTCAAGTGTACGACTAAATACTTCAGTAGTAAGGAGTCAAATGTTAGATAAGTCATTTATTATGGATATTCCGATTCAGAAGTTTGATAGTATAGTCCCAATTATTCCAATGATTGGATCATTGGCTAAAGCGAAATTTTGTAATGTATCGGGCAACCCCACTAGTAAGCCGGCTTGGACCGATTCATCGGATTCTGATATTATCGATAGATTTGGGCGGATATACAAAAATCTTTCTCATTATTACAGTGGATCCTCAAAAAAAAAGAGTTTGTATCGAATAAAGTATATA--------------------------TCCTATAGCTATAGGATTGGGGCTTCTCCTTGTTCCGACGGCAACAAAAAATCTTCGGCGTGTGTGGGCTTTTCCTAGTGTTTTCTTACTAAGTATCGTTATGATTTTTTCAGCCGATCTGGCTATTCGGCAAATCAAGGGTAGTCCTATCTATCAATATGGATGGTCTTGGACCATCGATATTGATTTTTCCTTAGAGTTCGGTCACTTGATCGATCCACTTACTTCTATTATGTCAATATTAATCACTACTGTTGGGGTAATGGTTCTTATTTATAGTGACAATTATATGTCTCATGATCAAGGATATTTGAGATTTTTTGCTTATATGAGTTTTTCCAACGCTTCCATGTTGGGATTAGTTACTAGTTCCAATTTAATACAAATTTATATTTTTTGGGAATTGGTTGGAATGTGTTCGTATCTATTAATAGGATTTTGGTTCACACGACCCATTGCGGCAAATGCGTGTCAAAAAGCATTTGTAACTAATCGTGTAGGCGATTTTGGTTTATTATTAGGAATCTTAGGTCTTTATTGGATAACGGGCAGTTTAGAATTTCGGGATTTATTCGAAATAGTAAATAACTTGATTGATAATAATGGGGTCAATTCTTTATTTCTTACTCTCTGTGCTTCCCTATTATTCGTTGGTGCAATTGCTAAATCTGCGCAATTTCCCCTTCATGTATGGTTACCCGATGCTATGGAGGGACCCACTCCCATTTCGGCTCTTATACATGCCGCTACTATGGTAGCAGCGGGGATTTTTCTTGTCGCTCGGCTTTTTCCTCTTTTCACAAGCATACCTTACACACTGAATCTAATTTCGTTGGTAGGTATAATAACAGTCCTATTAGGAGCTACCCTGGCCCTTGCTCAAAGAGATATTAAGAGAAGTTTAGCCTATTCTACAATGTCTCAATTAGGTTATATGATGCTAGCTTTAGGTATGGGGTCTTATCGAGCTGCTTTATTTCATTTGATCACTCATGCCTATTCAAAAGCATTATTATTTTTAGGATCCGGATCCGTTATTCATTCAATGGAACCCATTGTTGGATATTCTCCTGATAAAAGTCAGAACATGGCTCTGATGGGCGGTTTAACAAAATATATCCCAATTACAAAATTGGCTTTTTTATTGGGTACACTTTCGCTTTGTGGTATTCCACCTCTCGCTTGTTTTTGGTCAAAAGACGAAATTCTTAATGATAGTTGGTTGTACTCACCAATTTTCGCGATACTAGCCTGTTTCACAGCAGGATTAACTGCATTTTATATGTTTCGGGTGTATTTACTTACTTTTGAAGGGAATTTAAACATTCATTTTCAAAATTACAGTGGTAAAAAAAATAGCTCGTTGTATTCCATATCCATATGGGGTAAAAAG------GGAACGAAAACC------ATAAAGAATCCGTTTTTTTTCTCAAAAATGAAT------AAAAAGGAAAGGGCTTCCCTTTGTTCGAAAAAGACATATCAAATTGATGGAAATGTAAGAAATATGATGCAACCTCTCGTTACTATT------ACTCAGTTTACTAATAAACAAACTTTACAGTATCCCCATGAATCGGACAATACTATGCTCTTATCACTTCTTGCATTGGTCTTATTGACTTTTTTTGTTGGATATATAGGAATTCCCTTT------GATCAAGAAGGAGGGGATTTTGATATATTATCAAAATGGTTAACTCCGTCAATAAACCTTTTACATACAAATTCGAACAATTCTCTGGATTGGTATGAATTTGTGACAAATTCCTTTTTTTCGGTAAGTATAGCTTGCTTTGGAATATTTATAGCGTCTCTTTTATATAGGCCCGTTTATTCATCTTTCCATAATTTTTATTTTATAAATTCATTT---------GTTAAAAT-------------------------------------------------------------------------------------------------------------------------------------------GTATGGAAACCTACTAAGTGAAAACTTTCAAATTCAGAGAACCCCTGGAATGAAAAATGGGCAATCCTGAGCCAAATCCTGTTTTCAGAAAACAAACAA-AAAGGGGTTCAGAA------AAGGAGACTAAAAAGTGGATAGG-----TGCAGAGACTCAATGGAAGCTGTTCTAAGAAATGGAGTTGATTGCGTTGCGTTAGTGGAGGAAT-------CCTTCTAGTGAAACTCC--------------------AG-AAAGGATGAACTTA--------TCTAT-----ATACATACGTCTACGTACTGAAATATCAAAGATTCATGATGATCCGAATCTGT-------ATTTATGAAAAATGGAAGAATTTTTGTTTTTGTAAATCAATTCCAA--------GTTGAAGGAAGAATCGAACATTCACTGATAAAATCAGTCACTCCAT-----AGTCTG-----ATAGGTCTTTTGAAGAACTGA-------CTAATCGGACGAGAATAAAGATAGAGTCCCATTCTACGTGTCAATACCGACAACAATGAAATTTATAGTAAGAGGAAAATCCGTCGACTTTAGAAATCGTGAGGGTTCGAGTCCCTCT---------ATCCCCAAG---------AAAAAGAAAAGGCCAATTTTACTCCCTAACGAGTTAT---TTTTCGGCAGCAGTTCCAAATTATCTAAGTTTCTCGTTCGCTCTACTCTTTCCCAACCCAAAGGGGTGGGAAGAGAAATGTTTTTC------TTTT-----ATCACAATACTTGTGATATATAC-------GTACAAATGAGCATC-----CATGGGCAAGGA-ATCCCAATTTGAATCATTCACAGTCCT--TATGATATTCAA-----ATTTTGAACGCCAAAA-----GTCTTCTGTTTGA---AGATCCAATAAATTCCAAGGGCTGGGTCAGACTTTGTTTTGTAATGCTTTTTT----------------AGTCTCTTTAATTGACATAGGCCC------------------AAGCCCTCTAG-----TAGTAT------------GGGGATGACGCATCAAGAGGGG------CCGGGATAGCTCAGTTGGTAGAGCAGA--------TAGTAACGGCGAGCGAACCGGGAAGAGCCCAGCATGAAAATCGAACGGCGATGTCGTTTGAATTGTAGTCTGTAGAAGCATCCTCAGCGACGGACCGGGTTCAAGTCCCCTGGAAAGGGGCGCCAGAGAGGGTGAGAGCCCCGTCGTGCTCGGACCCTGTCGCACCACGAGGAGCTGTCAGCGAGTCGGGTTGTTTGGGAATGCAGCCCCAATCGGGCGGTAAATTCCGTCCAAGGCTAAATACTGGCGAGAGACCGATAGCGAACAAGTACCGCGAGGGAAAGATGAAAAGGACTTTGAAAAGAGAGTCAAAGAGTGCTTGAAATTGTCGGGAGGGAAGCGGATGGGGGCCGGCGATGCGCCTCGGTCGGATGCGGAACGGTGATGAGCCGGTCCGCCAATCGACTCGGGGTGTGGACCGACGCGGATTGCGGCGGCGGCCAAAGCCCGGGTTGTTGT--TATGCCCGTGGATACGTCGTTGCTGCGATCGTGGTGAGAAGCGCGCGCC-A-CTCGGCGTGCC-TCTGGCACCTGCGTGCTCTCGGCGTCGGCCTGTGGGCTCCCCATTCGGCCCGTCTTGAAACACGGACCAAGGAGTCTGACATGTGTGCGAGTCAACGGGCGAGTAAA-CCCGTAAGGCGCAAGGAAGCTGACTGGCGGGATCCCC-TAGCGGGTTGCACCGCCGACCGACCTAGACCTTTTGAGAAGGGTTCGAGTGTGAGCATACCTGTCGGGACCCGAAAGATGGTGAACTATGCCTGAGCGGGGCGAAGCCAGAGGAAACTCTGGTGGAGGCCCGCAGCGATACTGACGTGCAAATCGTTCGTCTGACTTGGGTATAGGGGCGAAAGACTAATCGAACCATCTAGTAGCTGGTTCCCTCCGAAGTTTCCCTCAGGATAGCTGGAGCTCGGGTGCGAGTTCTATCGGGTAAAGCCAATGATTAGAGGCATTGGGGACGCAACGTCTTCGACCTATTCTCAAACTTTAAATAGGTAGGACGGCACGGCTGCTTCGTTGAGCCGTGCCAAGGAATCGAGAGCTCCAAGTGGGCCATTTTTGGTAAGCAGAACTGGCGATGCGGGATGAACCGGAAGCCGGGTTACGGTGCCCAATTGCGCGCTAACCTAGAACCCACAAAGGGTGTTGGTCGATTAAGACAGCAGGACGGTGGTCATGGAAGTCGAAATCCGCTAAGGAGTGTGTAACAACTCACCTGCCGAATCAACTAGCCCCGAAAATGGATGGCGCTGAAGCGCGCAACCCACACCCGGCCGTCGGGGCAATTGTCAAGCCTCGATGAGTAGGAGGGCGCGGCGGTAGCTGTAAAACCTAGGGCGCGATCGATGCTTGCAAAAA------CGACTCGTGAATCATTGACACCGTAAACA--CGACCGACACAGGCGGCCCATTGGGTC--CCTGTTGTTGAGC-----AACAAAAT--CCGGCGCGACATGCGCCAAGGAATCTAAAT--TAGAA--TGG--AA---AT--GACGTG--TTGAGGTGGCC-GGTCCACTCGACTGTGTTGC---ATTTCTGAATA-TTAGAACGACTCTCGGCAACGGATATCTCGGCTCTCGCATCGATGAAGAACGTAGCGAAATGCGATACTTGGTGTGAATTGCAGAATCCCGTGAACCATCGAGTTTTTGAACGCAAGTTGCGCCCGAGAC----TTTGGTCGAGGGCACGTCTGCCTGGGCGTCACATGACGCATCGCAACCCATGTTTT--GCTTGTGGG-AATGGAGATTGGCCT-CCCGTGACGAGTGCACGGTTGGCTGAAATAGCAGCCTCGATGCTTGGAAGACGCGATCAATGGTGGTTGATGAGA----ACCCTTGTCGAACAA---ATG---ACGCGTTCGGATCGGCACAAATCGAGGTGGAGCACCCTT-TTCGTAT----------ACTTT
	Stephania_dielsiana				------------------------------TTGAATTATTATACTCCTGAATATGAAACCAAAGATACTGATACGCTAGCAGCATTCCGAGTAACTCCTCAACCTGGAGTTCCGCCTGAAGAAGCGGGGGCTGCGGTAGCTGCCGAATCCTCTACAGGTACATGGACCACTGTGTGGACCGATGGACTTACCAGCCTTGATCGTTACAAAGGACGATGCTACCACATTGAGCCCGTTGCTGGAGAAGAAAATCAATATATTTGTTATGTAGCTTACCCCTTAGACCTTTTTGAAGAAGGTTCTGTTACTAATATGTTTACTTCCATTGTGGGTAATGTTTTTGGGTTCAAAGCGCTGCGCGCTCTACGTCTGGAGGATCTGCGAATTCCTATTTCTTATATTAAAACTTTCCAAGGCCCGCCTCACGGCATCCAAGTTGAGAGGGATAAATTGAACAAGTACGGTCGTCCTCTATTGGGATGTACCATTAAACCAAAATTGGGATTATCCGCTAAGAACTACGGTAGAGCGGTTTATGAATGTCTCCGTGGTGGACTTGATTTTACCAAAGATGATGAGAACGTGAACTCCCAACCATTTATGCGTTGGAGAGACCGTTTCCTATTTTGTGCCGAAGCACTTTTTAAAGCACAGGCCGAAACAGGTGAAATCAAAGGGCATTACTTGAATGCTACTGCGGGTACATGTGAAGAAATGATAAAAAGGGCTGTATTTGCCAGAGAGTTAGGAGTCCCTATTGTAATGCATGACTACTTAACGGGAGGCTTCACTGCGAATACTAGCTTGGCTCATTATTGCCGAGATAATGGTCTACTTCTTCACATCCACCGCGCAATGCATGCAGTTATTGATAGACAGAAAAATCATGGTATGCATTTCCGTGTACTAGCTAAAGCGTTACGTATGTCCGGTGGAGATCATATTCACGCGGGTACCGTAGTAGGTAAACTGGAAGGGGAAAGAGAAATCACCTTGGGCTTTGTTGATTTATTACGCGATGATTTTATTGAAAAAGACCGCAGTCGCGGTATTTATTTCACTCAAGATTGGGTCTCTCTACCGGGTGTTTTGCCTGTGGCTTCGGGGGGTATTCACGTTTGGCATATGCCTGCTCTGACCGAGATTTTTGGAGATGATTCCGTACTACAGTTCGGTGGAGGAACTTTAGGACACCCTTGGGGAAATGCACCGGGTGCTGTAGCTAATCGAGTAGCTCTAGAAGCGTGTGTACAAGCTCGTAATGAAGGACGTGATCTTGCTCGCGAAGGTAATGAAATTATCCGTGCAGCTAGCAAATGGAGCCCTGAACTGGCTGCTGCTTGTGAGGTATGGAAGGAGATCAAATTTGAATTTGAAGCAATGGATATTGCACAAATTATTGGTCCGGTACTGGATGTAGTCTTTCCACCAGGCAAGATGCCTAATATTTACAACGCTTTGGTAGTGAAAGGTCAAGATACTGTCGGCCAGCAAATTAATGTAACTTGTGAAGTACAGCAATTATTAGGAAATAATCGAGTTAGAGCTGTAGCTATGAGTGCTACGGATGGTCTGATGAGAGGAATGGAAGTGATTGACACAGGAGCTCCTCTAAGTGTTCCAGTCGGTGGAGCAACTCTCGGACGCATTTTCAACGTTCTTGGAGAACCCGTTGATAATTTAGGTCCTGTAGATAGTCGCACAACATCTCCTATTCATAGGTCTGCGCCCGCCTTTATACAGTTAGATACAAAATTATCGATTTTTGAAACAGGAATAAAAGTAGTGGATCTTTTAGCTCCTTATCGCCGTGGAGGAAAAATAGGACTATTCGGAGGAGCTGGAGTGGGTAAAACAGTGCTCATCATGGAATTGATCAACAACATTGCCAAAGCTCATGGCGGCGTATCCGTATTTGGCGGAGTTGGGGAACGTACTCGTGAAGGAAATGATCTTTACATGGAAATGAAAGAATCTGGAGTGATTAATGAACAAAATATTGTAGAATCTAAAGTAGCACTAGTCTACGGTCAGATGAATGAACCGCCGGGAGCTCGGATGAGAGTTGGGTTGACTGCCCTAACCATGGCGGAATATTTCCGGGATGTTAATGAACAAGACGTACTTCTATTTATTGACAATATTTTTCGTTTCGTCCAAGCCGGATCCGAAGTCTCCGCTTTATTAGGCAGAATGCCTTCTGCTGTAGGTTATCAACCTACTCTTAGTACAGAAATGGGTTCTTTGCAAGAACGAATTACTTCTACCAAAGAGGGATCCATAACTTCTATTCAAGCAGTTTATGTCCCTGCGGACGATTTAACCGACCCCGCCCCTGCCACGACATTTGCACATTTAGATGCTACTACCGTACTATCAAGAGGACTAGCTGCCAAAGGTATCTATCCAGCAGTGGATCCTTTAGATTCTACGTCAACTATGCTCCAACCTCGGATTGTTGGCAAGGAACATTATGAAACTGCGCAAAGAGTTAAGCAAACTTCACAACGTTACAAAGAACTTCAAGACATTATAGCTATCCTTGGATTGGACGAATTGTCCGAAGAGGATCGTTTAACCGTAGCAAGAGCACGCAAAATTGAGCGTTTCTTATCACAACCCTTCTTCGTAGCAGAAGTATTTACCGGTTCTCCAGGAAAATATGTTGGTCTAACAGAAACAATTAGGGGGTTTCAACTGATCCTTTCCGGAGAACTAGATGGTCTTCCTGAGCAGGCCTTTTATTTGGTGGGTAACATCGATGAAGCTACCGCGAAGGC------------------------------------------------------------------------------------------------------------------------------------------------------------------------------------------------------------------------------------------------------------------------------------------------------------------------------------------------------------------------------------------------------------------------------------------------------------------------------------------------------------------------------------------------------------------------------------------------------------------------------------------------------------------------------------------TTTACGATTAACATCTTATAGAGCCTTTCTGGAGCGAACCTATTTCTATAGAAAAATGGAGCATCCTGTAGTAATTTTTCAAAATGATTTGAATTTTATCCTGAGGTTGTTCGGGGAGCCTTTCATGCATTATGTCAGATATCGGGGAAAAGCCATTCTGGTTTCAAAGGGGACTCCTCTTCTGATGAATAAATGGAACTATTACCTTATAAATCTCTGGCAATGTTATTTTCACTTGTGGTCTCAATTGGATAGGATTTATACAACCCAATTAGCCAATCATTATTTCGATTTTATGGACTATCTTTCAAGTGTACGACTAAATACTTCAGTAGTAAGGAGTCAAATGTTAGATAAGTCATTTATTATGGATATTCCGATTAAGAAGTTTGATAGTATAGTCCCAATTATTCCTTTGATTGGATCATTGGCTAAAGCGAAATTTTGTAATGTATCGGGCAACCCCACAAGTAAGCCGGCTTGGACCGATTCATCGGATTCTGATATTATCGATAGATTTGGGCGGATATACAAAAATCTTTCTCATTATTACAGTGGATCCTCAAAAAAAAAGAGTTTGTATCGAATAAAGTATATA---------------------------------------------------------------------------------------------------------------------------------------------------------------------------------------------------------------------------------------------------------------------------------------------------------------------------------------------------------------------------------------------------------------------------------------------------------------------------------------------------------------------------------------------------------------------------------------------------------------------------------------------------------------------------------------------------------------------------------------------------------------------------------------------------------------------------------------------------------------------------------------------------------------------------------------------------------------------------------TCTCAATTAGGGTATATCATGCTAGCTTTAGGTATGGGGTCTTATCGAGCTGCTTTATTTCATTTGATCACTCATGCCTATTCAAAAGCATTATTATTTTTAGGATCCGGATCCATTATTCATTCAATGGAACCCATTGTTGGATATTCTCCTGATAAAAGTCAGAACATGGCTCTGATGGGCGGTTTAACAAAATATATCCCAATTACAAAATTTGCTTTTTTATTGGGTACACTTTCGCTTTGTGGTATTCCACCTCTCGCTTGTTTTTGGTCAAAAGACGAAATTCTTAATGATAGTTGGTTGTACTCACCAATTTTCGCGATACTAGCCTTTTTCACAGCAGGATTAACTGCATTTTATATGTTTCGGGTGTATTTACTTACTTTTGAAGGGAATTTAAACATTCATTTTCAAAATTACAGCGGTAAAAAAAATAGCTCGTTGTATTCAATATCCATATGGGGTAAAAAT------GGAACGAAAACC------ATAACGAATCAATTTTTTTTCTCAAAAATGAAT------AAAAAGGAAAGGGCTTCCCTTTGTTCGAAAAAGACATATCCAATTGATGGAAATGTAAGAAATATGAGGCAACCTCTCGTTACTATT------ACTCAGTTTACTAATAAACAAACTTTACAGTATCCCCATGAATCGGAAAATACTATGCTCTTATCACTTGTTGCATTGGTCTTATTGACTTTTTTTGTTGGATATATAGGAATTCCCTTT------GATCAAGAAGGAGGGGATTTTGATATATTATCAAAATGGTTAACTCCGTCAATAAACCTTTTACATACAAATTCGAACAATTCTCTGGATTGGTATGAATTTGTCACAAATTCTTTTTTTTCAGTAAGTATAGCTTACTTTGGAATATTTATAGCGTCTCTTTTATATAGGCCCGTTTATTCATCTTTCCAGAATTTTGATTTGATAAATTCATTT---------GTTAAACTGGGCCCTAATAGAATTTTCTGG---------------------------------------------------------------------------------------------------------------------GTATGGAAACCTACTAAGTGAAAACTTTCAAATTCAGAGAACCCCTGGAATTAAAAATGGGCAATCCTGAGCCAAATCCTGTTTTCAGAAAACAAAAAA-AAAGGGGTTCAGAA------AAGGAGACTCAAAAGTGGATAGG-----TGCAGAGACTCAATGGAAGCTGTTCTAAGAAATGGAGTTGATTGCGTTGCGTTAGTGGAGGAAT-------CCTTCTAGTGAAACTCC--------------------CG-AAAGGATGAACTTA--------TCTAT-----ATACATACGTCTACGTACTGAAATATCAAAGATTCATGATGATCCGAATCTGT-------ATTTATGAAAAATGGAAGAATTTTTGTTTTTGTAAATCAATTCCAA--------GTTGAAGGAAGAATCGAACATTCACTGATCAAATCAGTCACTCCAT-----AGTCTG-----ATAGGTCTTTTGAAGAACTGA-------CTAATCGGACGAGAATAAAGATAGAGTCCCATTCTACGTGTCAATACCGACAACAATGAAATTTATAGTAAGAGGAAAATCCGTC----------------------------------------------------------------------GGCCAATTTTACTCCCTAACGAGTTAT--CTTTTCGGCAGCAGTTCCAAATTATCTATGTTTCTCGTTCGCTCTACTCTTTCCCAACCCAAATGGGTGGGAAGAGAAATGTTTTTC------TTTT-----ATCACAATACTTGTGATATATAC-------GTACAAATGAGCATC-----CATGGGCAAGGA-ATCCCAATTTGAATCATTCAAAGTCCG--TATGATATTAAA-----ATTTTGAACGCCAAAA-----GTATTCTGTTTGA---AGATCCGATTAATTCCAAGGGCTGGGTAAGACTTTTTTTTGTAATGCCTTTTT----------------AGTCTCTTTAATTGACATAGGCC-------------------AAGCCCTCTAG-----TAGTAT------------GGGGATGACGCATCAAGAGGGG------CCGGGATAGCTCAGTTGGTAGAGCAGA--------------------------------------AGCATGAAAATCGAACGGCGACGTCGTTTGAATTGTAGTCTGTAGAAGCATCCTCAGCGACGGACCGGGTTCAAGTCCCCTGGAAAGGGGCGCCAGAGAGGGTGAGAGCCCCGTCGTGCTCGGACCCTGTCGCACCACGAGGAGCTGTCATCGAGTCGGGTTGTTTGGGAATGCAGCCCCAATCGGGCGGTAAATTCCGTCCAAGGCTAAATACTGGCGAGAGTCCGATAGCGAACAAGTACCGCGAGGGAAAGATGAAAAGGACTTTGAAAAGAGAGTCAAAGAGTGCTTGAAATTGTCGGGAGGGAAGCGGATGGGGGCCGGCGATGCGCCTCGGTCGGATGCGGAACGGTGATGAGCCGGTCCGCCAATCGACTCGGGGTGTGGACCGACGCGGATTGCGGCGGCGGCCAAAGCCCGGGTTGTTGT--TATGCCCGTGGAGACGTCGTTGCTGCGATCGTGGTGAGAAGCGCGCGCC-A-TTCGGCGTGCC-TCCGGTACCTGCGCGCTCTCGGCGTCGGCCTGTGGGCTCCCCATTCGGCCCGTCTTGAAACACGGACCAAGGAGTCTGACATGTGTGCGAGTCAACGGGCAAGTAAA-CCCGTAAGGCGCAAGGAAGCTGATTGGCGGGATCCCT-TAGCGGGTTGCACCGCCGACCGACCTAGACCTTTTGAGAAGGGTTCGAGTGTGAGCATACCTGTCGGGACCCGAAAGATGGTGAACTATGCCTGAGCGGGGCGAAGCCAGAGGAAACTCTGGTGGAGGCCCGCAGCGATACTGACGTGCAAATCGTTCGTCTGACTTGGGTATAGGGGCGAAAGACTAATCGAACCATCTAGTAGCTGGTTCCCTCCGAAGTTTCCCTCAGGATAGCTGGAGCTCGGGTGCGAGTTCTATCGGGTAAAGCCAATGATTAGAGGCATTGGGGACGCAACGTCTTCGACCTATTCTCAAACTTTAAATAGGTAGGACGGCATGGCTGCTTCGTTGAGCTGTGCCAAGGAATCGAGAGCTCCAAGTGGGCCATTTTTGGTAAGCAGAACTGGCGATGCGGGATGAACCGGAAGCCGGGTTACGGTGCCCAATTGCGCGCTAACCTAGAACCCACAAAGGGTGTTGGTCGATTAAGACAGCAGGACGGTGGTCATGGAAGTCGAAATCCGCTAAGGAGTGTGTAACAACTCACCTGCCGAATCAACTAGCCCCGAAAATGGATGGCGCTGAAGCGCGCAACCCACACCCGGCCGTCGGGGCAATTGTCAAGCCCCGATGAGTAGGAGGGCGCGGCGGTAGC-------------------TTGATGCTTGCAAAA-------CGACCCGTGAACCATTGACACCGTAA-CA--TTTGCGACGCAGGCGGCCCATTGGGTC--CTTGTTGTTCAGC-----AACAAAAT--CCGGCGCGACATGCGCCAAGGAATCTAAAT--TAGAA--TAG--AA---AT--GACACG--TTGAAGTGGTT-CGTCCACTTCATCGTGTTGC---GTTTCTTAATA-GTTGAACGACTCTCGACAACGGATATCTCGGCTCTCGCATCGATGAAGAACGTAGCGAAATGCGATACTTGGTGTGAATTGCAGAATCCCGTGAACCATCGAGTTTTTGAACGCAAGTTGCGCCCGAGAC----TTCGGTTGAGGGCACGCCTGCCTGGGCGTCACATGATGCACCGCAATCCATTTTTT--GCATGTGGT-AATGGAGATTGGCCT-CCCGCGACGAGTGCACGGTTGGCTAAAATAGCAGCCTCGATGCTTGGAAGACGCGATCAGTGGTGGTTGATGAGA----ACCTTTGTCAAACGA---GTG---ACGCGTTCGGATCGGCACGAATCGAGGTGGAGCACCCTT-TTCATAT----------ACTTT
	Stephania_hainanensis			------------------------------TTGAATTATTATACTCCTGAATATGAAACCAAAGATACTGATACGCTAGCAGCATTCCGAGTAACTCCTCAACCTGGAGTTCCGCCTGAAGAAGCGGGGGCTGCGGTAGCTGCCGAATCCTCTACAGGTACATGGACCACTGTGTGGACCGATGGACTTACCAGCCTTGATCGTTACAAAGGACGATGCTACCACATTGAGCCCGTTGCTGGAGAAGAAAATCAATATATTTGTTATGTAGCTTACCCCTTAGACCTTTTTGAAGAAGGTTCTGTTACTAATATGTTTACTTCCATTGTGGGTAATGTTTTTGGGTTCAAAGCGCTGCGCGCTCTACGTCTGGAGGATCTGCGAATTCCTATTTCTTATATTAAAACTTTCCAAGGCCCGCCTCACGGCATCCAAGTTGAGAGGGATAAATTGAACAAGTACGGTCGTCCTCTATTGGGATGTACCATTAAACCAAAATTGGGATTATCCGCTAAGAACTACGGTAGAGCGGTTTATGAATGTCTCCGTGGTGGACTTGATTTTACCAAAGATGATGAGAACGTGAACTCCCAACCATTTATGCGTTGGAGAGACCGTTTCCTATTTTGTGCCGAAGCACTTTTTAAAGCACAGGCCGAAACAGGTGAAATCAAAGGGCATTACTTGAATGCTACTGCGGGTACATGTGAAGAAATGATAAAAAGGGCTGTATTTGCCAGAGAGTTAGGAGTCCCTATTGTAATGCATGACTACTTAACGGGAGGCTTCACTGCGAATACTAGCTTGGCTCATTATTGCCGAGATAATGGTCTACTTCTTCACATCCACCGCGCAATGCATGCAGTTATTGATAGACAGAAAAATCATGGTATGCATTTCCGTGTACTAGCTAAAGCGTTACGTATGTCCGGTGGAGATCATATTCACGCGGGTACCGTAGTAGGTAAACTGGAAGGGGAAAGAGAAATCACCTTGGGCTTTGTTGATTTATTACGCGATGATTTTATTGAAAAAGACCGCAGCCGCGGTATTTATTTCACTCAAGATTGGGTCTCTCTACCGGGTGTTTTGCCTGTGGCTTCGGGGGGTATTCACGTTTGGCATATGCCTGCTCTGACCGAGATTTTTGGAGATGATTCCGTACTACAGTTCGGTGGAGGAACTTTAGGACACCCTTGGGGAAATGCACCGGGTGCTGTAGCTAATCGAGTAGCTCTAGAAGCGTGTGTACAAGCTCGTAATGAAGGACGTGATCTTGCTCGCGAAGGTAATGAAATTATCCGTGCAGCTAGCAAATGGAGCCCTGAACTGGCTGCTGCTTGTGAGGTATGGAAGGAGATCAAATTTGAATTTGAAGCAATGGAT----------TTATTGGTCCGGTACTGGATGTAGTCTTTCCACCAGGCAAGATGCCTAATATTTACAACGCTTTGGTAGTGAAAGGTCAAGATACTGTCGGCCAGCAAATTAATGTAACTTGTGAAGTACAGCAATTATTAGGAAATAATCGAGTTAGAGCTGTAGCTATGAGTGCTACGGACGGTCTGATGAGAGGAATGGAAGTGATTGACACAGGAGCTCCTCTAAGTGTTCCAGTCGGTGGAGCAACTCTCGGACGCATTTTCAACGTTCTTGGAGAACCCGTTGATAATTTAGGTCCTGTAGATAGTCGCACAACATCTCCTATTCATAGGTCTGCGCCCGCCTTTATACAGTTAGATACAAAATTATCGATTTTTGAAACAGGAATAAAAGTAGTGGATCTTTTAGCTCCTTATCGCCGTGGAGGAAAAATAGGACTATTCGGAGGAGCTGGAGTGGGTAAAACAGTGCTCATCATGGAATTGATCAACAACATTGCCAAAGCTCATGGCGGCGTATCCGTATTTGGCGGAGTTGGGGAACGTACTCGTGAAGGAAATGATCTTTACATGGAAATGAAAGAATCTGGAGTGATTAATGAACAAAATATTGTAGAATCTAAAGTAGCACTAGTCTACGGTCAGATGAATGAACCGCCGGGAGCTCGGATGAGAGTTGGGTTGACTGCCCTAACCATGGCGGAATATTTCCGGGATGTTAATGAACAAGACGTACTTCTATTTATTGACAATATTTTTCGTTTCGTCCAAGCCGGATCCGAAGTCTCCGCTTTATTAGGCAGAATGCCTTCTGCTGTAGGTTATCAACCTACTCTTAGTACAGAAATGGGTTCTTTGCAAGAACGAATTACTTCTACCAAAGAGGGATCCATAACTTCTATTCAAGCAGTTTATGTCCCTGCGGACGATTTAACCGACCCCGCCCCTGCCACGACATTTGCACATTTAGATGCTACTACCGTACTATCAAGAGGACTAGCTGCCAAAGGTATCTATCCAGCAGTGGATCCTTTAGATTCTACGTCAACTATGCTCCAACCTCGGATTGTTGGCAAGGAACATTATGAAACTGCGCAAAGAGTTAAGCAAACTTCACAACGTTACAAAGAACTTCAAGACATTATAGCTATCCTTGGATTGGACGAATTGTCCGAAGAGGATCGTTTAACCGTAGCAAGAGCACGCAAAATTGAGCGTTTCTTATCACAACCCTTCTTCGTAGCAGAAGTATTTACCGGTTCTCCAGGAAAATATGTTGGTCTAACAGAAACAATTAGGGGGTTTCAACTGATCCTTTCCGGAGAACTAGATGGTCTTCCTGAGCAGGCCTTTTATTTGGTGGGTAACATCGATGAAGCTACCGCGAA-----------------------------------------------------------------------------------------------------------------------------------------------------------------------------------------------------------------------------------------------------------------------------------------------------------------------------------------------------------------------------------------------------------------------------------------------------------------------------------------------------------------------------------------------------------------------------------------------------------------------------------------------------------------------------------------------------------------------------AGCGAACCTATTTCTATAGAAAAATGGAGCATCCTGTAGTAATTTTTCAAAATGATTTGAATTTTATCCTGAGGTTGTTCGGGGAGCCTTTCATGCATTATGTCAGATATCGGGGAAAAGCCATTCTGGTTTCAAAGGGGACTCCTCTTCTGATGAATAAATGGAACTATTACCTTATAAATCTCTGGCAATGTTATTTTCACTTGTGGTCTCAATTGGATAGGATTTATACAACCCAATTAGCCAATCATTATTTCGATTTTATGGACTATCTTTCAAGTGTACGACTAAATACTTCAGTAGTAAGGAGTCAAATGTTAGATAAGTCATTTATTATGGATATTCCGATTAAGAAGTTTGATAGTATAGTCCCAATTATTCCTTTGATTGGATCATTGGCTAAAGCGAAATTTTGTAATGTATCGGGCAACCCCACAAGTAAGCCGGCTTGGACCGATTCATCGGATTCTGATATTATCGATAGATTTGGGCGGATATACAAAAATCTTTCTCATTATTACAGTGGATCCTCAAAAAAAAAGAGTTTGTATCGAATAAAGTATATA------------------------------------------------------------------------------------------------------------------------------------------------------------------------------------------------------------------------------------------------------------------------------------------------------------------------------------------------------------------------------------------------------------------------------------------------------------------------------------------------------------------------------------------------------------------------------------------------------------------------------------------------------------------------------------------------------------------------------------------------------------------------------------------------------------------------------------------------------------------------------------------------------------------------------------------------------------------------------------CAATTAGGGTATATCATGCTAGCTTTAGGTATGGGGTCTTATCGAGCTGCTTTATTTCATTTGATCACTCATGCCTATTCAAAAGCATTATTATTTTTAGGATCCGGATCCATTATTCATTCAATGGAACCCATTGTTGGATATTCTCCTGATAAAAGTCAGAACATGGCTCTGATGGGCGGTTTAACAAAATATATCCCAATTACAAAATTTGCTTTTTTATTGGGTACACTTTCGCTTTGTGGTATTCCACCTCTCGCTTGTTTTTGGTCAAAAGACGAAATTCTTAATGATAGTTGGTTGTACTCACCAATTTTCGCGATACTAGCCTTTTTCACAGCAGGATTAACTGCATTTTATATGTTTCGGGTGTATTTACTTACTTTTGAAGGGAATTTAAACATTCATTTTCAAAATTACAGCGGTAAAAAAAATAGCTCGTTGTATTCAATATCCATATGGGGTCAAAAT------GGAACGAAAACC------ATAACGAATCAATTTTTTTTCTCAAAAATGAAT------AAAAAGGAAAGGGCTTCCCTTTGTTCGAAAAAGACATATCCAATTGATGGAAATGTAAGAAATATGAGGCAACCTCTCGTTACTATT------ACTCAGTTTACTAATAAACAAACTTTACAGTATCCCCATGAATCGGAAAATACTATGCTCTTATCACTTGTTGCATTGGTCTTATTGACTTTTTTTGTTGGATATATAGGAATTCCCTTT------GATCAAGAAGGAGGGGATTTTGATATATTATCAAAATGGTTAACTCCGTCAATAAACCTTTTACATACAAATTCGAACAATTCTCTGGATTGGTATGAATTTGTCACAAATTCATTTTTTTCAGTAAGTATAGCTTACTTTGGAATATTTATAGCGTCTCTTTTATATAGGCCCTTTTATTCATCTTTCCAGAATTTTGATTTGATAAATTCATTT---------GTTAAACTGGGCCCTAATAGAATTTTCTGGGACCAAATAATCAAT------------------------------------------------------------------------------------------------------GTATGGAAACCTACTAAGTGAAAACTTTCAAATTCAGAGAACCCCTGGAATTAAAAATGGGTAATCCTGAGCCAAATCCTGTTTTCAGAAAACAAAAAA-AAAGGGGTTCAGAA------AAGGAGACTCAAAAGTGGATAGG-----TGCAGAGACTCAATGGAAGCTGTTCTAAGAAATGGAGTTGATTGCGTTGCGTTAGTGGAGGAAT-------CCTTCTAGTGAAACTCC--------------------CG-AAAGGATGAACTTA--------TCTAT-----ATACATACGTCTACGTACTGAAATATCAAAGATTCATGATGATCCGAATCTGT-------ATTTATGAAAAATGGAAGAATTTTTGTTTTTGTAAATCAATTCCAA--------GTTGAAGGAAGAATCGAACATTCACTGATCAAATCAGTCACTCCAT-----AGTCTG-----ATAGGTCTTTTGAAGAACTGA-------CTAATCGGACGAGAATAAAGATAGAGTCCCATTCTACGTGTCAATACCGACAACAATGAAATTTATAGTAAGAGGAAAATCCGTCGACTTTAGAAATCGTGAGGGTTCAAGTCCCTCT---------ATCCCCAAG---------AAAAAGAAAAGGCCAATTTTACTCCCTAACGAGTTAT--CTTTTCGGCAGCAGTTCCAAATTATCTATGTTTCTCGTTCGCTCTACTCTTTCCCAACCCAAATGGGTGGGAAGAGAAATGTTTTTC------TTTT-----ATCACAATACTTGTGATATATAC-------GTACAAATGAGCATC-----CATGGGCAAGGA-ATCCCAATTTGAATCATTCAAAGTCCG--TATGATATTAAA-----ATTTTGAACGCCAAAA-----GTATTCTGTTTGA---AGATCCGATTAATTCCAAGGGCTGGGTAAGACTTTTTTT-GTAATGCCTTTTT----------------AGTCTCTTTAATTGACATAGGCC-------------------AAGCCCTCTAG-----TAGTAT------------GGGGATGACGCACCAAGAGGGG------CCGGGATAGCTCAGTTGGTAGAGCAGAGATTCCCTTAGTAACGGCGAGCGAACCGGGAAGAGCCCAGCATGAAAATCGAACGGCGACGTCGTTTGAATTGTAGTCTGTAGAAGCATCCTCAGCGACGGACCGGGTTCAAGTCCCCTGGAAAGGGGCGCCAGAGAGGGTGAGAGCCCCGTCGTGCTCGGACCCTGTCGCACCACGAGGAGCTGTCATCGAGTCGGGTTGTTTGGGAATGCAGCCCCAATCGGGCGGTAAATTCCGTCCAAGGCTAAATACTGGCGAGAGTCCGATAGCGAACAAGTACCGCGAGGGAAAGATGAAAAGGACTTTGAAAAGAGAGTCAAAGAGTGCTTGAAATTGTCGGGAGGGAAGCGGATGGGGGCCGGCGATGCGCCTCGGTCGGATGCGGAACGGTGATGAGCCGGTCCGCCAATCGACTCGGGGTGTGGACCGACGCGGATTGCGGCGGCGGCCAAAGCCCGGGTTGTTGT--TATGCCCGTGGAGACGTCGTTGCTGCGATCGTGGTGAGAAGCGCGCGCC-A-TTCGGCGTGCC-TCCGGTACCTGCGCGCTCTCGGCGTCGGCCTGTGGGCTCCCCATTCGGCCCGTCTTGAAACACGGACCAAGGAGTCTGACATGTGTGCGAGTCAACGGGCAAGTAAA-CCCGTAAGGCGCAAGGAAGCTGATTGGCGGGATCCCT-TAGCGGGTTGCACCGCCGACCGACCTAGACCTTTTGAGAAGGGTTCGAGTGTGAGCATACCTGTC-----------------------------------------------------------------------------------------------------------------------------------------------------------------------------------------------------------------------------------------------------------------------------------------------------------------------------------------------------------------------------------------------------------------------------------------------------------------------------------------------------------------------------------------------------------------------------------------------------------------------------------TTGATGCTTGCAAAA-------CGACCCGTGAACCATTGACACCGTAA-CA--TTTGCGACGCAGGCGGCCCATTGGGTC--CTTGTTGTTCAGC-----AACAAAAT--CCGGCGCGACATGCGCCAAGGAATCTAAAT--TAGAA--TAG--AA---AT--GACACG--TTGAAGTGGTT-CGTCCACTTCATCGTGTTGC---GTTTCTTAATA-GTTGAACGACTCTCGACAACGGATATCTCGGCTCTCGCATCGATGAAGAACGTAGCGAAATGCGATACTTGGTGTGAATTGCAGAATCCCGTGAACCATCGAGTTTTTGAACGCAAGTTGCGCCCGAGAC----TTCGGTTGAGGGCACGCCTGCCTGGGCGTCACATGATGCACCGCAATCCATTTTTT--GCATGTGGT-AATGGAGATTGGCCT-CCCGCGACGAGTGCACGGTTGGCTAAAATAGCAGCCTCGATGCTTGGAAGACGCGATCAGTGGTGGTTGATGAGA----ACCTTTGTCAAACGA---GTG---ACGCGTTCGGATCGGCACGAATCGAGGTGGAGCACCCTT-TTCATAT----------ACTTT
	Stephania_herbacea				-------------------------------------------------------------------------------------------------------------------------------------------------------------------------------------------------------------------------------------------------------------------------------------------------------------------------------------------------------------------------------------------------------------------------------------------------------------------------------------------------------------------------------------------------------------------------------------------------------------------------------------------------------------------------------------------------------------------------------------------------------------------------------------------------------------------------------------------------------------------------------------------------------------------------------------------------------------------------------------------------------------------------------------------------------------------------------------------------------------------------------------------------------------------------------------------------------------------------------------------------------------------------------------------------------------------------------------------------------------------------------------------------------------------------------------------------------------------------------------------------------------------------------------------------------------------------------------------------------------------------------------------------------------------------------------------------------------------------------------------------------------------------------------------------------------------------------------------------------------------------------------------------------------------------------------------------------------------------------------------------------------------------------------------------------------------------------------------------------------------------------------------------------------------------------------------------------------------------------------------------------------------------------------------------------------------------------------------------------------------------------------------------------------------------------------------------------------------------------------------------------------------------------------------------------------------------------------------------------------------------------------------------------------------------------------------------------------------------------------------------------------------------------------------------------------------------------------------------------------------------------------------------------------------------------------------------------------------------------------------------------------------------------------------------------------------------------------------------------------------------------------------------------------------------------------------------------------------------------------------------------------------------------------------------------------------------------------------------------------------------------------------------------------------------------------------------------------------------------------------------------------------------------------------------------------------------------------------------------------------------------------------------------------------------------------------------------------------------------------------------------------------------------------------------------------------------------------------------------------------------------------------------------------------------------------------------------------------------------------------------------------------------------------------------------------------------------------------------------------------------------------------------------------------------------------------------------------------------------------------------------------------------------------------------------------------------------------------------------------------------------------------------------------------------------------------------------------------------------------------------------------------------------------------------------------------------------------------------------------------------------------------------------------------------------------------------------------------------------------------------------------------------------------------------------------------------------------------------------------------------------------------------------------------------------------------------------------------------------------------------------------------------------------------------------------------------------------------------------------------------------------------------------------------------------------------------------------------------------------------------------------------------------------------------------------------------------------------------------------------------------------------------------------------------------------------------------------------------------------------------------------------------------------------------------------------------------------------------------------------------------------------------------------------------------------------------------------------------------------------------------------------------------------------------------------------------------------------------------------------------------------------------------------------------------------------------------------------------------------------------------------------------------------------------------------------------------------------------------------------------------------------------------------------------------------------------------------------------------------------------------------------------------------------------------------------------------------------------------------------------------CTACTAAGTGAAAACTTTCAAATTCAGAGAACCCCTGGAATTAAAAATGGGCAATCCTGAGCCAAATCCTGTTTTCAGAA------------------------------AAGGAGACTCAAAAATGGATAGG-----TGCAGAGACTCAATGGAAGCTGTTCTAAGAAATGGAGTTGATTGCGTTGCGTTAGTGGAGGAAT-------CCTTATATTGAAACTCCAGAAA---------------AG-AAAGGATGAACTTA--------TCTAT-----ATACATACGTCTACGTACTGAAATATCAAAGATTCGTGATGATCCGAATCCGT-------ATTTATGAAAAATGGAAGAATTTTTGTTTTTGTAAATCAATTCCAAAATTCCAAGTTGAAGGAAGATTCGAACATTCACTGATCAAATCAGTCACTCCAT-----AGTCTG-----ATAGGTCTTTTGAAGAACTGACTAATCACTAATCGGACGAGAATAAAGATAGAGTCCCATTCTACGTGTCAATACCGACAACAATGAAATTTATAGTAAGAGGAAAATCCGTCGACTTTAGAAATCGTGAGG--------------------------------------------------------------------------------CTTTTCGGCAGCAGTTCCAAATTAGCTATGTTTCTCGTTCGCTCTGCTCTTTCCCAACCTAAATGGGTGGGAAGAGAAATGTTTCTCTTTTTCTTTT-----ATCACAATACTTGTGATATATAC-------GTACAAATGAGCATC-----TATGGGCAAGGA-ATCCCAATTTGAATCATTCACAGTCCG--TATTATATTATA-----ATTTTGAACGCCAAAA-----GTATTCTGTTTGA---AGATCCAAGAAATTACAAGGACTGGGTAAGACTTTGTTTTGCAATGCTTTTTT----------------AGTCTCTTTAATTGACATAGGCCC------------------AAGCCCTCTAG-----TAGTAT------------GGGGATAACGCATCGAGAGGGG------CCGGGATAG-----------------------------------------------------------------------------------------------------------------------------------------------------------------------------------------------------------------------------------------------------------------------------------------------------------------------------------------------------------------------------------------------------------------------------------------------------------------------------------------------------------------------------------------------------------------------------------------------------------------------------------------------------------------------------------------------------------------------------------------------------------------------------------------------------------------------------------------------------------------------------------------------------------------------------------------------------------------------------------------------------------------------------------------------------------------------------------------------------------------------------------------------------------------------------------------------------------------------------------------------------------------------------------------------------------------------------------------------------------------------------------------------------------------------------TCGATAGCCTCCGAA-------CGACCCGTGAACCATTGGCACCGCTA-GT--CGATCGACGCGGGAGGCC-ACCCGGCC--CCCGTAGTCGAGG-----AACAAAAC--CCGGCGCGTCGAGCGCCAAGGAATCTATAT--CAGAA--TGG--AA---GC--GACACG--TCG-GGCGGCT-GGCCCGCTCGGCGACGTCGC---TCTTTCGAATA-CTTTAACGACTCTCGGCAACGGATATCTCGGCTCTCGCATCGATGAAGAACGTAGCGAAATGCGATACTTGGTGTGAATTGCAGAATCCCGTGAACCATCGAGTCTTTGAACGCAAGTTGCGCCCGAGAC----TTCTGTCGAGGGCACGTCTGCCTGGGCGTCACGCGACGCACCACCACCCACCCTTT---CGTGTGGG-AGTGTAGATTGGCCT-CCCGCGACGAGTTCGCGGTTGGCTGAAATATTAGCCCCGACGCCTGGACGACGCGATCAGCGGTGGTTGATGAGA----AGCCTTGTCAAGCAA---GTG---ACGCGCTCGGACTGGCACGGATCGGGGCGGAGCACCCCT-TCGACAT----------ACCTT
	Stephania_intermedia			-------------------AAGATTACAAATTGACTTATTATACTCCTGAATATGAAACCAAAGATACTGATACGCTAGCAGCATTCCGAGTAACTCCTCAACCTGGAGTTCCGCCTGAAGAAGCGGGGGCTGCGGTAGCTGCCGAGTCCTCTACAGGTACATGGACAACTGTGTGGACCGATGGACTTACCAGCCTTGATCGTTACAAAGGACGATGCTACCACATTGAGCCCGTTCCTGGAGAAGAAAGTCAATATATTTGTTATGTAGCTTACCCCTTAGACCTTTTTGAAGAAGGTTCTGTTACTAATATGTTTACTTCCATTGTGGGTAATGTTTTTGGGTTCAAAGCGCTGCGCGCTCTACGTCTGGAGGATCTGCGAATTCCTATTGCTTATATTAAAACTTTCCAAGGCCCGCCTCACGGCATCCAAGTTGAGAGGGATAAATTGAACAAGTACGGTCGTCCTCTATTGGGATGTACCATTAAACCAAAATTGGGATTATCCGCTAAGAACTACGGTAGAGCGGTTTATGAATGTCTCCGTGGTGGACTTGATTTTACCAAAGATGATGAGAACGTGAACTCCCAACCATTTATGCGTTGGAGAGACCGTTTCCTATTTTGTGCCGAAGCAATTTATAAAGCACAGGCCGAAACAGGTGAAATCAAAGGGCATTACTTGAATGCTACTGCGGGTACATGTGAAGAAATGATCAAAAGGGCTGTATTTGCCAGAGAGTTAGGAGTCCCTATTGTAATGCATGACTACTTAACGGGAGGCTTCACTGCGAATACTAGCTTGGCTCATTATTGCCGAGATAATGGTCTACTTCTTCACATCCACCGCGCAATGCATGCAGTTATTGATAGACAGAAAAATCATGGTATGCATTTCCGTGTACTAGCTAAAGCGTTACGTATGTCCGGTGGAGATCATATTCACGCGGGTACCGTAGTAGGTAAACTAGAGGGGGAAAGAGAAATCACCTTGGGCTTTGTTGATTTATTACGCGATGATTTTATTGAAAAAGACCGCAGTCGCGGTATTTATTTCACTCAAGATTGGGTCTCTCTACCGGGTGTTTTGCCTGTGGCTTCCGGGGGTATTCACGTTTGGCATATGCCTGCTCTGACCGAGATTTTTGGAGATGATTCCGTACTACAGTTCGGTGGAGGAACTTTAGGACACCCTTGGGGAAATGCACCGGGTGCTGTAGCTAATCGAGTAGCTCTAGAAGCGTGTGTACAAGCTCGTAATGAAGGACGTGATCTTGCTCGCGAAGGTAATGAAATTATCCGTGAAGCTAGCAAATGGAGCCCTGAACTGGCTGCTGCTTGTGAGGTATGGAAGGAGATCAAATTCGAATTTGAAGCAGTGGATATTGCACAAATTATTGGTCCGGTACTGGATGTAGTCTTTCCACCAGGCAAGATGCCTAATATTTACAACGCTTTGGTAGTGAAAGGTCAAGATACTGTCGGCCAGCAAATTAATGTAACTTGTGAAGTACAGCAATTATTAGGAAATAATCGAGTTAGAGCTGTAGCTATGAGTGCTACGGATGGTCTGATGAGAGGAATGGAAGTGATTGACACAGGAGCTCCTCTAAGTGTTCCAGTCGGTGGAGCAACTCTCGGACGCATTTTCAACGTTCTTGGAGAACCCGTTGATAATTTAGGTCCTGTAGATAGTCGCACAACATCTCCTATTCATAGGTCTGCGCCCGCCTTTATACAGTTAGATACAAAATTATCTATTTTTGAAACAGGAATTAAAGTAGTGGATCTTTTAGCTCCTTATCGCCGTGGAGGAAAAATAGGACTATTCGGAGGAGCTGGAGTGGGTAAAACAGTGCTCATCATGGAATTGATCAACAACATTGCCAAAGCTCATGGCGGCGTATCCGTATTTGGCGGAGTTGGGGAACGTACTCGTGAAGGAAATGATCTTTACATGGAAATGAAAGAATCTGGAGTGATTAATGAACAAAATATTGTAGAATCAAAAGTAGCACTAGTCTACGGTCAGATGAATGAACCGCCGGGAGCTCGGATGAGAGTTGGG-------------------------------------------------------------------------------------------------------------------------------------------------------------------------------------------------------------------------------------------------------------------------------------------------------------------------------------------------------------------------------------------------------------------------------------------------------------------------------------------------------------------------------------------------------------------------------------------------------------------------------------------------------------------------------------------------------------------------------------------------------------------------------------------------------------------------------------------------------------------------------------------------------------------------------------------------------------------------------------------------------------------------------------------------------------------------------------------------------------------------------------------------------------------------------------------------------------------------------------------------------------------------------------------------------------------------------------------------------------------------------------------------------------------------------ATTTACGATTAACATCTTATAGAGCCTTTCTGGAGCGAACCTATTTCTATAGAAAAATGGAGCATCTTGTAGTAATTTTTCAAAATGATTTGAATTTTATCCTGAGGTTGTTCGGGGAGCCTTTCATGCATTATGTCAGATATCGGGGAAAAGCCATTCTGGTTTCAAGGGGGACTCCTCTTCTGATGAATAAATGGAACTATTACCTTGTAAATCTCTCGCAATGTTATTTTCACTTGTGGTCTCAATTGGATAGGATTTATACAACCCAATTAGCCAATCATTATTTCGATTTTATGGACTATCTTTCAAGTGTACGACTAAATACTTCAGTAGTAAGGAGTCAAATGTTAGATAAGTCATTTATTATGGATATTCCGATTAAGAAGTTTGATAGTATAGTCCCAATTATTCCTTTGATTGGATCATTGGCTAAAGCGAAATTTTGTAATGTATCGGGCAACCCCACAAGTAAGCCGGCTTGGACCGATTCATCGGATTCTGATATTATCGATAGATTTGGGCGGATATACAAAAATCTTTCTCATTATTACAGTGGATCCTCAAAAAAAAAGAGTTTGTATCGAATAAAGTATATA--------------------------------------------------------------------------------------------------------------------------------------------------------------------------------------------------------------------------------------------------------------------------------------------------------------------------------------------------------------------------------------------------------------------------------------------------------------------------------------------------------------------------------------------------------------------------------------------------------------------------------------------------------------------------------------------------------------------------------------------------------------------------------------------------------------------------------------------------------------------------------------------------------------------------------------------------------------------------------------------------------------------GGGGTCTTATCGAGCTGCTTTATTTCATTTGATCACTCATGCCTATTCAAAAGCATTATTATTTTTAGGATCCGGATCCGTTATTCATTCAATGGAACCCATTGTTGGATATTCTCCTGATAAAAGTCAGAACATGGCTCTGATGGGCGGTTTAACAAAATATATCCCAATTACAAAATTTGCTTTTTTATTGGGTACACTTTCGCTTTGTGGTATTCCACCTCTCGCTTGTTTTTGGTCAAAAGACGAAATTCTTAATGATAGTTGGTTGTACTCACCAATTTTCGCGATACTAGCCTGTTTCACAGCAGGATTAACTGCATTTTATATGTTTCGGGTGTATTTACTTACTTTTGAAGGGAATTTAAACATTCATTTTCAAAATTACAGTGGTAAAAAAAATAGCTCGTTGTATTCAATATCCATATGGGGTAAAAAA------GGAACGAAAACC------ATAAAGAATCTATTTTTTTTCTCAAAAATGAAT------AAAAAGGAAAGGGCTTCCCTTTGTTCGAAAAAGACATATCCAATTGATGGAAATGTAAGAAATATGATGCAACCTCTCGTTACTATT------ACTCAGTTTACTAATAAACAAACTTTACAGTATCCCCATGAATCGGACAATACTATGCTCTTATCACTTCTTGCATTGGTCTTATTGACTTTTTTTGTTGGATATATAGGAATTCCCTTT------GATCAAGAAGGAGGGGATTTTGATATATTATCAAAATGGTTAACTCCGTCAATAAACCTTTTACATACAAATTCGAACAATTCTCTGGATTGGTATGAATTTGTCACAAATTCCTTTTTTTCAGTAAGTATAGCTTACTTTGGAATATTTATAGCGTCTCTTTTATATAGGCCCGTTTATTCATCTTTCCAGAATTTTTCTTTGATAAATTCATTT---------GTTAAAATGGGCCCTAATAGA------------------------------------------------------------------------------------------------------------------------------GTATGGAAACCTACTAAGTGAAAACTTTCAAATTCAGAGAACCCCTGGAATTAAAAATGGGCAATCCTGAGCCAAATCCTGTTTTCAGAAAACAAACAA-AAAGGGGTTCAGAA------AAGGAGACTCAAAAGTGGATAGG-----TGCAGAGACTCAATGGAAGCTGTTCTAAGAAATGGAGTTGATTGCGTTGCGTTAGTGGAGGAAT-------CCTTCTAGTGAAACTCC--------------------AG-AAAGGATGAACTTA--------TCTAT-----ATACATACGTCTACGTACTGAAATATCAAAGATTCATGATGATCCGAATCCGT-------ATTTATGAAAAATGGAAGAATTTTTGTTTTTGTAAATCAATTCCAA--------GTTGAAGGAAGAATCGAACATTCACTGATCAAATCAGTCACTCCAT-----AGTCTG-----ATAGGTCTTTTGAAGAACTGA-------CTAATCGGACGAGAATAAAGATAGAGTCCCATTCTACGTGTCAATACCGACAACAATGAAATTTATAGTAAGAGGAAAATCCGTCGACTTTAGAAATCGTGAGGGTTCNNNNNNNNNN---------NTCCCCAAG---------AAAAAGAAAAGGCCAATTTTACTCCCTAACGAGTTAT--CTTTTCGGCAGCAGTTCCAAATTATCCATGTTTCTCGTTCGCTCTACTCTTTCCCAACCCAAATGGGTGGGAA-----ATGTTTTTC------TTTT-----ATCACAATACTTGTGATATATAC-------GTACAAATGAGCATC-----TATGGGCAAGGA-ATCCCAATTTGAATCATTCACAGTCCG--TATGATATTAAA-----ATTTTGAACGCTAAAA-----GTATTCTGTTTGA---AGATCCAATTAATTC---------GGTAAGACTTTGTTTTGTAATGCTTTTTT----------------AGTCTCTTTAATTGACATAGGCCC------------------AAGCCCTCTAG-----TAGTAT------------GGGGATGACGCATCAAGAGGGG------CCGGGATAGCTCAGTTGGTAGAGCAAA------------------------------------------------------------------------------------------------------------------------------------------------------------------------------------------------------------------------------------------------------------------------------------------------------------------------------------------------------------------------------------------------------------------------------------------------------------------------------------------------------------------------------------------------------------------------------------------------------------------------------------------------------------------------------------------------------------------------------------------------------------------------------------------------------------------------------------------------------------------------------------------------------------------------------------------------------------------------------------------------------------------------------------------------------------------------------------------------------------------------------------------------------------------------------------------------------------------------------------------------------------------------------------------------------------------------------------------------------------------------------------------------------------------------------------------------------------------------------------------------------------------------------------------------------------------------------------------------------------------------------------------------------------------------------------------------------------------------------------------------------------------------------------------------------------------------------------------------------------------------------------------------------------------------------------------------------------------------------------------------------------------------------------
	Stephania_kwangsiensis			------------------------TACAAATTGAATTATTATACTCCTGAATATGAAACCAAAGATACTGATACGCTAGCAGCATTCCGAGTAACTCCTCAACCTGGAGTTCCGCCTGAAGAAGCGGGGGCTGCGGTAGCTGCCGAATCCTCTACAGGTACATGGACAACTGTGTGGACCGATGGACTTACCAGCCTTGATCGTTACAAAGGACGATGCTACCACATTGAGCCCGTTGCTGGAGAAGAAAATCAATATATTTGTTATGTAGCTTACCCCTTAGACCTTTTTGAAGAAGGTTCTGTTACTAATATGTTTACTTCCATTGTGGGTAATGTTTTTGGGTTCAAAGCGCTGCGCGCTCTACGTCTGGAGGATCTGCGAATTCCTATTTCTTATATTAAAACTTTCCAAGGCCCGCCTCACGGCATCCAAGTTGAGAGGGATAAATTGAACAAGTACGGTCGTCCTCTATTGGGATGTACCATTAAACCAAAATTGGGATTATCCGCTAAGAACTACGGTAGAGCGGTTTATGAATGTCTCCGTGGTGGACTTGATTTTACCAAAGATGATGAGAACGTGAACTCCCAACCATTTATGCGTTGGAGAGACCGTTTCCTATTTTGTGCCGAAGCACTTTTTAAAGCACAGGCCGAAACAGGTGAAATCAAAGGGCATTACTTGAATGCTACTGCGGGTACATGTGAAGAAATGATCAAAAGGGCTGTATTTGCCAGAGAGTTAGGAGTCCCTATTGTAATGCATGACTACTTAACGGGAGGCTTCACTGCGAATACTAGCTTGGCTCATTATTGCCGAGATAATGGTCTACTTCTTCACATCCACCGCGCAATGCATGCAGTTATCGATAGACAGAAAAATCATGGTATGCATTTCCGTGTACTAGCTAAAGCGTTACGTATGTCCGGTGGAGATCATATTCACGCGGGTACGGTAGTAGGTAAACTGGAAGGGGAAAGAGAAATCACCTTGGGCTTTGTTGATTTATTACGCGATGATTTTATTGAAAAAGACCGCAGTCGCGGTATTTATTTCACTCAAGATTGGGTCTCTCTACCGGGTGTTTTGCCTGTGGCTTCGGGGGGTATTCACGTTTGGCATATGCCTGCTCTGACCGAGATTTTTGGAGATGATTCCGTACTACAGTTCGGTGGAGGAACTTTAGGACACCCTTGGGGAAATGCACCGGGTGCTGTAGCTAATCGAGTAGCTCTAGAAGCGTGTGTACAAGCTCGTAATGAAGGACGTGATCTTGCTCGCGAAGGTAATGAAATTATCCGTGCAGCTAGCAAATGGAGCCCTGAACTGGCTGCTGCTTGTGAGGTATGGAAGGAGATCAAATTTGAATTTGA----------ATTGCACAAATTATTGGTCCGGTACTGGATGTAGTCTTTCCACCAGGCAAGATGCCTAATATTTACAACGCTTTGGTAGTGAAAGGTCAAGATACTGTCGGCCAGCAAATTAATGTAACTTGTGAAGTACAGCAATTATTAGGAAATAATCGAGTTAGAGCTGTAGCTATGAGTGCTACGGATGGTCTGATGAGAGGAATGGAAGTGATTGACACAGGAGCTCCTCTAAGTGTTCCAGTCGGTGGAGCAACTCTCGGACGCATTTTCAACGTTCTTGGAGAACCCGTTGATAATTTAGGTCCTGTAGATAGTCGCACAACATCTCCTATTCATAGGTCTGCGCCCGCCTTTATACAGTTAGATACAAAATTATCGATTTTTGAAACAGGAATAAAAGTAGTGGATCTTTTAGCTCCTTATCGCCGTGGAGGAAAAATAGGACTATTCGGAGGAGCTGGAGTGGGTAAAACAGTGCTCATCATGGAATTGATCAACAACATTGCCAAAGCTCATGGCGGCGTATCCGTATTTGGCGGAGTTGGGGAACGTACTCGTGAAGGAAATGATCTTTACATGGAAATGAAAGAATCTGGAGTGATTAATGAACAAAATATTGTAGAATCAAAAGTAGCACTAGTCTACGGTCAGATGAATGAACCGCCGGGAGCTC---------------------------------------------------------------------------------------------------------------------------------------------------------------------------------------------------------------------------------------------------------------------------------------------------------------------------------------------------------------------------------------------------------------------------------------------------------------------------------------------------------------------------------------------------------------------------------------------------------------------------------------------------------------------------------------------------------------------------------------------------------------------------------------------------------------------------------------------------------------------------------------------------------------------------------------------------------------------------------------------------------------------------------------------------------------------------------------------------------------------------------------------------------------------------------------------------------------------------------------------------------------------------------------------------------------------------------------------------------------------------------------------------------------------------------------------ATTTACGATTAACATCTTATAGAGCCTTTCTGGAGCGAACCTATTTCTATAGAAAAATGGAGCATCCTGTAGTAATTTTTCAAAATGATTTGAATTTTATCCTGAGGTTGTTCGGGGAGCCTTTCATGCATTATGTCAGATATCGGGGAAAAGCCATTCTGGTTTCAAAGGGGACTCCTCTTCTGATGAATAAATGGAACTATTACCTTATAAATCTCTGGCAATGTTATTTTCACTTGTGGTCTCAATTGGATAGGATTTATACAACCCAATTAGCCAATCATTATTTCGATTTTATGGACTATCTTTCAAGTGTACGACTAAATACTTCAGTAGTAAGGAGTCAAATGTTAGATAAGTCATTTATTATGGATATTCCGATTAAGAAGTTTGATAGTCTAGTCCCAATTATTCCTTTGATTGGATCATTGGCTAAAGCGAAATTTTGTAATGTATCGGGCAACCCCACAAGTAAGCCGGCTTGGACCGATTCATCGGATTCTGAGATTATCGATAGATTTGGGCGGATATACAAAAATCTTTCTCATTATTACAGTGGATCCTCAAAAAAAAAGAGTTTGTATCGAATAAAGTATATA-----------------------------------------------------------------------------------------------------------------------------------------------------------------------------------------------------------------------------------------------------------------------------------------------------------------------------------------------------------------------------------------------------------------------------------------------------------------------------------------------------------------------------------------------------------------------------------------------------------------------------------------------------------------------------------------------------------------------------------------------------------------------------------------------------------------------------------------------------------------------------------------------------------------------------------------------------------------------------------------------------------------------------TCGAGCTGCTTTATTTCATTTGATCACTCATGCCTATTCAAAAGCATTATTATTTTTAGGATCCGGATCCATTATTCATTCAATGGAACCCATTGTTGGATATTCTCCTGATAAAAGTCAGAACATGGCTCTGATGGGCGGTTTAACAAAATATATCCCAATTACAAAATTTGCTTTTTTATTGGGTACACTTTCGCTTTGTGGTATTCCACCTCTCGCTTGTTTTTGGTCAAAAGACGAAATTCTTAATGATAGTTGGTTGTACTCACCAATTTTCGCGATACTAGCCTTTTTCACAGCAGGATTAACTGCATTTTATATGTTTCGGGTGTATTTACTTACTTTTGAAGGGAATTTAAACATTCATTTTCAAAATTACAGCGGTAAAAAAAATAGCTCGTTGTATTCAATATCCATATGGGGTAAAAAT------GGAACGAAAACC------ATAAAGAATCAATTTTTTTTCTCAAAAATGAAT------AAAAAGGAAAGGGCTTCCCTTTGTTCGAAAAAGACATATCCAATTGATGGAAATGTAAGAAATATGAGGCAACCTCTCGTTACTATT------ACTCAGTTTACTAATAAACAAACTTTACAGTATCCCCATGAATCGGACAATACTATGCTCTTATCACTTGTTGCATTGGTCTTATTGACTTTTTTTGTTGGATATATGGGAATTCCCTTT------GATCAAGAAGGAGGGGATTTTGATATATTATCAAAATGGTTAACTCCGTCAATAAACCTTTTACATACAAATTCGAACAATTCTCTGGATTGGTATGAATTTGTGACAAATTCTTTTTTTTCAGTAAGTATAGCTTACTTTGGAATATTTATAGCGTCTCTTTTATATAGGCCCGTTTATTCATCTTTCCATA-----------------------------------------------------------------------------------------------------------------------------------------------------------------------------------GTATGGAAACCTACTAAGTGAAAACTTTCAAATTCAGAGAACCCCTGGAATTAAAAATGGGCAATCCTGAGCCAAATCCTGTTTTCAGAAAACAAACAA-AAAGGGGTTCAGAA------AAGGAGACTCAAAAGTGGATAGG-----TGCAGAGACTCAATGGAAGCTGTTCTAAGAAATGGAGTTGATTGCGTTGCGTTAGTGGAGGAAT-------CCTTCTAGTGAAACTCC--------------------CG-AAAGGATGAACTTA--------TCTAT-----ATACATACGTCTACGTACTGAAATATCAAAGATTCATGATGATCTGAATCTGT-------ATTTATGAAAAATGGAAGAATTTTTGTTTTTGTAAATCAATTCCAA--------GTTGAAGGAAGAATCGAACATTCACTGATCAAATCAGTCACTCCAT-----AGTCTG-----ATAGGTCTTTTGAAGAACTGA-------CTAATCGGACGAGAATAAAGATAGAGTCCCATTCTACGTGTCAATACCGACAACAATGAAATTTATAGTAAGAGGAAAATCCGTCGACTTTAGAAATCGTGAGGGTTCAANNNNNNNN---------NNNNNNNNN---------NNNNNNNNNNNNNNNNNNNNNNNNNNNNNNNNNNNNN--CTTTTCGGCAGCAGTTCCAAATTATCTATGTTTCTCGTTCGCTCTACTCTTTCCCCACCCAAATGGGTGGGAAGAGAAATGTTTTTC------TTTT-----ATCACAATACTTGTGATATATAC-------GTACAAATGAGCATC-----CATGGGCAAGGA-ATCCCAATTTGAATCATTCAAAGTCCG--TATGATATTAAA-----ATTTTGAACGCCAAAA-----GTATTCTGTTTGA---AGATCCGATTAATTCCAAGGGCTGGGTAAGACTTTTTTTTGTAATGCTTTTTT----------------AGTCTCTTTAATTGACATAGGCCC------------------AAGCCCTCTAG-----TAGTAT------------GGGGATGACGCATCAAGA-------------------------------------GATTCCCTTAGTAACGGCGAGCGAACCGGGAAGAGCCCAGCATGAAAATCGAACGGCGACGTCGTTTGAATTGTAGTCTGTAGAAGCATCCTCAGCGACGGACCGGGTTCAAGTCCCCTGGAAAGGGGCGCCAGAGAGGGTGAGAGCCCCGTCGTGCTCGGACCCTGTCGCACCACGAGGAGCTGTCATCGAGTCGGGTTGTTTGGGAATGCAGCCCCAATCGGGCGGTAAATTCCGTCCAAGGCTAAATACTGGCGAGAGTCCGATAGCGAACAAGTACCGCGAGGGAAAGATGAAAAGGACTTTGAAAAGAGAGTCAAAGAGTGCTTGAAATTGTCGGGAGGGAAGCGGATGGGGGCCGGCGGTGCGCCTCGGTCGGATGCGGAACGGTGATGAGCCGGTCCGCCAATCGACTCGGGGTGTGGACCGACGCGGATTGCGGCGGCGGCCAAAGCCCGGGTTGTTGT--TATGCCCGTGGAGACGTCGTTGCTGCGATCGTGGTGAGAAGCGCGCGCC-A-TTCGGCGTGCC-TCCGGTACCTGCGTGCTCTCGGCGTCGGCCTGTGGGCTCCCCATTCGGCCCGTCTTGAAACACGGACCAAGGAGTCTGACATGTGTGCGAGTCAACGGGCGAGTAAA-CCCGTAAGGCGCAAGGAAGCTGATTGGCGGGATCCCT-TAGCGGGTTGCACCGCCGACCGACCTAGACCTTTTGAGAAGGGTTCGAGTGTGAGCATACCTGTCGGGAC------------------------------------------------------------------------------------------------------------------------------------------------------------------------------------------------------------------------------------------------------------------------------------------------------------------------------------------------------------------------------------------------------------------------------------------------------------------------------------------------------------------------------------------------------------------------------------------------------------------------------TTGATGCTTGCAAAA-------CGACCCGTGAACCATTGACACCGTAA-CA--TTTGCGACGCAGGCGGCCCATTGGGTC--CTTGTTGTTCAGC-----AACAAAAT--CCGGCGCGACATGCGCCAAGGAATCTAAAT--TAGAA--TAG--AA---AT--GACACG--TTGAAGTGGTT-CGTCCACTTCATTGTGTTGC---GTTTCTTAATA-CTTGAACGACTCTCGACAACGGATATCTCGGCTCTCGCATCGATGAAGAACGTAGCGAAATGCGATACTTGGTGTGAATTGCAGAATCCCGTGAACCATCGAGTTTTTGAACGCAAGTTGCGCCCGAGAC----TTCGGTTGAGGGCACGCCTGCCTGGGCGTCACATGATGCACCGCAATCCATTTTTT--GCATGTGGT-AATGGAGATTGGCCT-CCCGCGACGAGTGCACGGTTGGCTAAAATAGCAGCCTCGATGCTTGGAAGACGCGATCAGTGGTGGTTGATGAGA----ACCTTTGTCAAACGA---GTG---ACGCGTTCGGATCGGCACGAATCGAGGTGGAGCACCCTT-TTCATAT----------ACTTT
	Stephania_mashanica				-------------------------------------------------AATATGAAACCAAAGATACTGATACGCTAGCAGCATTCCGAGTAACTCCTCAACCTGGAGTTCCGCCTGAAGAAGCGGGGGCTGCGGTAGCTGCCGAATCCTCTACAGGTACATGGACAACTGTGTGGACCGATGGACTTACCAGCCTTGATCGTTACAAAGGACGATGCTACCACATTGAGCCCGTTGCTGGAGAAGAAAATCAATATATTTGTTATGTAGCTTACCCCTTAGACCTTTTTGAAGAAGGTTCTGTTACTAATATGTTTACTTCCATTGTGGGTAATGTTTTTGGGTTCAAAGCGCTGCGCGCTCTACGTCTGGAGGATCTGCGAATTCCTATTTCTTATATTAAAACTTTCCAAGGCCCGCCTCACGGCATCCAAGTTGAGAGGGATAAATTGAACAAGTACGGTCGTCCTCTATTGGGATGTACCATTAAACCAAAATTGGGATTATCCGCTAAGAACTACGGTAGAGCGGTTTATGAATGTCTCCGTGGTGGACTTGATTTTACCAAAGATGATGAGAACGTGAACTCCCAACCATTTATGCGTTGGAGAGACCGTTTCCTATTTTGTGCCGAAGCACTTTTTAAAGCACAGGCCGAAACAGGTGAAATCAAAGGGCATTACTTGAATGCTACTGCGGGTACATGTGAAGAAATGATCAAAAGGGCTGTATTTGCCAGAGAGTTAGGAGTCCCTATTGTAATGCATGACTACTTAACGGGAGGCTTCACTGCGAATACTAGCTTGGCTCATTATTGCCGAGATAATGGTCTACTTCTTCACATCCACCGCGCAATGCATGCAGTTATCGATAGACAGAAAAATCATGGTATGCATTTCCGTGTACTAGCTAAAGCGTTACGTATGTCCGGTGGAGATCATATTCACGCGGGTACGGTAGTAGGTAAACTGGAAGGGGAAAGAGAAATCACCTTGGGCTTTGTTGATTTATTACGCGATGATTTTATTGAAAAAGACCGCAGTCGCGGTATTTATTTCACTCAAGATTGGGTCTCTCTACCGGGTGTTTTGCCTGTGGCTTCGGGGGGTATTCACGTTTGGCATATGCCTGCTCTGACCGAGATTTTTGGAGATGATTCCGTACTACAGTTCGGTGGAGGAACTTTAGGACACCCTTGGGGAAATGCACCGGGTGCTGTAGCTAATCGAGTAGCTCTAGAAGCGTGTGTACAAGCTCGTAATGAAGGACGTGATCTTGCTCGCGAAGGTAATGAAATTATCCGTGCAGCTAGCAAATGGAGCCCTGAACTGGCTGCTGCTTGTGAGGTATGGAAGGAGATCAAATTTGAATTTGAAGCAATGGATATTGCACAAATTATTGGTCCGGTACTGGATGTAGTCTTTCCACCAGGCAAGATGCCTAATATTTACAACGCTTTGGTAGTGAAAGGTCAAGATACTGTCGGCCAGCAAATTAATGTAACTTGTGAAGTACAGCAATTATTAGGAAATAATCGAGTTAGAGCTGTAGCTATGAGTGCTACGGATGGTCTGATGAGAGGAATGGAAGTGATTGACACAGGAGCTCCTCTAAGTGTTCCAGTCGGTGGAGCAACTCTCGGACGCATTTTCAACGTTCTTGGAGAACCCGTTGATAATTTAGGTCCTGTAGATAGTCGCACAACATCTCCTATTCATAGGTCTGCGCCCGCCTTTATACAGTTAGATACAAAATTATCGATTTTTGAAACAGGAATAAAAGTAGTGGATCTTTTAGCTCCTTATCGCCGTGGAGGAAAAATAGGACTATTCGGAGGAGCTGGAGTGGGTAAAACAGTGCTCATCATGGAATTGATCAACAACATTGCCAAAGCTCATGGCGGCGTATCCGTATTTGGCGGAGTTGGGGAACGTACTCGTGAAGGAAATGATCTTTACATGGAAATGAAAGAATCTGGAGTGATTAATGAACAAAATATTGTAGAATCAAAAGTAGCACTAGTCTACGGTCAGATGAATGAACCGCCGGGAGCTCGGATGAGAGTTGGGTTGACTGCCCTAACCATGGCGGAATATTTCCGGGATGTTAATGAACAAGACGTACTTCTATTTATTGACAATATTTTTCGTTTCGTCCAAGCCGGATCCGAAGTCTCCGCTTTATTAGGCAGAATGCCTTCTGCTGTAGGTTATCAACCTACTCTTAGTACAGAAATGGGTTCTTTGCAAGAACGAATTACTTCTACCAAAGAGGGATCCATAACTTCTATTCAAGCAGTTTATGTCCCTGCGGACGATTTGACCGACCCCGCCCCTGCCACGACATTTGCACATTTAGATGCTACTACCGTACTATCAAGAGGACTAGCTGCCAAAGGTATCTATCCAGCAGTAGATCCTTTAGATTCTACGTCAACTATGCTCCAACCTCGGATTGTTGGCAAGGAACATTATGAAACTGCGCAAAGAGTTAAGCAAACTTCACAACGTTACAAAGAACTTCAAGACATTATAGCTATCCTTGGATTGGACGAATTGTCCGAAGAGGATCGTTTAACCGTAGCAAGAGCACGCAAAATTGAGCGTTTCTTATCACAACCCTTCTTCGTAGCAGAAGTATTTACCGGTTCTCCAGGAAAATATGTTGGTCTAACAGAAACAATTAGGGGGTTTCAACTGATCCTTTCCGGAGAACTAGATGGTCTTCCTGAGCAGGCCTTTTATTTGGTGGGTAACATCGAGGAAGCTACCGCGA-----------------------------------------------------------------------------------------------------------------------------------------------------------------------------------------------------------------------------------------------------------------------------------------------------------------------------------------------------------------------------------------------------------------------------------------------------------------------------------------------------------------------------------------------------------------------------------------------------------------------------------------------------------------------------------------------------------------------------------------------------------------------------------------------------------------------------------------------------------------------------------------------------------------------------------------------------------------------------------------------------------------------------------------------------------------------------------------------------------------------------------------------------------------------------------------------------------------------------------------------------------------------------------------------------------------------------------------------------------------------------------------------------------------------------------------------------------------------------------------------------------------------------------------------------------------------------------------------------------------------------------------------------------------------------------------------------------------------------------------------------------------------------------------------------------------------------------------------------------------------------------------------------------------------------------------------------------------------------------------------------------------------------------------------------------------------------------------------------------------------------------------------------------------------------------------------------------------------------------------------------------------------------------------------------------------------------------------------------------------------------------------------------------------------------------------------------------------------------------------------------------------------------------------------------------------------------------------------------------------------------------------------------------------------------------------------------------------------------------------------------------------------------------------------------------------------------------------------------------------------------------------------------------------------------------------------------------------------------------------------------------------------------------------------------------------------------------------------------------------------------------------------------------------------------------------------------------------------------------------------------------------------------------------------------------------------------------------------------------------------------------------------------------------------------------------------------------------------------GTATGGAAACCTACTAAGTGAAAACTTTCAAATTCAGAGAACCCCTGGAATTAAAAATGGGCAATCCTGAGCCAAATCCTGTTTTCAGAAAACAAACAA-AAAGGGGTTCAGAA------AAGGAGACTCAAAAGTGGATAGG-----TGCAGAGACTCAATGGAAGCTGTTCTAAGAAATGGAGTTGATTGCGTTGCGTTAGTGGAGGAAT-------CCTTCTAGTGAAACTCC--------------------CG-AAAGGATGAACTTA--------TCTAT-----ATACATACGTCTACGTACTGAAATATCAAAGATTCATGATGATCTGAATCTGT-------ATTTATGAAAAATGGAAGAATTTTTGTTTTTGTAAATCAATTCCAA--------GTTGAAGGAAGAATCGAACATTCACTGATCAAATCAGTCACTCCAT-----AGTCTG-----ATAGGTCTTTTGAAGAACTGA-------CTAATCGGACGAGAATAAAGATAGAGTCCCATTCTACGTGTCAATACCGACAACAATGAAATTTATAGTAAGAGGAAAATCCGTCGACTTTAGAAATCGTGAGGGTTCAAGTCCCTCT---------ATCCCCAAG---------AAAAAGAAAAGGCCAATTTTACTCCCTAACGAGTTAT--CTTTTCGGCAGCAGTTCCAAATTATCTATGTTTCTCGTTCGCTCTACTCTTTCCCCACCCAAATGGGTGGGAAGAGAAATGTTTTTC------TTTT-----ATCACAATACTTGTGATATATAC-------GTACAAATGAGCATC-----CATGGGCAAGGA-ATCCCAATTTGAATCATTCAAAGTCCG--TATGATATTAAA-----ATTTTGAACGCCAAAA-----GTATTCTGTTTGA---AGATCCGATTAATTCCAAGGGCTGGGTAAGACTTTTTTTTGTAATGCTTTTTT----------------AGTCTCTTTAATTGACATAGGCCC------------------AAGCCCTCTAG-----TAGTAT------------GGGGATGACGCATCAAGAGGGG------CCGGGATAGCTCAGTTGGTAGAGCAGA--------TAGTAACGGCGAGCGAACCGGGAAGAGCCCAGCATGAAAATCGAACGGCGACGTCGTTTGAATTGTAGTCTGTAGAAGCATCCTCAGCGACGGACCGGGTTCAAGTCCCCTGGAAAGGGGCGCCAGAGAGGGTGAGAGCCCCGTCGTGCTCGGACCCTGTCGCACCACGAGGAGCTGTCATCGAGTCGGGTTGTTTGGGAATGCAGCCCCAATCGGGCGGTAAATTCCGTCCAAGGCTAAATACTGGCGAGAGTCCGATAGCGAACAAGTACCGCGAGGGAAAGATGAAAAGGACTTTGAAAAGAGAGTCAAAGAGTGCTTGAAATTGTCGGGAGGGAAGCGGATGGGGGCCGGCGATGCGCCTCGGTCGGATGCGGAACGGTGATGAGCCGGTCCGCCAATCGACTCGGGGTGTGGACCGACGCGGATTGCGGCGGCGGCCAAAGCCCGGGTTGTTGT--TATGCCCGTGGAGACGTCGTTGCCGCGATCGTGGTGAGAAGCGCGCGCC-A-TTCGGCGTGCC-TCCGGTACCTGCGCGCTCTCGGTGTCGGCCTGTGGGCTCCCCATTCGGCCCGTCTTGAAACACGGACCAAGGAGTCTGACATGTGTGCGAGTCAACGGGCAAGTAAA-CCCGTAAGGCGCAAGGAAGCTGATTGGCGGGATCCCT-TAGCGGGTTGCACCGCCGACCGACCTAGACCTTTTGAGAAGGGTTCGAGTGTGAGCATACCTGTCGGGACCCGAAAGATGGTGAACTATGCCTGAGCGGGGCGAAGCCAGAGGAAACTCTGGTGGAGGCCCGCAGCGATACTGACGTGCAAATCGTTCGTCTGACTTGGGTATAGGGGCGAAAGACTAATCGAACCATCTAGTAGCTGGTTCCCTCCGAAGTTTCCCTCAGGATAGCTGGAGTTCGGGTGCGAGTTCTATCGGGTAAAGCCAATGATTAGAGGCATTGGGGACGCAACGTCTTCGACCTATTCTCAAACTTTAAATAGGTAGGACGGCATGGCTGCTTCGTTGAGCTGTGCCAAGGAATCGAGAGCTCCAAGTGGGCCATTTTTGGTAAGCAGAACTGGCGATGCGGGATGAACCGGAAGCCGGGTTACGGTGCCCAATTGCGCGCTAACCTAGAACCCACAAAGGGTGTTGGTCGATTAAGACAGCAGGACGGTGGTCATGGAAGTCGAAATCCGCTAAGGAGTGTGTAACAACTCACCTGCCGAATCAACTAGCCCCGAAAATGGATGGCGCTGAAGCGCGCAACCCACACCCGGCCGTCGGGGCAATTGTCAAGCCCCGATGAGTAGGAGGGCGCGGCGGTAGCTGTAAAACCTTGG-CGCGATTGATGCTTGCAAAA-------CGACCCGTGAACCATTGACACCGTAA-CA--TTTGCGACGCAGGCGGCCCATTGGGTC--CTTGTTGTTCAGC-----AACAAAAT--CCGGCGCGACATGCGCCAAGGAATCTAAAT--TAGAA--TAG--AA---AC--GACACG--TTGAAGTGGTT-CGTCCACTTCATTGTGTTGC---GTTTCTGAATA-CTTGAACGACTCTCGACAACGGATATCTCGGCTCTCGCATCGATGAAGAACGTAGCGAAATGCGATACTTGGTGTGAATTGCAGAATCCCGTGAACCATCGAGTTTTTGAACGCAAGTTGCGCCCGAGAC----TTCGGTTGAGGGCACGCCTGCCTGGGCGTCACATGATGCACCACAATCCATTTTTT--GCATGTGGT-AATGGAGATTGGCCT-CCCGCGACGAGTGCACGGTTGGCTAAAATAGCAGCCTCGATGCTTGGAAGACGCGATCAGTGGTGGTTGATGAGA----ACCTTTGTCAAACGA---GTG---ACGCGTTCGGATCGGCACGAATCGAGGTGGGGCACCCTT-TTCATAT----------ACTTT
	Stephania_rotunda				------------------------------TTGACTTATTATACTCCTGAATATGAAACCAAAGATACTGATACGCTAGCAGCATTCCGAGTAACTCCTCAACCTGGAGTTCCGCCTGAAGAAGCGGGGGCTGCGGTAGCTGCCGAATCCTCTACAGGTACATGGACAACTGTGTGGACCGATGGACTTACCAGCCTTGATCGTTACAAAGGACGATGCTACCACATTGAGCCCGTTCCTGGAGAAGAAAGTCAATATATTTGTTATGTAGCTTACCCCTTAGACCTTTTTGAAGAAGGTTCTGTTACTAATATGTTTACTTCCATTGTGGGTAATGTTTTTGGGTTCAAAGCGCTGCGCGCTCTACGTCTGGAGGATCTGCGAATTCCTATTGCTTATATTAAAACTTTCCAAGGCCCGCCTCACGGCATCCAAGTTGAGAGGGATAAATTGAACAAGTACGGTCGTCCTCTATTGGGATGTACCATTAAACCAAAATTGGGATTATCCGCTAAGAACTACGGTAGAGCGGTTTATGAATGTCTCCGTGGTGGACTTGATTTTACCAAAGATGATGAGAACGTGAACTCCCAACCATTTATGCGTTGGAGAGACCGTTTCCTATTTTGTGCCGAAGCAATTTATAAAGCACAGGCCGAAACAGGTGAAATCAAAGGGCATTACTTGAATGCTACTGCGGGTACATGTGAAGAAATGATCAAAAGGGCTGTATTTGCCAGAGAGTTAGGAGTCCCTATTGTAATGCATGACTACTTAACGGGAGGCTTCACTGCGAATACTAGCTTGGCTCATTATTGCCGAGATAATGGTCTACTTCTTCACATCCACCGCGCAATGCATGCAGTTATTGATAGACAGAAAAATCATGGTATGCATTTCCGTGTACTAGCTAAAGCGTTACGTATGTCCGGTGGAGATCATATTCACGCGGGTACCGTAGTAGGTAAACTGGAAGGGGAAAGAGAAATCACCTTGGGCTTTGTTGATTTATTACGCGATGATTTTATTGAAAAAGACCGCAGTCGCGGTATTTATTTCACGCAAGATTGGGTCTCTCTACCGGGTGTTTTGCCTGTGGCTTCCGGGGGTATTCACGTTTGGCATATGCCTGCTCTGACCGAGATTTTTGGAGATGATTCCGTACTACAGTTCGGTGGAGGAACTTTAGGACACCCTTGGGGAAATGCACCGGGTGCTGTAGCTAATCGAGTAGCTCTAGAAGCGTGTGTACAAGCTCGTAATGAAGGACGTGATCTTGCTCGCGAAGGTAATGAAATTATCCGTGAAGCTAGCAAATGGAGCCCTGAACTGGCTGCTGCTTGTGAGGTATGGAAGGAGATCAAATTCGAATTTGAAGCAATGGAT---------------------------------GTCTTTCCACCAGGCAAGATGCCTAATATTTACAACGCTTTGGTAGTGAAAGGTCAAGATACTGTCGGCCAGCAAATTAATGTAACTTGTGAAGTACAGCAATTATTAGGAAATAATCGAGTTAGAGCTGTAGCTATGAGTGCTACGGATGGTCTGATGAGAGGAATGGAAGTGATTGACACAGGAGCTCCTCTAAGTGTTCCAGTCGGTGGAGCAACTCTCGGACGCATTTTCAACGTTCTTGGAGAACCCGTTGATAATTTGGGTCCTGTAGATAGTCGCACAACATCTCCTATTCATAGGTCTGCGCCCGCCTTTATACAGTTAGATACAAAATTATCTATTTTTGAAACAGGAATTAAAGTAGTGGATCTTTTAGCTCCTTATCGCCGTGGAGGAAAAATAGGACTATTCGGAGGAGCTGGAGTGGGTAAAACAGTGCTCATCATGGAATTGATCAACAACATTGCCAAAGCTCATGGCGGCGTATCCGTATTTGGCGGAGTTGGGGAACGTACTCGTGAAGGAAATGATCTTTACATGGAAATGAAAGAATCTGGAGTGATTAATGAACAAAATATTGTAGAATCAAAAGTAGCACTAGTCTACGGTCAGATGAATGAACCGCCGGGAGCTCGGATGAGAGTTGGGTTGACTGCCCTAACCATGGCGGAATATTTCCGGGATGTTAATGAACAAGACGTACTTCTATTTATTGACAATATTTTTCGTTTCGTCCAAGCCGGATCCGAAGTCTCCGCTTTATTAGGCAGAATGCCTTCTGCTGTAGGTTATCAACCTACTCTTAGTACAGAAATGGGTTCTTTGCAAGAACGAATTACTTCTACCAAAGAGGGATCCATAACTTCTATTCAAGCAGTTTATGTCCCTGCGGACGATTTGACCGACCCCGCCCCTGCCACGACATTTGCACATTTAGATGCTACTACCGTACTATCAAGAGGACTAGCTGCCAAAGGTATCTATCCAGCAGTAGATCCTTTAGATTCTACGTCAACTATGCTCCAACCTCGGATTGTTGGCAAGGAACATTATGAAACTGCGCAAAGAGTTAAGCAAACTTCACAACGTTACAAAGAACTTCAAGACATTATAGCTATCCTTGGGTTGGACGAATTGTCCGAAGAGGATCGTTTAACCGTAGCAAGAGCACGCAAAATTGAGCGTTTCTTATCACAACCCTTCTTCGTAGCAGAAGTATTTACCGGTTCTCCAGGAAAATATGTTGGTCTAACAGAAACAATTAGGGGGTTTCAACTGATCCTTTCCGGAGAACTAGATGGTCTTCCTGAGCAGGCCTTTTA-----------------------------------------------------------------------------------------------------------------------------------------------------------------------------------------------------------------------------------------------------------------------------------------------------------------------------------------------------------------------------------------------------------------------------------------------------------------------------------------------------------------------------------------------------------------------------------------------------------------------------------------------------------------------------------------------------------------------------ATTTACGATTAACATCTTATAGAGCCTTTCTGGAGCGAACCTATTTCTATAGAAAAATGGAGCATCTTGTAGTAATTTTGCAAAATGATTTGAATTTTATCCTGAGGTTGTTCGGGGAGCCTTTCATGCATTATGTCAGATATCGGGGAAAAGCCATTCTGGTTTCAAGGGGGACTCCTCTTCTGATGAATAAATGGAACTATTACCTTCTAAATCTCTGGCAATGTTATTTTCACTTGTGGTCTCAATTGGATAGGATTTATACAACCCAATTAGCCAATCATTATTTCGATTTTATGGACTATCTTTCAAGTGTACGACTAAATACTTCAGTAGTAAGGAGTCAAATGTTAGATAAGTCATTTATTATGGATATTCCGATTAAGAAGTTTGATAGTATAGTCCCAATTATTCCTTTGATTGGATCATTGGCTAAAGCGAAATTTTGTAATGTATCGGGCAACCCCACAAGTAAGCCGGCTTGGACCGATTCATCGGATTCTGATATTATCGATAGATTTGGGCGGATATACAAAAATCTTTCTCATTATTACAGTGGATCCTCAAAAAAAAAGAGTTTGTATCGAATAAAGTATATA--------------------------------------------------------------------------------------------------------------------------------------------------------------------------------------------------------------------------------------------------------------------------------------------------------------------------------------------------------------------------------------------------------------------------------------------------------------------------------------------------------------------------------------------------------------------------------------------------------------------------------------------------------------------------------------------------------------------------------------------------------------------------------------------------------------------------------------------------------------------------------------------------------------------------------------------------------------------------------------------------------------AGGTATGGGGTCTTATCGAGCTGCTTTATTTCATTTGATCACTCATGCCTATTCAAAAGCATTATTATTTTTAGGATCCGGATCCGTTATTCATTCAATGGAACCCATTGTTGGATATTCTCCTGATAAAAGTCAGAACATGGCTCTGATGGGCGGTTTAACAAAATATATCCCAATTACAAAATTTGCTTTTTTATTGGGTACACTTTCGCTTTGTGGTATTCCACCTCTCGCTTGTTTTTGGTCAAAAGACGAAATTCTTAATGATAGTTGGTTGTACTCACCAATTTTCGCGATACTAGCCTGTTTCACAGCAGGATTAACTGCATTTTATATGTTTCGAGTGTATTTACTTACTTTTGAAGGGAATTTAAACATTCATTTTCAAAATTACAGTGGTAAAAAAAATAGCTCGTTGTATTCAATATCCATATGGGGTAAAAAA------GGAACGAAAACC------ATAAAGAATCTATTTTTTTTCTCAAAAATGAAT------AAAAAGGAAAGGGCTTCCCTTTGTTCGAAAAAGACATATCCAATGGATGGAAATGTAAGAAATATGATGCAACCTCTCGTTACTATT------ACTCAGTTTACTAATAAACAAACTTTACAGTATCCCCATGAATCGGACAATACTATGCTCTTATCACTTCTTGCATTGGTCTTATTGACTTTTTTTGTTGGATATATAGGAATTCCCTTT------GATCAAGAAGGAGGGGATTTTTATATATTATCAAAATGGTTAACTCCGTCAATAAACCTTTTACATACAAATTCGAACAATTCTATGGATTGGTATGAATTTTTCACACATTCCTTTTTTTCAGTAAGTATAGCTTACTTTGGAATATTTATAGCGTCTCTTTTATATAGGCCCATTTATTCATCTTTCCAGAATTTTGATTTGATAAATTCATTT---------GTTAAAATGGGCCCTAATAGAATTTTCTGGGACCAAACAATCAAT------------------------------------------------------------------------------------------------------GTATGGAAACCTACTAAGTGAAAACTTTCAAATTCAGAGAACCCCTGGAATTAAAAATGGGCAATCCTGAGCCAAATCCTGTTTTCAGAAAACAAACAA-AAAGGGGTTCAGAA------AAGGAGACTCAAAAGTGGATAGG-----TGCAGAGACTCAATGGAAGCTGTTCTAAGAAATGGAGTTGATTGCGTTGCGTTAGTGGAGGAAT-------CCTTCTAGTGAAACTCC--------------------AG-AAAGGATGAACTTA--------TCTAT-----ATACATACGTCTACGTACTGAAATATCAAAGATTCATGATGATCCGAATCTGT-------ATTTATGAAAAATGGAAGAATTTTTGTTTTTGTAAATCAATTCCAA--------GTTGAAGGAAGAATCGAACATTCACTGATCAAATCAGTCACTCCAT-----AGTCTG-----ATAGGTCTTTTGAAGAACTGA-------CTAATCGGACGAGAATAAAGATAGAGTCCCATTCTACGTGTCAATACCGACAACAATGAAATTTAGAGTAAGAGGAAAATCCGTCGACTTTAGAAATCGTGAGGGTTCAAGTCCTTCT---------TTCCCCCAG---------GAAAAGGAAAGGCCAATTTTACTCCCTAACGAGTTAT--CTTTTCGGCAGCAGTTCCAAATTATCTATGTTTCTCGTTCGCTCTACTCTTTCCCAACCCAAATGGGTGGGAAGAGAAATGTTTTTC------TTTT-----ATCACAATACTTGTGATATATAC-------GTACAAATGAGCATC-----TATGGGCAAGGA-ATCCCAATTTGAATCATTCACAGTCCG--TATGATATTAAA-----ATTTTGAACGCCAAAA-----GTATTCTGTTTGA---AGATCCAATAAATTCCAAGGGCTGGGTAAGACTTTGTTTTGTAATGCCTTTTT----------------AGTCTCTTTAATTGACATAGGCCC------------------AAGCCCTCTAGTAGAGTAGTAT------------GGGGATGACGCATCAAGAGGGG------CCGGGATAGCTCAGTTGGTAGAGCAGAGATTCCCTTAGTAACGGCGAGCGAACCGGGAAGAGCCCAGCATGAAAATCGAACGGCGACGTCGTTTGAATTGTAGTCTGTAGAAGCATCCTCAGCGACGGACCGGGTTCAAGTCCCCTGGAAAGGGGCGCCAGAGAGGGTGAGAGCCCCGTCGTGCTCGGACCCTGTCGCACCACGAGGAGCTGTCATCGAGTCGGGTTGTTTGGGAATGCAGCCCCAATCGGGCGGTAAATTCCGTCCAAGGCTAAATACTGGCGAGAGTCCGATAGCGAACAAGTACCGCGAGGGAAAGATGAAAAGGACTTTGAAAAGAGAGTCAAAGAGTGCTTGAAATTGTCGGGAGGGAAGCGGATGGGGGCCGGCGATGCGCCTCGGTCGGATGCGGAACGGTGATGAGCCGGTCCGCCAATCGACTCGGGGTGTGGACCGACGCGGATTGCGGCGGCGGCCAAAGCCCGGGTTGTTGT--TATGCCCGTGGAGACGTCGTTGCTGCGATCGTGGTGAGAAGCGCGCGCC-A-TTCGGCGTGCC-TCCGGTACCTGCGTGCTCTCGGTGTCGGCCTGTGGGCTCCCCATTCGGCCCGTCTTGAAACACGGACCAAGGAGTCTGACATGTGTGCGAGTCAACGGGCGAGTAAA-CCCGTAAGGCGCAAGGAAGCTGATTGGCGGGATCCCT-TAGCGGGTTGCACCGCCGACCGACCTAGACCTTTTGAGAAGGGTTCGAGTGTGAGCATACCTGTCGGGACCCGAAATATGGTGAACTA------------------------------------------------------------------------------------------------------------------------------------------------------------------------------------------------------------------------------------------------------------------------------------------------------------------------------------------------------------------------------------------------------------------------------------------------------------------------------------------------------------------------------------------------------------------------------------------------------------TTGATGCTTGCAAAA-------CGACCCGTGAACCATTGACACCGTAA-CA--TTTGCGACGCAGGCGGCCCATTGGGTC--CTTGTTGTTCAGC-----AACAAAAT--CCGGCGCGACATGCGCCAAGGAATCTAAAT--TAGAA--TAG--AA---AT--GACACG--TTGAAGTGGTT-CGTCCACTTCATTGTGTTGC---GTTTCTGAATA-CTTGAACGACTCTCGACAACGGATATCTCGGCTCTCGCATCGATGAAGAACGTAGCGAAATGCGATACTTGGTGTGAATTGCAGAATCCCGTGAACCATCGAGTTTTTGAACGCAAGTTGCGCCCGAGAC----TTCGGTTGAGGGCACGCCTGCCTGGGCGTCACATGATGCACCGCAATCCATTTTTT--GCATGTGGT-AATGGAGATTGGCCT-CCCGCGACGAGTGCACGGTTGGCTAAAATAGCAGCCTCGATGCTTGGAAGACGCGATCAGTGGTGGTTGATGAGA----ATCTTTGTCAAACGA---GTG---ACGCGTTCGGATCGGCACGAATCGAGGTGGAGCACCCTT-TTCATAT----------ACTTT
	Stephania_sinica				----TCAAAGCTGGTGTTAAAGATTACAAATTGACTTATTATACTCCTGAATATGAAACCAAAGATACTGATACGCTAGCAGCATTCCGAGTAACTCCTCAACCTGGAGTTCCGCCTGAAGAAGCGGGGGCTGCGGTAGCTGCCGAATCCTCTACAGGTACATGGACAACTGTGTGGACCGATGGACTTACCAGCCTTGATCGTTACAAAGGACGATGCTACCACATTGAGCCCGTTCCTGGAGAAGAAAGTCAATATATTTGTTATGTAGCTTACCCCTTAGACCTTTTTGAAGAAGGTTCTGTTACTAATATGTTTACTTCCATTGTGGGTAATGTTTTTGGGTTCAAAGCGCTGCGCGCTCTACGTCTGGAGGATCTGCGAATTCCTATTGCTTATATTAAAACTTTCCAAGGCCCGCCTCACGGCATCCAAGTTGAGAGGGATAAATTGAACAAGTACGGTCGTCCTCTATTGGGATGTACCATTAAACCAAAATTGGGATTATCCGCTAAGAACTACGGTAGAGCGGTTTATGAATGTCTCCGTGGTGGACTTGATTTTACCAAAGATGATGAGAACGTGAACTCCCAACCATTTATGCGTTGGAGAGACCGTTTCCTATTTTGTGCCGAAGCAATTTATAAAGCACAGGCCGAAACAGGTGAAATCAAAGGGCATTACTTGAATGCTACTGCGGGTACATGTGAAGAAATGATCAAAAGGGCTGTATTTGCCAGAGAGTTAGGAGTCCCTATTGTAATGCATGACTACATAACGGGAGGCTTCACTGCGAATACTAGCTTGGCTCATTATTGCCGAGATAATGGTCTACTTCTTCACATCCATCGCGCAATGCATGCAGTTATTGATAGACAGAAAAATCATGGTATGCATTTCCGTGTACTAGCTAAAGCGTTACGTATGTCCGGTGGAGATCATATTCACGCGGGTACCGTAGTAGGTAAACTGGAAGGGGAAAGAGAAATCACCTTGGGCTTTGTTGATTTATTACGCGATGATTTTATTGAAAAAGACCGCAGTCGCGGTATTTATTTCACTCAAGATTGGGTCTCTCTACCGGGTGTTTTGCCTGTGGCTTCGGGGGGTATTCACGTTTGGCATATGCCTGCTCTGACCGAGATTTTTGGAGATGATTCCGTACTACAGTTCGGTGGAGGAACTTTAGGACACCCTTGGGGAAATGCACCGGGTGCTGTAGCTAATCGAGTAGCTCTAGAAGCGTGTGTACAAGCTCGTAATGAAGGACGTGATCTTGCTCGCGAAGGTAATGAAATTATCCGTGAAGCTAGCAAATGGAGCCCTGAACTGGCTGCTGCTTGTGAGGTATGGAAGGAGATCAAATTCGAATTTGCAGCAGTGGA-ATTGCACAAATTATTGGTCCGGTACTGGATGTAGTCTTTCCACCAGGCAAGATGCCTAATATTTACAACGCTTTGGTAGTGAAAGGTCAAGATACTGTCGGCCAGCAAATTAATGTAACTTGTGAAGTACAGCAATTATTAGGAAATAATCGAGTTAGAGCTGTAGCTATGAGTGCTACGGATGGTCTGATGAGAGGAATGGAAGTGATTGACACAGGAGCTCCTCTAAGTGTTCCAGTCGGTGGAGCAACTCTCGGACGCATTTTCAACGTTCTTGGAGAACCCGTTGATAATTTAGGTCCTGTAGATAGTCGCACAACATCTCCTATTCATAGGTCTGCGCCCGCCTTTATACAGTTAGATACAAAATTATCTATTTTTGAAACAGGAATTAAAGTAGTGGATCTTTTAGCTCCTTATCGCCGTGGAGGAAAAATAGGACTATTCGGAGGAGCTGGAGTGGGTAAAACAGTGCTCATCATGGAATTGATCAACAACATTGCCAAAGCTCATGGCGGCGTATCCGTATTTGGCGGAGTTGGGGAACGTACTCGTGAAGGAAATGATCTTTACATGGAAATGAAAGAATCTGGAGTGATTAATGAACAAAATATTGTAGAATCAAAAGTAGCACTAGTCTACGGTCAGATGAATGAACCGCCGGGAGCTCGGATGAGAGTTGGGTTGACTGCCCTAACCATGGCGGAATATTTCCGGGATGTTAATGAACAAGACGTACTTCTATTTATTGACAATATTTTTCGTTTCGTCCAAGCCGGATCCGAAGTCTCCGCTTTATTAGGCAGAATGCCTTCTGCTGTAGGTTATCAACCTACTCTTAGTACAGAAATGGGTTCTTTGCAAGAACGAATTACTTCTACCAAAGAGGGATCCATAACTTCTATTCAAGCAGTTTATGTCCCTGCGGACGATTTGACCGACCCCGCCCCTGCCACGACATTTGCACATTTAGATGCTACTACCGTACTATCAAGAGGACTAGCTGCCAAAGGTATCTATCCAGCAGTAGATCCTTTAGATTCTACGTCAACTATGCTCCAACCTCGGATTGTTGGCAAGGAACATTATGAAACTGCGCAAAGAGTTAAGCAAACTTCACAACGTTACAAAGAACTTCAAGACATTATAGCTATCCTTGGGTTGGACGAATTGTCCGAAGAGGATCGTTTAACCGTAGCAAGAGCACGCAAAATTGAGCGTTTCTTATCACAACCCTTCTTCGTAGCAGAAGTATTTACCGGTTCTCCAGGAAAATATGTTGGTCTAACAGAAACAATTAGGGGGTTTCAACTGATCCTTTCCGGAGAACTAGATGGTCTTCCTGAGCAGGCCTTTTATTTGGTGGGTAACATCGATGAAGCTACCGCGAA-------------------------------------------------------------------------------------------------------------------------------------------------------------------------------------------------------------------------------------------------------------------------------------------------------------------------------------------------------------------------------------------------------------------------------------------------------------------------------------------------------------------------------------------------------------------------------------------------------------------------------------------------------------------------------------------------CGATTAACATCTTATAGAGCCTTTCTGGAGCGAACCTATTTCTATAGAAAAATGGAGCATCCTGTAGTAATTTTGAAAAATGATTTGAAATTTATCCTGAGGTTGTTCGGGGAGCCTTTCATGCATTATGTCAGATATCGGGGAAAAGCCATTCTGGTTTCAAAGGGGACTCCTCTTCTGATGAATAAATGGAACTATTACCTTGTAAATCTCTGGCAATGTTATTTTCACTTGTGGTCTCAATTGGATAGGATTTATACAACCCAATTAGCCAATCATTATTTCTATTTTATGGACTATCTTTCAAGTGTACGACTAAATACTTCAGTAGTAAGGAGTCAAATGTTAGATAAGTCATTCATTATGGATATTCCGATTAAGAAGTTTGATAGTATAGTCCCAATTATTCCTTTGATTGGATCATTGGCTAAAGCGAAATTTTGTAATGTATCGGGCAACCCCACAAGTAAGCCGGCTTGGACCGATTCATCGGATTCTGATATTATCGATAGATTTGGGCGGATATACAAAAATCTTTCTCATTATTACAGTGGATCCTCAAAAAAAAAGAGTTTGTATCGAATAAAGTATATA---------------------------------------------------------------------------------CGGCGTGTGTGGGCTTTTCCTAGTGTTTTCTTACTAAGTATCGTTATGATTTTTTCAGCCGATCTGGCTATTCGGCAAATAAAGGGTAGTCCTATCTATCAATATGGATGGTCTTGGACCATCGATAATGATTTTTCCTTAGAGTTCGGTCACTTGATCGATCCACTTACTTCTATTATGTCAATATTAATTACTACTGTTGGAGTAATGGTTCTTATTTATAGTGACAATTATATGTCTCATGATCAAGGATATTTGAGATTTTTTGCTTATATGAGTTTTTCCAATGCTTCCATGTTGGGATTAGTTACTAGTTCCAATTTAATACAAATTTATATTTTTTGGGAATTGGTTGGAATGTGTTCGTATCTATTAATAGGATTTTGGTTCACACGACCTATTGCGGCAAATGCGTGTCAAAAAGCATTTGTAACTAATCGTGTAGGCGATTTTGGTTTATTATTAGGAATCTTGGGTCTTTATTGGATAACGGGCAGTTTAGAATTTCGGGATTTATTCGAAATAGTAAATAACTTGATTGATAATAATGAGGTCAATTCTTTATTTCTTACTCTCTGTGCTTCCCTATTATTCGTTGGTGCAATTGCTAAATCTGCACAATTTCCCCTTCATGTATGGTTACCCGATGCTATGGAGGGACCCACTCCCATTTCGGCTCTTATACATGCCGCTACTATGGTAGCAGCGGGGATTTTTCTTGTCGCTCGGCTTTTTCCTCTTTTCACAAGCATACCTTACACACTGAATCTAATTTCGTTGGTAGGTATAATAACAGTCCTATTAGGAGCTACCCTGGCCCTTGCTCAAAGAGATATTAAGAGAAGTTTAGCCTATTCTACAATGTCTCAATTAGGTTATATCATGCTAGCTTTAGGTATGGGGTCTTATCGAGCTGCTTTATTTCATTTGATCACTCATGCCTATTCAAAAGCATTATTATTTTTAGGATCCGGATCCGTTATTCATTCAATGGAACCCATTGTTGGATATTCTCCTGATAAAAGTCAGAACATGGCTCTGATGGGCGGTTTAACAAAATATATCCCAATTACAAAATTTGCTTTTTTATTGGGTACACTTTCGCTTTGTGGTATTCCACCTCTCGCTTGTTTTTGGTCAAAAGACGAAATTCTTAATGATAGTTGGTTGTACTCACCAATTTTCGCGATACTAGCCTGTTTCACAGCAGGATTAACTGCATTTTATATGTTTCGGGTGTATTTACTTACTTTTGAAGGGAAATTAAACATTCATTTTCAAAATTACAGTGGTAAAAAAAATAGCTCGTTGTATTCAATATCCATATGGGGTAAAAAA------GGAACGAAAACC------CTAAAGAATCTATTTTTCTTCTCAAAAATGAAT------AAAAAGGAAAGGGCTTCCCTTTGTTCGAAAAAGACATATCCAATTGATGGAAATGTAAGAAATATGATGCAACCTCTCGTTACTATT------ACTCAGTTTACTAATAAACAAACTTTACAGTATCCCCATGAATCGGACAATACTATGCTCTTATCACTTCTTGCATTGGTCTTATTGACTTTTTTTTTTGGATATATAGGAATTCCCTTT------GATCAAGAAGGAGGGGATTTTGATATATTATCAAAATGGTTAACTCCGTCAATAAACCTTTTACATACAAATTCGAACAATTCTCTGGATTGGTATGAATTTGTCACAAATTCCTTTTTTTCAGTAAGTATAGCTTACTTTGGAATATTGATAGCGTCTCTTTTATATAGGCCCGTTTATTCATCTTTCCAGAATTTTGATTTGATAAATTCATTT---------GTTAAAATGGG----------------------------------------------------------------------------------------------------------------------------------------GTATGGAAACCTACTAAGTGAAAACTTTCAAATTCAGAGAACCCCTGGAATTAAAAATGGGCAATCCTGAGCCAAATCCTGTTTTCAGAAAACAAACAA-AAAGGGGTTCAGAA------AAGGAGACTCAAAAGTGGATAGG-----TGCAGAGACTCAATGGAAGCTGTTCTAAGAAATGGAGTTGATTGCGTTGCGTTAGTGGAGGAAT-------CCTTCTAGTGAAACTCC--------------------CG-AAAGGATGAACTTA--------TCTAT-----ATACATACGTCTACGTACTGAAATATCAAAGATTCATGATGATCCGAATCTGT-------ATTTATGAAAAATGGAAGAATTTTTGTTTTTGTAAATCAATTCCAA--------GTTGAAGGAAGAATCGAACATTCACTGATCAAATAAGTCACTCCAT-----AGTCTG-----ATAGGTCTTTTGAAGAACTGA-------CTAATCGGACGAGAATAAAGATAGAGTCCCATTCTACGTGTCAATACCGACAACAATGAAATTTATAGTAAGAGGAAAATCCGTCGACTTTAGAAATCGTGAGGGTTNNNNNNNNNNN---------NNNNNNNNN---------NNNNNNNNNNNNNNNNTTTTACTCCCTAACGAGTTAT--CTTTTCGGCAGCAGTTCCAAATTATCTATGTTTCTCGTTCGCTCTACTCTTTCCCAACCCAAATGGGTGGGAAGAGAAATGTTTTTC------TTTT-----ATCACAATACTTGTGATATATAC-------GTACAAATGAGCATC-----CATGGGCAAGGA-ATCCCAAATTGAATCATTCACAGTCCT--TATGATATTAAA-----ATTTTGAACGCCAAAA-----GTATTCTGTTTGA---AGATCCAATTTATTCCAAGGGCTGGGTAAGACTTTGTTTTGTAATGCTTTTTG----------------AGTCTCTTTAATTGACATAGGCCC------------------AAGCCCTCTAG-----TAGTAT------------GGGGATGAC----------------------------------------------GATTCCCTTAGTAACGGCGAGCGAACCGGGAAGAGCCCAGCATGAAAATCGAACGGCGACGTCGTTTGAATTGTAGTCTGTAGAAGCATCCTCAGCGACGGACCGGGTTCAAGTCCCCTGGAAAGGGGCGCCAGAGAGGGTGAGAGCCCCGTCGTGCTCGGACCCTGTCGCACCACGAGGAGCTGTCATCGAGTCGGGTTGTTTGGGAATGCAGCCCCAATCGGGCGGTAAATTCCGTCCAAGGCTAAATACTGGCGAGAGTCCGATAGCGAACAAGTACCGCGAGGGAAAGATGAAAAGGACTTTGAAAAGAGAGTCAAAGAGTGCTTGAAATTGTCGGGAGGGAAGCGGATGGGGGCCGGCGATACGCCTCGGTCGGATGCGGAACGGTGATGAGCCGGTCCGCCAATCGACTCGGGGTGTGGACCGACGCGGATTGCGGCGGCGGCCAAAGCCCGGGTTGTTGT--TATGCCCGTGGAGACGTCGTTGCTGCGATCGTGGTGAGAAGCGCGCGCC-A-TTTGGCGTGCC-TCTGGTACCTGCGTGCTCTCGGCGTCGGCCTGTGGGCTCCCCATTCGGCCCGTCTTGAAACACGGACCAAGGAGTCTGACATGTGTGCGAGTCAACGGGCGAGTAAA-CCCGTAAGGCGCAAGGAAGCTGATTGGCGAGATCCCT-TAGTGGGTTGCACCGCCGACCGACCTAGACCTTTTGAGAAGGGTTCGAGTGTGAGCATACCTGTCGGGACCCGAAATATGGTGAA---------------------------------------------------------------------------------------------------------------------------------------------------------------------------------------------------------------------------------------------------------------------------------------------------------------------------------------------------------------------------------------------------------------------------------------------------------------------------------------------------------------------------------------------------------------------------------------------------------------TTGATGCTTGCAAAA-------CGACCCGTGAACCATTGACTCTGTAA-CA--TGAGCGACGCAGGCGGCCCATTGGGTC--CCTGTTGTTGAGC-----AACAAAAT--CCGGCGCGACAAGCGCCAAGGAATCTAAAT--TAGAA--TAG--AA---AT--GACAAG--TTGAAGTGGCT-GGTCCACTTCAAAGTGTTGG---ATTTCTGAAAA-CTTGAACGACTCTCGGCAACGGATATCTCGGCTCTCGCATCGATGAAGAACGTAGCGAAATGCGATACTTGGTGTGAATTGCAGAATCCCGTGAACCATCGAGTTTTTGAACGCAAGTTGCGCCCGAGAC----TTCGGTCGAGGGCACGTCTGCCTGGGCGTCACATGATGCACCGCAACCCATTTTTTT-GCATGTGGG-AATGGAGATTGGCCT-CCCGTGACAAGTGCACGGTTGGCTAAAATAGCAGCCTCGATGCTTGGAAGACGCGATCAGTGGTGGTTGATGAGA----ACTTTTGTCAAACAA---GTG---ACGCGTTTGGATTGGCACGAATCGAGGTGGAGCACCCTT-TTCATAT----------ACTTT
	Stephania_succifera				GGATTCAAAGCTGGTGTTAAAGATTACAAATTGAATTATTATACTCCTGAATATGAAACCAAAGATACTGATACGCTAGCAGCATTCCGAGTAACTCCTCAACCTGGAGTTCCGCCTGAAGAAGCGGGGGCTGCGGTAGCTGCCGAATCCTCTACAGGTACATGGACCACTGTGTGGACCGATGGACTTACCAGCCTTGATCGTTACAAAGGACGATGCTACCACATTGAGCCCGTTGCTGGAGAAGAAAATCAATATATTTGTTATGTAGCTTACCCCTTAGACCTTTTTGAAGAAGGTTCTGTTACTAATATGTTTACTTCCATTGTGGGTAATGTTTTTGGGTTCAAAGCGCTGCGCGCTCTACGTCTGGAGGATCTGCGAATTCCTATTTCTTATATTAAAACTTTCCAAGGCCCGCCTCACGGCATCCAAGTTGAGAGGGATAAATTGAACAAGTACGGTCGTCCTCTATTGGGATGTACCATTAAACCAAAATTGGGATTATCCGCTAAGAACTACGGTAGAGCGGTTTATGAATGTCTCCGTGGTGGACTTGATTTTACCAAAGATGATGAGAACGTGAACTCCCAACCATTTATGCGTTGGAGAGACCGTTTCCTATTTTGTGCCGAAGCACTTTTTAAAGCACAGGCCGAAACAGGTGAAATCAAAGGGCATTACTTGAATGCTACTGCGGGTACATGTGAAGAAATGATAAAAAGGGCTGTATTTGCCAGAGAGTTAGGAGTCCCTATTGTAATGCATGACTACTTAACGGGAGGCTTCACTGCGAATACTAGCTTGGCTCATTATTGCCGAGATAATGGTCTACTTCTTCACATCCACCGCGCAATGCATGCAGTTATTGATAGACAGAAAAATCATGGTATGCATTTCCGTGTACTAGCTAAAGCGTTACGTATGTCCGGTGGAGATCATATTCACGCGGGTACCGTAGTAGGTAAACTGGAAGGGGAAAGAGAAATCACCTTGGGCTTTGTTGATTTATTACGCGATGATTTTATTGAAAAAGACCGCAGTCGCGGTATTTATTTCACTCAAGATTGGGTCTCTCTACCGGGTGTTTTGCCTGTGGCTTCGGGGGGTATTCACGTTTGGCATATGCCTGCTCTGACCGAGATTTTTGGAGATGATTCCGTACTACAGTTCGGTGGAGGAACTTTAGGACACCCTTGGGGAAATGCACCGGGTGCTGTAGCTAATCGAGTAGCTCTAGAAGCGTGTGTACAAGCTCGTAATGAAGGACGTGATCTTGCTCGCGAAGGTAATGAAATTATCCGTGAAGCTAGCAAA---------------------------------------------------------------------ATTGCACAAATTATTGGTCCGGTACTGGATGTAGTCTTTCCACCAGGCAAGATGCCTAATATTTACAACGCTTTGGTAGTGAAAGGTCAAGATACTGTCGGCCAGCAAATTAATGTAACTTGTGAAGTACAGCAATTATTAGGAAATAATCGAGTTAGAGCTGTAGCTATGAGTGCTACGGATGGTCTGATGAGAGGAATGGAAGTGATTGACACAGGAGCTCCTCTAAGTGTTCCAGTCGGTGGAGCAACTCTCGGACGCATTTTCAACGTTCTTGGAGAACCCGTTGATAATTTAGGTCCTGTAGATAGTCGCACAACATCTCCTATTCATAGGTCTGCGCCCGCCTTTATACAGTTAGATACAAAATTATCGATTTTTGAAACAGGAATAAAAGTAGTGGATCTTTTAGCTCCTTATCGCCGTGGAGGAAAAATAGGACTATTCGGAGGAGCTGGAGTGGGTAAAACAGTGCTCATCATGGAATTGATCAACAACATTGCCAAAGCTCATGGCGGCGTATCCGTATTTGGCGGAGTTGGGGAACGTACTCGTGAAGGAAATGATCTTTACATGGAAATGAAAGAATCTGGAGTGATTAATGAACAAAATATTGTAGAATCTAAAGTAGCACTAGTCTACGGTCAGATGAATGAACCGCCGGGAGCTCGGATGAGAGTTGGGTTGACTGCCCTAACCATGGCGGAATATTTCCGGGATGTTAATGAACAAGACGTACTTCTATTTATTGACAATATTTTTCGTTTCGTCCAAGCCGGATCCGAAGTCTCCGCTTTATTAGGCAGAATGCCTTCTGCTGTAGGTTATCAACCTACTCTTAGTACAGAAATGGGTTCTTTGCAAGAACGAATTACTTCTACCAAAGAGGGATCCATAACTTCTATTCAAGCAGTTTATGTCCCTGCGGACGATTTAACCGACCCCGCCCCTGCCACGACATTTGCACATTTAGATGCTACTACCGTACTATCAAGAGGACTAGCTGCCAAAGGTATCTATCCAGCAGTGGATCCTTTAGATTCTACGTCAACTATGCTCCAACCTCGGATTGTTGGCAAGGAACATTATGAAACTGCGCAAAGAGTTAAGCAAACTTCACAACGTTACAAAGAACTTCAAGACATTATAGCTATCCTTGGATTGGACGAATTGTCCGAAGAGGATCGTTTAACCGTAGCAAGAGCACGCAAAATTGAGCGTTTCTTATCACAACCCTTCTTCGTAGCAGAAGTATTTACCGGTTCTCCAGGAAAATATGTTGGTCTAACAGAAACAATTAGGGGGTTTCAACTGATCCTTTCCGGAGAACTAGATGGTCTTCCTGAGCAGGCCTTTTATTTGGTGGGTAACATCGATGAAGCTACCGCGAAGGCTATGAACTTAGGCCTTGCTCATGATTATGGTTTAACTAAAGCGATTCTT------TATGAATCTGTGAAAAAATTAGGTTATGACAATAAATCTAGTTCACTAATTGTGAAACGTTTAATTACTCGAATGTATCAACAGAATCATTTGATTCTTTCTTTAAATGATTCTCAAAAAAATAAATTTGGGGGGTACAAGAATCATTTTGATTCTCAAATCATATCAGAGGGGTTTGCTGTCATTGTGGAAATTCCATTCTCGCGGCGATTAGTACCCTCTCTAGAAGGTAAAGAAATAGTCAAATCACATAATTTAAGATCAATTCATTCACTATTTCCATTCTTCGAGGATCAATTTTCACATTTAAATCATGTGTTAGATATACTAATACCCCACCCCACCCATCTGGAACTTTTGGTTCAAACCCTTCGCTGGTGTATACAAGATGCCGCTTCTTTGCATTTATTACGATTCTTTTTTTACGAGTATTTTAATTGGAATAGTATTATTACT------------CAAAAAAAAA---CCATTTCGGGTTTT------------TCAAAAAAA------GAGAATCAAAGATTATTCTTGTTCCTATATAATTCTCAAGTATATGAATGCGAATCCATATTTGTCTTTCTCCGCAAACAATCTTCTTATTTACGATTAACATCTTATAGAGCCTTTCTGGAGCGAACCTATTTCTATAGAAAAATGGAGCATCCTGTAGTAATTTTTCAAAATGATTTGAATTTTATCCTGAGGTTGTTCGGGGAGCCTTTCATGCATTATGTCAGATATCGGGGAAAAGCCATTCTGGTTTCAAAGGGGACTCCTCTTCTGATGAATAAATGGAACTATTACCTTATAAATCTCTGGCAATGTTATTTTCACTTGTGGTCTCAATTGGATAGGATTTATACAACCCAATTAGCCAATCATTATTTCGATTTTATGGACTATCTTTCAAGTGTACGACTAAATACTTCAGTAGTAAGGAGTCAAATGTTAGATAAGTCATTTATTATGGATATTCCGATTAAGAAGTTTGATAGTATAGTCCCAATTATTCCTTTGATTGGATCATTGGCTAAAGCGAAATTTTGTAATGTATCGGGCAACCCCACAAGTAAGCCGGCTTGGACCGATTCATCGGATTCTGATATTATCGATAGATTTGGGCGGATATACAAAAATCTTTCTCATTATTACAGTGGATCCTCAAAAAAAAAGAGTTTGTATCGAATAAAGTATATAATCATACCTTTCGTTCCACTTCCAGTTCCTATAGCCATAGGATTGGGGCTTCTCCTTGTTCCGACGGCAACAAAAAATCTTCGGCGTGTGTGGGCTTTTCCTAGTGTTTTCTTACTAAGTATCGTTATGATTTTTTCAGCCGATCTGGCTATTCGGCAAATAAAGGGTAGTCCTATCTATCAATATGGATGGTCTTGGACCATCGATAATGATTTTTCCTTAGAGTTCGGTCACTTGATCGATCCGCTTACTTCTATTATGTCAATATTAATCACTACTGTTGGAGTAATGGTTCTTATTTATAGTGACAATTATATGTCTCATGATCAAGGATATTTGAGATTTTTTGCTTATATGAGTTTTTCCAATGCTTCCATGTTGGGATTAGTTACTAGTTCCAATTTAATACAAATTTATATTTTTTGGGAATTGGTTGGAATGTGTTCGTATCTATTAATAGGATTTTGGTTCACACGACCTATTGCGGCAAATGCGTGTCAAAAAGCATTTGTAACTAATCGTGTAGGCGATTTTGGTTTATTATTAGGAATCTTAGGTCTTTATTGGATAACGGGCAGTTTAGAATTTCGGGATTTATTCGAAATAGTCAATAACTTGATTGATAATAATGGGGTCAATTCTTTATTTCTTATTCTCTGTGCTTCCCTATTATTCGTTGGTGCAATTGCTAAATCTGCACAATTTCCCCTTCATGTATGGTTACCCGATGCTATGGAGGGACCCACTCCCATTTCGGCTCTTATACATGCCGCTACTATGGTAGCAGCGGGGATTTTTCTTGTCGCTCGGCTTTTTCCTCTTTTCACAAGCATACCTTACACACTGAATCTAATTTCGTTGGTAGGTATAATAACAGTCCTATTAGGAGCTACCCTGGCCCTTGCTCAAAGAGATATTAAGAGAAGTTTAGCCTATTCCACAATGTCTCAATTAGGGTATATCATGCTAGCTTTAGGTATGGGGTCTTATCGAGCTGCTTTATTTCATTTGATCACTCATGCCTATTCAAAAGCATTATTATTTTTAGGATCCGGATCCATTATTCATTCAATGGAACCCATTGTTGGATATTCTCCTGATAAAAGTCAGAACATGGCTCTGATGGGCGGTTTAACAAAATATATCCCAATTACAAAATTTGCTTTTTTATTGGGTACACTTTCGCTTTGTGGTATTCCACCTCTCGCTTGTTTTTGGTCAAAAGACGAAATTCTTAATGATAGTTGGTTGTACTCACCAATTTTCGCGATACTAGCCTTTTTCACAGCAGGATTAACTGCATTTTATATGTTTCGGGTGTATTTACTTACTTTTGAAGGGAATTTAAACATTCATTTTCAAAATTACAGCGGTAAAAAAAATAGCTCGTTGTATTCAATATCCATATGGGGTAAAAAT------GGAACGAAAACC------ATAACGAATCAATTTTTTTTCTCAAAAATGAAT------AAAAAGGAAAGGGCTTCCCTTTGTTCGAAAAAGACATATCCAATTGATGGAAATGTAAGAAATATGAGGCAACCTCTCGTTACTATT------ACTCAGTTTACTAATAAACAAACTTTACAGTATCCCCATGAATCGGAAAATACTATGCTCTTATCACTTGTTGCATTGGTCTTATTGACTTTTTTTGTTGGATATATAGGAATTCCCTTT------GATCAAGAAGGAGGGGATTTTGATATATTATCAAAATGGTTAACTCCGTCAATAAACCTTTTACATACAAATTCGAACAATTCTCTGGATTGGTATGAATTTGTCACAAATTCTTTTTTTTCAGTAAGTATAGCTTACTTTGGAATATTTATAGCGTCTCTTTTATATAGGCCCGTTTATTCATCTTTCCAGAATTTTGATTTGATAAATTCATTT---------GTTAAACTGGGCCCTAATAGAATTTTCTGGGACCAAATAATCAATGTGATATATAATTGGTCATATAATCGTGGGTACATAGATGCTTTTTATGCAATAACCTTAACTAGGGGTATA------------------------------GTATGGAAAC-TACTAAGTGAAAACTTTCAAATTCAGAGAACCCCTGGAATTAAAAATGGGCAATCCTGAGCCAAATCCTGTTTTCAGAAAACAAAAAA-AAAGGGGTTCAGAA------AAGGAGACTCAAAAGTGGATAGG-----TGCAGAGACTCAATGGAAGCTGTTCTAAGAAATGGAGTTGATTGCGTTGCGTTAGTGGAGGAAT-------CCTTCTAGTGAAACTCC--------------------CG-AAAGGATGAACTTA--------TCTAT-----ATACATACGTCTACGTACTGAAATATCAAAGATTCATGATGATCCGAATCTGT-------ATTTATGAAAAATGGAAGAATTTTTGTTTTTGTAAATCAATTCCAA--------GTTGAAGGAAGAATCGAACATTCACTGATCAAATCAGTCACTCCAT-----AGTCTG-----ATAGGTCTTTTGAAGAACTGA-------CTAATCGGACGAGAATAAAGATAGAGTCCCATTCTACGTGTCAATACCGACAACAATGAAATTTATAGTAAGAGGAAAATCCGTCGACTTTAGAAATCGTGAGGGTTCAAGTCCCTCT---------ATCCCCAAG---------AAAAAGAAAAGGCCAATTTTACTCCCTAACGAGTTAT--CTTTTCGGCAGCAGTTCCAAATTATCTATGTTTCTCGTTCGCTCTACTCTTTCCCAACCCAAATGGGTGGGAAGAGAAATGTTTTTC------TTTT-----ATCACAATACTTGTGATATATAC-------GTACAAATGAGCATC-----CATGGGCAAGGA-ATCCCAATTTGAATCATTCAAAGTCCG--TATGATATTAAA-----ATTTTGAACGCCAAAA-----GTATTCTGTTTGA---AGATCCGATTAATTCCAAGGGCTGGGTAAGACTTTTTTTTGTAATGCCTTTTT----------------AGTCTCTTTAATTGACATAGGCC-------------------AAGCCCTCTAG-----TAGTAT------------GGGGATGACGCATCAAGAGGGG------CCGGGATAGCTCAGTTG-TAGAGCAGA-----------------------------------------------------------------------------------------------------------------------------------------------------------------------------------------------------------------------------------------------------------------------------------------------------------------------------------------------------------------------------------------------------------------------------------------------------------------------------------------------------------------------------------------------------------------------------------------------------------------------------------------------------------------------------------------------------------------------------------------------------------------------------------------------------------------------------------------------------------------------------------------------------------------------------------------------------------------------------------------------------------------------------------------------------------------------------------------------------------------------------------------------------------------------------------------------------------------------------------------------------------------------------------------------------------------------------------------------------------------------------------------------------------TTGATGCTTGCAAAA-------CGACCCGTGAACCATTGACACCGTAA-CA--TTTGCGACGCAGGCGGCCCATTGGGTC--CTTGTTGTTCAGC-----AACAAAAT--CCGGCGCGACACGCGCCAAGGAATCTAAAT--TAGAA--TAG--AA---AT--GACACG--TTGAAGTGGTT-CGTTCACCTCATTGTGTTGC---GTTTCTTAATA-CTTGAACGACTCTCGACAACGGATATCTCGGCTCTCGCATCGATGAAGAACGTAGCGAAATGCGATACTTGGTGTGAATTGCAGAATCCCGTGAACCATCGAGTTTTTGAACGCAAGTTGCGCCCGAGAC----TTCGGTTGAGGGCACGCCTGCCTGGGCGTCACATGATGCACCGCAATCCATTTTTT--GCATGTGGT-AATGGAGATTGGCCT-CCCGCGACGAGTGCACGGTTGGCTAAAATAGCAGCCTCGATGGTTGGAAGACGCGATCAGTGGTGGTTGATGAGA----ACCTTTGTCAAACGA---GTG---ACGCGTCCGGATCGGCACGAATCGAGGTGGAGCACCCTT-TTCATAT----------ACTTT
	Stephania_venosa				GGATTCAAAGCTGGTGTTAAAGATTACAAATTGACTTATTATACTCCTGAATATGAAACCAAAGATACTGATACGCTAGCAGCATTCCGAGTAACTCCTCAACCTGGAGTTCCGCCTGAAGAAGCGGGGGCTGCGGTAGCTGCCGAATCCTCTACAGGTACATGGACAACTGTGTGGACCGATGGACTTACCAGCCTTGATCGTTACAAAGGACGATGCTACCACATTGAGCCCGTTCCTGGAGAAGAAAGTCAATATATTTGTTATGTAGCTTACCCCTTAGACCTTTTTGAAGAAGGTTCTGTTACTAATATGTTTACTTCCATTGTGGGTAATGTTTTTGGGTTCAAAGCGCTGCGCGCTCTACGTCTGGAGGATCTGCGAATTCCTATTGCTTATATTAAAACTTTCCAAGGCCCGCCTCACGGCATCCAAGTTGAGAGGGATAAATTGAACAAGTACGGTCGTCCTCTATTGGGATGTACCATTAAACCAAAATTGGGATTATCCGCTAAGAACTACGGTAGAGCGGTTTATGAATGTCTCCGTGGTGGACTTGATTTTACCAAAGATGATGAGAACGTGAACTCCCAACCATTTATGCGTTGGAGAGACCGTTTCCTATTTTGTGCCGAAGCAATTTATAAAGCACAGGCCGAAACAGGCGAAATCAAAGGGCATTACTTGAATGCTACTGCGGGTACATGTGAAGAAATGATCAAAAGGGCTGTATTTGCCAGAGAGTTAGGAGTCCCTATTGTAATGCATGACTACTTAACGGGAGGCTTCACTGCGAATACTAGCTTGGCTCATTATTGCCGAGATAATGGTCTACTTCTTCACATCCACCGCGCAATGCATGCAGTTATTGATAGACAGAAAAATCATGGTATGCATTTCCGTGTACTAGCTAAAGCGTTACGTATGTCCGGTGGAGATCATATTCACGCGGGTACCGTAGTAGGTAAACTGGAAGGGGAAAGAGAAATCACCTTGGGCTTTGTTGATTTATTACGCGATGATTTTATTGAAAAAGACCGCAGTCGCGGTATTTATTTCACTCAAGATTGGGTCTCTCTACCGGGTGTTTTGCCTGTGGCTTCCGGGGGTATTCACGTTTGGCATATGCCTGCTCTGACCGAGATTTTTGGAGATGATTCCGTACTACAGTTCGGTGGAGGAACTTTAGGACACCCTTGGGGAAATGCACCGGGTGCTGTAGCTAATCGAGTAGCTCTAGAAGCGTGTGTACAAGCTCGTAATGAAGGACGTGATCTTGCTCGCGAAGGTAATGAAATTATCCGTGAAGCTAGCAAATGGAGCCCTGAACTGGCTGCTGCTTGTGAGGTATGGAAGGAGATCAGATTCGAATTTGCAGCAGTGGATATTGCACAAATTATTGGTCCGGTACTGGATGTAGTCTTTCCACCAGGCAAGATGCCTAATATTTACAACGCTTTGGTAGTGAAAGGTCAAGATACTGTCGGCCAGCAAATTAATGTAACTTGTGAAGTACAGCAATTATTAGGAAATAATCGAGTTAGAGCTGTAGCTATGAGTGCTACGGATGGTCTGATGAGAGGAATGGAAGTGATTGACACAGGAGCTCCTCTAAGTGTTCCAGTCGGTGGAGCAACTCTCGGACGCATTTTCAACGTTCTTGGAGAACCCGTTGATAATTTGGGTCCTGTAGATAGTCGCACAACATCTCCTATTCATAGGTCTGCGCCCGCCTTTATACAGTTAGATACAAAATTATCTATTTTTGAAACAGGAATTAAAGTAGTGGATCTTTTAGCTCCTTATCGCCGTGGAGGAAAAATAGGACTATTCGGAGGAGCTGGAGTGGGTAAAACAGTGCTCATCATGGAATTGATCAACAACATTGCCAAAGCTCATGGCGGCGTATCCGTATTTGGCGGAGTTGGGGAACGTACTCGTGAAGGAAATGATCTTTACATGGAAATGAAAGAATCTGGAGTGATTAATGAACAAAATATTGTAGAATCAAAAGTAGCACTAGTCTACGGTCAGATGAATGAACCGCCGGGAGCTCGGATGAGAGTTGGGTTGACTGCCCTAACCATGGCGGAATATTTCCGGGATGTTAATGAACAAGACGTACTTCTATTTATTGACAATATTTTTCGTTTCGTCCAAGCCGGATCCGAAGTCTCCGCTTTATTAGGCAGAATGCCTTCTGCTGTAGGTTATCAACCTACTCTTAGTACAGAAATGGGTTCTTTGCAAGAACGAATTACTTCTACCAAAGAGGGATCCATAACTTCTATTCAAGCAGTTTATGTCCCTGCGGACGATTTGACCGACCCCGCCCCTGCCACGACATTTGCACATTTAGATGCTACTACCGTACTATCAAGAGGACTAGCTGCCAAAGGTATCTATCCAGCAGTAGATCCTTTAGATTCTACGTCAACTATGCTCCAACCTCGGATTGTTGGCAAGGAACATTATGAAACTGCGCAAAGAGTTAAGCAAACTTCACAACGTTACAAAG---------------------------------------------------------------------------------------------------------------------------------------------------------------------------------------------------------------------------------------------------------------------------------------------------------------------------------------------------------------------------------------------------------------------------------------------------------------------------------------------------------------------------------------------------------------------------------------------------------------------------------------------------------------------------------------------------------------------------------------------------------------------------------------------------------------------------------------------------------------------------------------------------------------------------------------------------------------ATTTACGATTAACATCTTATAGAGCCTTTCTGGAGCGAACCTATTTCTATAGAAAAATGGAGCATCTTGTAGTAATTTTGCAAAATGATTTGAATTTTATCCTGAGGTTGTTCGGGGAGCCTTTCATGCATTATGTCAGATATCGGGGAAAAGCCATTCTGGTTTCAAGGGGGACTCCTCTTCTGATGAATAAATGGAACTATTACCTTCTAAATCTCTGGCAATGTTATTTTCACTTGTGGTCTCAATTGGATAGGATTTATACAACCCAATTAGCCAATCATTATTTCGATTTTATGGACTATCTTTCAAGTGTACGACTAAATACTTCAGTAGTAAGGAGTCAAATGTTAGATAAGTCATTTATTATGGATATTCCGATTAAGAAGTTTGATAGTATAGTCCCAATTATTCCTTTGATTGGATCCTTGGCTAAAGCGAAATTTTGTAATGTATCGGGCAACCCCACAAGTAAGCCGGCTTGGACCGATTCATCGGATTCTGATATTATCGATAGATTTGGGCGGATATACAAAAATCTTTCTCATTATTACAGTGGATCCTCAAAAAAAAAGAGTTTGTATCGAATAAAGTATATAATCATACCTTTCGTTCCACTTCCAGTTCCTATAGCCATAGGATTGGGGCTTCTCCTTGTTCCGACGGCAACAAAAAATCTTCGGCGTGTGTGGGCTTTTCCTAGTGTTTTCTTACTAAGTATCGTTATGATTTTTTCAGCCGATCTGGCTATTCGGCAAATAAAGGGTAGTCCTATCTATCAATATGGATGGTCTTGGACCATCGATAATGATTTTTCCTTAGAGTTCGGTCACTTGATCGATCCACTTACTTCTATTATGTCAATATTAATCACTACTGTTGGAGTAATGGTTCTTATTTATAGTGACAATTATATGTCTCATGATCAAGGATATTTGAGATTTTTTGCTTATATGAGTTTTTCCAATGCTTCCATGTTGGGATTAGTTACTAGTTCCAATTTAATACAAATTTATATTTTTTGGGAATTGGTTGGAATGTGTTCGTATCTATTAATAGGATTTTGGTTCACACGACCCATTGCGGCAAATGCGTGTCAAAAAGCATTTGTAACTAATCGTGTAGGCGATTTTGGTTTATTATTAGGAATCTTGGGTCTTTATTGGATAACGGGCAGTTTAGAATTTCGGGATTTATTCGAAATAGTAAATAACTTGATTGATAATAATGGGGTCAATTCTTTATTTCTTACTCTCTGTGCTTCCCTATTATTCGTTGGTGCAATTGCTAAATCTGCACAATTTCCCCTTCATGTATGGTTACCCGATGCTATGGAGGGACCCACTCCCATTTCGGCTCTTATACATGCCGCTACTATGGTAGCAGCGGGGATTTTTCTTGTCGCTCGACTTTTTCCTCTTTTCACAAGCATACCTTACACACTGAATCTAATTTCGTTGGTAGGTATAATAACAGTCCTATTAGGAGCTACCCTGGCCCTTGCTCAAAGAGATATTAAGAGAAGTTTAGCCTATTCTACAATGTCTCAATTAGGTTATATGATGCTAGCTTTAGGTATGGGGTCTTATCGAGCTGCTTTATTTCATTTGATCACTCATGCCTATTCAAAAGCATTATTATTTTTAGGATCCGGATCCGTTATTCATTCAATGGAACCCATTGTTGGGTATTCTCCTGATAAAAGTCAGAACATGGCTCTGATGGGCGGTTTAACAAAATATATCCCAATTACAAAATTTGCTTTTTTATTGGGTACACTTTCGCTTTGTGGTATTCCACCTCTCGCTTGTTTTTGGTCAAAAGACGAAATTCTTAATGATAGTTGGTTTTACTCACCAATTTTCGCGATACTAGCCTGTTTCACAGCAGGATTAACTGCATTTTATATGTTTCGGGTGTATTTACTTACTTTTGAAGGGAATTTAAACATTCATTTTCAAAATTACAGTGGTAAAAAAAATAGCTCGTTGTATTCAATATCCATATGGGGTAAAAAA------GGAACGAAAACC------ATAAAGAATCTATTTTTTTTCTCAAAAATGAAT------AAAAAGGAAAGGGCTTCCCTTTGTTCGAAAAAGACATATCCAATGGATGGAAATGTAAGAAATATGATGCAACCTCTCGTTACTATTACTCATACTCAGTTTACTAATAAACAAACTTTACAGTATCCCCATGAATCGGACAATACTATGCTCTTATCACTTCTTGCATTGGTCTTATTGACTTTTTTTGTTGGATATATAGGAATTCCCTTT------GATCAAGAAGGAGGGGATTTTGATATATTATCAAAATGGTTAACTCCGTCAATAAACCTTTTACATACAAATTCGAACAATTCTCTGGATTGGTATGAATTTTTCACAAATTCCTTTTTTTCAGTAAGTATAGCTTACTTTGGAATATTTATAGCGTCTCTTTTATATAGGCCCATTTATTCATCTTTCCAGAATTTTTATTTGATAAATTCATTT---------GTTAAAATGGGCCCTAATAGAATTTTCTGGGACCAAACAATC---------------------------------------------------------------------------------------------------------GTATGGAAACCTACTAAGTGAAAACTTTCAAATTCAGAGAACCCCTGGAATTAAAAATGGGCAATCCTGAGCCAAATCCTGTTTTCAGAAAACAAACAA-AAAGGGGTTCAGAA------AAGGAGACTCAAAAGTGGATAGG-----TGCAGAGACTCAATGGAAGCTGTTCTAAGAAATGGAGTTGATTGCGTTGCGTTAGTGGAGGAAT-------CCTTCTAGTGAAACTCC--------------------AG-AAAGGATGAACTTA--------TCTAT-----ATACATACGTCTACGTACTGAAATATCAAAGATTCATGATGATCCGAATCCGT-------ATTTATGAAAAATGGAAGAATTTTTGTTTTTGTAAATCAATTCCAA--------GTTGAAGGAAGAATCGAACATTCACTGATCAAATCAGTCACTCCAT-----AGTCTG-----ATAGGTCTTTTGAAGAACTGA-------CTAATCGGACGAGAATAAAGATAGAGTCCCATTCTACGTGTCAATACCGACAACAATGAAATTTAGAGTAAGAGGAAAATCCGTCGACTTTAGAAATCGTGAGGGTTCAAGTCCCTCT---------ATCCCCAAG---------AAAAAGAAAAGGCCAAATTTACTCCCTAACGAGTTAT--CTTTTCGGCAGCAGTTCCAAATTATCTATGTTTCTCGTTCGCTCTACTCTTTCCCAACCCAAATGGGTGGGAAGAGAAATGTTTTTC------TTTT-----ATCACAATACTTGTGATATATAC-------GTACAAATGAGCATC-----TATGGGCAAGGA-ATCCCAATTTGAATCATTCACAGTCCG--TATGATATTAAA-----ATTTTGAACGCCAAAA-----GTATTCTGTTTGA---AGATCCAATTAATTCCAAGGGCTGGGTAAGACTTTGTTTTGTAATGCCTTTTT----------------AGTCTCTTTAATTGACATAGGCCC------------------AAGCCCTCTAG-----TAGTAT------------GGGGATGACGCATCAAGAGGGG------CCGGGATAGCTCAGTTGGTAGAGCAGA---------AGTAACGGCGAGCGAACCGGGAAGAGCCCAGCATGAAAATCGAACGGCGACGTCGTTTGAATTGTAGTCTGTAGAAGCATCCTCAGCGACGGACCGGGTTCAAGTCCCCTGGAAAGGGGCGCCAGAGAGGGTGAGAGCCCCGTCGTGCTCGGACCCTGTCGCACCACGAGGAGCTGTCATCGAGTCGGGTTGTTTGGGAATGCAGCCCCAATCGGGCGGTAAATTCCGTCCAAGGCTAAATACTGGCGAGAGTCCGATAGCGAACAAGTACCGCGAGGGAAAGATGAAAAGGACTTTGAAAAGAGAGTCAAAGAGTGCTTGAAATTGTCGGGAGGGAAGCGGATGGGGGCCGGCGATGCGCCTCGGTCGGATGCGGAACGGTGATGAGCCGGTCCGCCAATCGACTCGGGGTGTGGACCGACGCGGATTGCGGCGGCGGCCAAAGCCCGGGTTGTTGT--TATGCCCGTGGAGACGTCGTTGCTGCGATCGTGGTGAGAAGCGCGCGCC-A-TTCGGCGTGCC-TCCGGTACCTGCGCGCTCTCGGTGTCGGCCTGTGGGCTCCCCATTCGGCCCGTCTTGAAACACGGACCAAGGAGTCTGACATGTGTGCGAGTCAACGGGCGAGTAAA-CCCGTAAGGCGCAAGGAAGCTGATTGGCGGGATCCCT-TAGCGGGTTGCACCGCCGACCGACCTAGACCTTTTGAGAAGGGTTCGAGTGTGAGCATACCTGTCGGGACCCGAAAGATGGTGAACTATGCCTGAGCGGGGCGAAGCCAGAGGAAACTCTGGTGGAGGCCCGCAGCGATACTGACGTGCAAATCGTTCGTCTGACTTGGGTATAGGGGCGAAAGACTAATCGAACCATCTAGTAGCTGGTTCCCTCCGAAGTTTCCCTCAGGATAGCTGGAGCTCGGGTGCGAGTTCTATCGGGTAAAGCCAATGATTAGAGGCATTGGGGACGCAACGTCTTCGACCTATTCTCAAACTTTAAATAGGTAGGACGGCATGGCTGCTTCGTTGAGCTGTGCCAAGGAATCGAGAGCTCCAAGTGGGCCATTTTTGGTAAGCAGAACTGGCGATGCGGGATGAACCGGAAGCCGGGTTACGGTGCCCAATTGCGCGCTAACCTAGAACCCACAAAGGGTGTTGGTCGATTAAGACAGCAGGACGGTGGTCATGGAAGTCGAAATCCGCTAAGGAGTGTGTAACAACTCACCTGCCGAATCAACTAGCCCCGAAAATGGATGGCGCTGAAGCGCGCAACCCACACCCGGCCGTCGGGGCAATTGTCAAGCCCCGATGAGTAGGAGGGCGCGGCGGTAGCTGTAAAACCTAGGGCGCGATTGATGCTTGCAAAA-------CGACCCGTGAACCATTGACACCGTAA-CA--TTTGCGACGCAGGCGGCCAATTGGGTC--CTTGTTGTTCAGC-----AACAAAAT--CCGGCGCGACACGCGCCAAGGAATCTAAAT--TAGAA--TAG--AA---AT--GACACG--TTGAAGTGGTT-CGTCCACTTCATTGTGTTGC---GTTTCTTAATA-CTTGAACGACTCTCGACAACGGATATCTCGGCTCTCGCATCGATGAAGAACGTAGCGAAATGCGATACTTGGTGTGAATTGCAGAATCCCGTGAACCATCGAGTTTTTGAACGCAAGTTGCGCCCGAGAC----TTCGGTTGAGGGCACGCCTGCCTGGGCGTCACACGATGCACCGCAATCCATTTTTT--CCATGTGGT-AATGGAGATTGGCCT-CCCGCGACGAGTGCACGGTTGGCTAAAATAGCAGCCTCGATGCTCGGAAGACGCGATCAGTGGTGGTTGATGAGA----ACCTTTGTCAAACGA---GTG---ACGCGTTCGGATCGGCACGAATCGAGGTGGAGCACCCTT-TTCATAT----------ACTTT
	Stephania_dolichopoda			------------------------------TTGACTTATTATACTCCTGAATATGAAACCAAAGATACTGATACGCTAGCAGCATTCCGAGTAACTCCTCAACCTGGAGTTCCGCCTGAAGAAGCGGGGGCTGCGGTAGCTGCCGAATCCTCTACAGGTACATGGACAACTGTGTGGACCGATGGACTTACCAGCCTTGATCGTTACAAAGGACGATGCTACCACATTGAGCCCGTTCCTGGAGAAGAAAGTCAATATATTTGTTATGTAGCTTACCCCTTAGACCTTTTTGAAGAAGGTTCTGTTACTAATATGTTTACTTCCATTGTGGGTAATGTTTTTGGGTTCAAAGCGCTGCGCGCTCTACGTCTGGAGGATCTGCGAATTCCTATTGCTTATATTAAAACTTTCCAAGGCCCGCCTCACGGCATCCAAGTTGAGAGGGATAAATTGAACAAGTACGGTCGTCCTCTATTGGGATGTACCATTAAACCAAAATTGGGATTATCCGCTAAGAACTACGGTAGAGCGGTTTATGAATGTCTCCGTGGTGGACTTGATTTTACCAAAGATGATGAGAACGTGAACTCCCAACCATTTATGCGTTGGAGAGACCGTTTCCTATTTTGTGCCGAAGCAATTTATAAAGCACAGGCCGAAACAGGTGAAATCAAAGGGCATTACTTGAATGCTACTGCGGGTACATGTGAAGAAATGATCAAAAGGGCTGTATTTGCCAGAGAGTTAGGAGTCCCTATTGTAATGCATGACTACTTAACGGGAGGCTTCACTGCGAATACTAGCTTGGCTCATTATTGCCGAGATAATGGTCTACTTCTTCACATCCACCGCGCAATGCATGCAGTTATTGATAGACAGAAAAATCATGGTATGCATTTCCGTGTACTAGCTAAAGCGTTACGTATGTCCGGTGGAGATCATATTCACGCGGGTACCGTAGTAGGTAAACTAGAAGGGGAAAGAGAAATCACCTTGGGCTTTGTTGATTTATTACGCGATGATTTTATTGAAAAAGACCGCAGTCGCGGTATTTATTTCACTCAAGATTGGGTCTCTCTACCGGGTGTTTTGCCTGTGGCTTCCGGGGGTATTCACGTTTGGCATATGCCTGCTCTGACCGAGATTTTTGGAGATGATTCCGTACTACAGTTCGGTGGAGGAACTTTAGGACACCCTTGGGGAAATGCACCGGGTGCTGTAGCTAATCGAGTAGCTCTAGAAGCGTGTGTACAAGCTCGTAATGAAGGACGTGATCTTGCTCGCGAAGGTAATGAAATTATCCGTGAAGCTAGCAAATGGAGCCCTGAACTGGCTGCTGCTTGTGAGGTATGGAAGGAGATCAAATTCGAATTTGCAGCAGTGGATATTGCACAAATTATTGGTCCGGTACTGGATGTAGTCTTTCCACCAGGCAAGATGCCTAATATTTACAACGCTTTGGTAGTGAAAGGTCAAGATACTGTCGGCCAGCAAATTAATGTAACTTGTGAAGTACAGCAATTATTAGGAAATAATCGAGTTAGAGCTGTAGCTATGAGTGCTACGGATGGTCTGATGAGAGGAATGGAAGTGATTGACACAGGAGCTCCTCTAAGTGTTCCAGTCGGTGGAGCAACTCTCGGACGCATTTTCAACGTTCTTGGAGAACCCGTTGATAATTTGGGTCCTGTAGATAGTCGCACAACATCTCCTATTCATAGGTCTGCGCCCGCCTTTATACAGTTAGATACAAAATTATCTATTTTTGAAACAGGAATTAAAGTAGTGGATCTTTTAGCTCCTTATCGCCGTGGAGGAAAAATAGGACTATTCGGAGGAGCTGGAGTGGGTAAAACAGTGCTCATCATGGAATTGATCAACAACATTGCCAAAGCTCATGGCGGCGTATCCGTATTTGGCGGAGTTGGGGAACGTACTCGTGAAGGAAATGATCTTTACATGGAAATGAAAGAATCTGGAGTGATTAATGAACAAAATATTGTAGAATCAAAAGTAGCACTAGTCTACGGTCAGATGAATGAACCGCCGGGAGCTCGGATGAGAGTTGGGTTGACTGCCCTAACCATGGCGGAATATTTCCGGGATGTTAATGAACAAGACGTACTTCTATTTATTGACAATATTTTTCGTTTCGTCCAAGCCGGATCCGAAGTCTCCGCTTTATTAGGCAGAATGCCTTCTGCTGTAGGTTATCAACCTACTCTTAGTACAGAAATGGGTTCTTTGCAAGAACGAATTACTTCTACCAAAGAGGGATCCATAACTTCTATTCAAGCAGTTTATGTCCCTGCGGACGATTTGACCGACCCCGCCCCTGCCACGACATTTGCACATTTAGATGCTACTACCGTACTATCAAGAGGACTAGCTGCCAAAGGTATCTATCCAGCAGTAGATCCTTTAGATTCTACGTCAACTATGCTCCAACCTCGGATTGTTGGCAAGGAACATTATGAAACTGCGCAAAGAGTTAAGCAAACTTCACAACGTTACAAAGAACTTCAAGACATTATAGCTATCCTTGGGTTGGACGAATTGTCCGAAGAGGATCGTTTAACCGTAGCAAGAGCACGCAAAATTGAGCGTTTCTTATCACAACCCTTCTTCGTAGCAGAAGTATTTACCGGTTCTCCAGGAAAATATGTTGGTCTAACAGAAACAATTAGGGGGTTTCAACTGATCCTTTCCGGAGAACTAGATGGTCTTCCTGAGCAGGCCTTTTATTTGGTGGGTAACATCGATGAAGCTACCGCGAAGGC------------------------------------------------------------------------------------------------------------------------------------------------------------------------------------------------------------------------------------------------------------------------------------------------------------------------------------------------------------------------------------------------------------------------------------------------------------------------------------------------------------------------------------------------------------------------------------------------------------------------------------------------------------------------------------------TTTACGATTAACATCTTATAGAGCCTTTCTGGAGCGAACCTATTTCTATAGAAAAATGGAGAATCTTGTAGTAATTTTTCAAAATGATTTGAATTTTATCCTGAGGTTGTTCGGGGAGCCTTTCATGCATTATGTCAGATATCGGGGAAAAGCCATTCTGGTTTCAAGGGGGACTCCTCTTCTGATGAATAAATGGAACTATTACCTTGTAAATCTCTGGCAATGTTATTTTCACTTGTGGTCTCAATTGGATAGGATTTATACAACCCAATTAGCCAATCATTATTTCGATTTTATGGACTATCTTTCAAGTGTACGACTAAATACTTCAGTAGTAAGGAGTCAAATGTTAGATAAGTCATTTATTATGGATATTCCGATTAAGAAGTTTGATAGTATAGTCCCAATTATTCCTTTGATTGGATCATTGGCTAAAGCGAAATTTTGTAATGTATCGGGCAACCCCACAAGTAAGCCGGCTTGGACCGATTCATCGGATTCTGATATTATCGATAGATTTGGGCGGATATACAAAAATCTTTCTCATTATTACAG-------------------------------------------------------------------------------------------------------------------------------------------------------------------------------------------------------------------------------------------------------------------------------------------------------------------------------------------------------------------------------------------------------------------------------------------------------------------------------------------------------------------------------------------------------------------------------------------------------------------------------------------------------------------------------------------------------------------------------------------------------------------------------------------------------------------------------------------------------------------------------------------------------------------------------------------------------------------------------------------------------------------------------------------------------------ATGGGGTCTTATCGAGCTGCTTTATTTCATTTGATCACTCATGCCTATTCAAAAGCATTATTATTTTTAGGATCCGGATCCGTTATTCATTCAATGGAACCCATTGTTGGATATTCTCCTGATAAAAGTCAGAACATGGCTCTGATGGGCGGTTTAACAAAATATATCCCAATTACAAAATTTGCTTTTTTATTGGGTACACTTTCGCTTTGTGGTATTCCACCTCTCGCTTGTTTTTGGTCAAAAGACGAAATTCTTAATGATAGTTGGTTGTACTCACCAATTTTCGCGATACTAGCCTGTTTCACAGCAGGATTAACTGCATTTTATATGTTTCGGGTGTATTTACTTACTTTTGAAGGGAATTTAAACATTCATTTTCAAAATTACAGTGGTAAAAAAAATAGCTCGTTGTATTCAATATCCATATGGGGTAAAAAA------GGAACGAAAACCATAACCATAAAGAATCTATTTTTTTTCTCAAAAATGAAT------AAAAAGGAAAGGGCTTCCCTTTGTTCGAAAAAGACATATCCAATTGATGGAAATGTAAGAAATATGATGCAACCTCTCGTTACTATT------ACTCAGTTTACTAATAAACAAACTTTACAGTATCCCCATGAATCGGACAATACTATGCTCTTATCACTTCTTGCATTGGTCTTATTGACTTTTTTTGTTGGATATATAGGAATTCCCTTT------GATCAAGAAGGAGGGGATTTTGATATATTATCAAAATGGTTAACTCCGTCAATAAACCTTTTACATACAAATTCGAACAATTCTCTGGATTGGTATGAATTTTTCACAAATTCCTTTTTTTCAGTAAGTATAGCTTACTTTGGAATATTTATAGCGTCTCTTTTATATAGGCCCGTTTATTCATCTTTCCAGAATTTTGATTTGATAAATTCATTT---------GTTAAAATGGGCCCTAATAGAATTTTCTGGGACCAAACAAT----------------------------------------------------------------------------------------------------------GTATGGAAACCTACTAAGTGAAAACTTTCAAATTCAGAGAACCCCTGGAATTAAAAATGGGCAATCCTGAGCCAAATCCTGTTTTCAGAAAACAAACAA-AAAGGGGTTCAGAA------AAGGAGACTCAAAAGTGGATAGG-----TGCAGAGACTCAATGGAAGCTGTTCTAAGAAATGGAGTTGATTGCGTTGCGTTAGTGGAGGAAT-------CCTTCTAGTGAAACTCC--------------------AG-AAAGGATGAACTTA--------TCTAT-----ATACATACGTCTACGTACTGAAATATAAAAGATTCATGATGATCCGAATCTGT-------ATTTATGAAAAATGGAAGAATTTTTGTTTTTGTAAATCAATTCCAA--------GTTGAAGGAAGAATCGAACATTCACTGATCAAATCAGTCACTCCAT-----AGTCTG-----ATAGGTCTTTTGAAGAACTGA-------CTAATCGGACGAGAATAAAGATAGAGTCCCATTCTACGTGTCAATACCGACAACAATGAAATTTATAGTAAGAGGAAAATCCGTCGACTTTAGAAATCGTGAGGGTTCAAGTCCCTCT---------ATCCCCAAG---------AAAAAGAAAAGGCCAATTTTACTCCCTAACGAGTTAT--CTTTTCGGCAGCAGTTCCAAATTATCTATGTTTCTCGTTCGCTCTACTCTTTCCCAACCCAAATGGGTGGGAAGAGAAATGTTTTTC------TTTT-----ATCACAATACTTGTGATGTATAC-------GTACAAATGAGCATC-----CATGGGCAAGGA-ATCCCAATTTGAATCATTCACAGTCCG--TATGATATAAAA-----ATTTTGAACGCCAAAA-----GTATTCTGTTTGA---AGATCCAATTAATTCCAAGGGCTGGGTAAGACTTAGTTTTGTAATGCTTTTTT----------------AGTCTCTTTAATTGACATAGGCCC------------------AAGCCCTCTAG-----TAGTAT------------GGGGATGACGCATCAAGAGGGG------CCGGGATAGCTCAGTTGGTAGAGCAGAGATTCCCTTAGTAACGGCGAGCGAACCGGGAAGAGCCCAGCATGAAAATCGAACGGCGACGTCGTTTGAATTGTAGTCTGTAGAAGCATCCTCAGCGACGGACCGGGTTCAAGTCCCCTGGAAAGGGGCGCCAGAGAGGGTGAGAGCCCCGTCGTGCTCGGACCCTGTCGCACCACGAGGAGCTGTCATCGAGTCGGGTTGTTTGGGAATGCAGCCCCAATCGGGCGGTAAATTCCGTCCAAGGCTAAATACTGGCGAGAGTCCGATAGCGAACAAGTACCGCGAGGGAAAGATGAAAAGGACTTTGAAAAGAGAGTCAAAGAGTGCTTGAAATTGTCGGGAGGGAAGCGGATGGGGGCCGGCGATGCGCCTCGGTCGGATGCGGAACGGTGATGAGCCGGTCCGCCAATCGACTCGGGGTGTGGACCGACGCGGATTGCGGCGGCGGCCAAAGCCCGGGTTGTTGT--TATGCCCGTGGAGACGTCGTTGCTGCGATCGTGGTGAGAAGCGCGCGCC-A-TTCGGCGTGCC-TCCGGTACCTGCGTGCTCTCGGTGTCGGCCTGTGGGCTCCCCATTCGGCCCGTCTTGAAACACGGACCAAGGAGTCTGACATGTGTGCGAGTCAACGGGCGAGTAAA-CCCGTAAGGCGCAAGGAAGCTGATTGGCGGGATCCCT-TAGCGGGTTGCACCGCCGACCGACCTAGACCTTTTGAGAAGGGTTCGAGTGTGAGCATACCTGTCGGGACC-----------------------------------------------------------------------------------------------------------------------------------------------------------------------------------------------------------------------------------------------------------------------------------------------------------------------------------------------------------------------------------------------------------------------------------------------------------------------------------------------------------------------------------------------------------------------------------------------------------------------------TTGATGCTTGCAAAA-------CGACCCGTGAACCATTGGCACCGTAA-CA--TTTGCGACGCAGGCGGCCCATTGGGTC--CTTGTTGTTCAGC-----AACAAAAT--CCGGCGCGACACGCGCCAAGGAATCTAAAT--TAGAA--TAG--AA---AT--GACACG--TTGAAGTGGTT-CGTCCACTTCATTGCGTTGC---GTTTCTGAATA-CTTGAACGACTCTCGACAACGGATATCTCGGCTCTCGCATCGATGAAGAACGTAGCGAAATGCGATACTTGGTGTGAATTGCAGAATCCCGTGAACCATCGAGTTTTTGAACGCAAGTTGCGCCCGAGAC----TTCGGTTGAGGGCACGCCTGCCTGGGCGTCACATGATGCACCGCAATCCATTTTTT--GCATGTGGT-AATGGAGATTGGCCT-CCCGCGACGAGTGCACGGTTGGCTAAAATAGCAGCCTCGATGCTTGGAAGACGCGATCAGTGGTGGTTGACGAGA----ACCTTTGTCAAACGA---GTG---ACGCGTTCGGATCGGCACGAATCGAGGCGGAGCACCCTT-TTCATAT----------ACTTT
	Stephania_dinklagei				GGATTCAAAGCTGGTGTTAAAGATTACAAATTGACTTATTATACTCCTGAATATGAAACCAAAGATACTGATACGCTAGCAGCATTCCGAGTAACTCCTCAACCTGGAGTTCCGCCTGAAGAAGCGGGGGCTGCGGTAGCTGCCGAATCCTCTACAGGTACATGGACAACTGTGTGGACCGATGGACTTACCAGCCTTGATCGTTACAAAGGACGATGCTACCACATTGAGCCCGTTCCTGGAGAAGAAAGTCAATATATTTGTTATGTAGCTTACCCCTTAGACCTTTTTGAAGAAGGTTCTGTTACTAATATGTTTACTTCCATTGTGGGTAATGTTTTTGGGTTCAAAGCGCTGCGCGCTCTACGTCTGGAGGATCTGCGAATTCCTATTGCTTATATTAAAACTTTCCAAGGCCCGCCTCACGGCATCCAAGTTGAGAGGGATAAATTGAACAAGTACGGTCGTCCTCTATTGGGATGTACCATTAAACCAAAATTGGGATTATCCGCTAAGAACTACGGTAGAGCGGTTTATGAATGTCTCCGTGGTGGACTTGATTTTACCAAAGATGATGAGAACGTGAACTCCCAACCATTTATGCGTTGGAGAGACCGTTTCCTATTTTGTGCCGAAGCACTTTATAAAGCACAGGCCGAAACAGGTGAAATCAAAGGGCATTACTTGAATGCTACTGCGGGTACATGTGAAGAAATGATCAAAAGGGCTGTATTTGCCAGAGAGTTAGGAGTCCCTATTGTAATGCATGACTACTTAACGGGAGGCTTCACTGCGAATACTAGCTTGGCTCATTATTGCCGAGATAATGGTCTACTTCTTCACATCCACCGCGCAATGCATGCAGTTATTGATAGACAGAAAAATCATGGTATGCATTTCCGTGTACTAGCTAAAGCGTTACGTATGTCCGGTGGAGATCATATTCACGCGGGTACCGTAGTAGGTAAACTGGAAGGGGAAAGAGAAATCACCTTGGGCTTTGTTGATTTATTACGCGATGATTTTATTGAAAAAGACCGCAGTCGCGGTATTTATTTCACTCAAGATTGGGTCTCTCTACCGGGTGTTTTGCCTGTGGCTTCCGGGGGTATTCACGTTTGGCATATGCCTGCTCTGACCGAGATTTTTGGAGATGATTCCGTACTACAGTTCGGTGGAGGAACTTTAGGACACCCTTGGGGAAATGCACCGGGTGCTGTAGCTAATCGAGTAGCTCTAGAAGCGTGTGTACAAGCTCGTAATGAAGGACGTGATCTTGCTCGCGAAGGTAATGAAATTATCCGTGAAGCTAGCAAATGGAGCCCTGAACTGGCTGCTGCTTGTGAGGTATGGAAGGAGATCAAATTCGAATTTGCAGCAGTGGATATTGCACAAATTATTGGTCCGGTACTGGATGTAGTCTTTCCACCAGGCAAGATGCCTAATATTTACAACGCTTTGGTAGTGAAAGGTCAAGATACTGTCGGCCAGCAAATTAATGTAACTTGTGAAGTACAGCAATTATTAGGAAATAATCGAGTTAGAGCTGTAGCTATGAGTGCTACGGATGGTCTGATGAGAGGAATGGAAGTGATTGACACAGGAGCTCCTCTAAGTGTTCCAGTCGGTGGAGCAACTCTCGGACGCATTTTCAACGTTCTTGGAGAACCCGTTGATAATTTAGGTCCTGTAGATAGTCGCACAACATCTCCTATTCATAGGTCTGCGCCCGCCTTTATACAGTTAGATACAAAATTATCTATTTTTGAAACAGGAATTAAAGTAGTGGATCTTTTAGCTCCTTATCGCCGTGGAGGAAAAATAGGACTATTCGGAGGAGCTGGAGTGGGTAAAACAGTGCTCATCATGGAATTGATCAACAACATTGCCAAAGCTCATGGCGGCGTATCCGTATTTGGCGGAGTTGGGGAACGTACTCGTGAAGGAAATGATCTTTACATGGAAATGAAAGAATCTGGAGTGATTAATGAACAAAATATTGTAGAATCAAAAGTAGCACTAGTCTACGGTCAGATGAATGAACCGCCGGGAGCTCGGATGAGAGTTGGGTTGACTGCCCTAACCATGGCGGAATATTTCCGGGATGTTAATGAACAAGACGTACTTCTATTTATTGACAATATTTTTCGTTTCGTCCAAGCCGGATCCGAAGTCTCCGCTTTATTAGGCAGAATGCCTTCTGCTGTAGGTTATCAACCTACTCTTAGTACAGAAATGGGTTCTTTGCAAGAACGAATTACTTCTACCAAAGAGGGATCCATAACTTCTATTCAAGCAGTTTATGTCCCTGCGGACGATTTGACCGACCCCGCCCCTGCCACGACATTTGCACATTTGGATGCTACTACCGTACTATCAAGAGGACTAGCTGCCAAAGGTATCTATCCAGCAGTAGATCCTTTAGATTCTACGTCAACTATGCTCCAACCTCGGATTGTTGGCAAGGAACATTATGAAACTGCGCAAAGAGTTAAGCAAACTTCACAACGTTACAAAGAACTTCAAGACATTATAGCTATCCTTGGGTTGGACGAATTGTCCGAAGAGGATCGTTTAACCGTAGCAAGAGCACGCAAAATTGAGCGTTTCTTATCACAACCCTTCTTCGTAGCAGAAGTATTTACCGGTTCTCCAGGAAAATATGTTGGTCTAACAGAAACTATTAGGGGGTTTCAACTGATCCTTTCCGGAGAACTAGATGGTCTTCCTGAGCAGGCCTTTTATTTGGTGGGTAACATCGATGAAGCTACCGCGAAGGCTATGAACTTAGGCCTTGCTCATGATTATGGTTTAACTAAAGCGATTCTT------TATGAATCTGTGAAAAAATTAGGTTATGACAATAAATCTAGTTCACTAATTGTGAAACGTTTAATTACTCGAATGTATCAACAGAATCGTTTGATTCTTTCTTTTAATGATTCTAAAAAAAATAAATTTTGGGGGTACAAGAATCCTTTTGATTCTCAAATCATATCAGAGGGGTTTGCTGTCATTGTGGAAATTCCATTCTCGCGGCGATTAGTACCCTCTCTAGAAGGTAAAGAAATAGTCAAATCACATAATTTAAGATCAATTCATTCACTATTTCCATTCTTCGAGGATCAATTTTCACATTTTAATCATGTGTTAGATATACTAATACCCCACCCCACCCATCTGGAACTTTTGGTTCAAACCCTTCGCTGGTGTATACAAGATGCCGCTTCTTTGCATTTATTACGATTCTTTTTTTACGAGTATTATAAGTGGAATAGTATTATTACT------------CAAAAAAAAA---CCATTTCGGTTTTT------------TCAAAAAAA------GAGAATCAAAGATTATTCTTATTCCTATATAATTCTCATGTATATGAATGCGAATCCATATTTGTTTTTCTCCGCAAACAATCTTCTTATTTACGATTAACATCTTATAGAGCCTTTCTGGAGCGAACCTATTTCTATAGAAAAATGGAGCATCTTGTAGTAATTTTTCAAAATGATTTGAATTTTATCCTGAGGTTGTTCGGGGAGCCTTTCATGCATTATGTCAGATATCGGGGAAAAGCCATTCTGGTTTCAAAGGGGACTCCTCTTCTGATGAATAAATGGAACTATTACCTTGTAAATCTCTGGCAATGTTATTTTCACTTGTGGTCTCAATTGGATAGGATTTATACAACCCAATTAGCCAATCATTATTTCTATTTTATGGACTATCTTTCAAGTGTACGACTAAATACTTCAGTAGTAAGGAGTCAAATGTTAGATAAGTCATTTATTATGGATATTCCGATTCAGAAGTTTGATAGTATAGTCCCAATTATTCCTTTGATTGGATCATTGGCTAAAGCGAAATTTTGTAATGTATCGGGCAACCCCACTAGTAAGCCGGCTTGGACCGATTCATCGGATTCTGATATTATCGATAGATTTGGGCGGATATACAAAAATCTTTCTCATTATTACAGTGGATCCTCAAAAAAAAAGAGTTTGTATCGAATAAAGTATATAATCATACCTTTCGTTCCACTTCCAGTTCCTATAGCCATAGGATTGGGGCTTCTCCTTGTTCCGACGGCAACAAAAAATCTTCGGCGTGTGTGGGCTTTTCCTAGTGTTTTCTTACTAAGTATCGTTATTATTTTTTCAGCCGATCTGGCTATTCGGCAAATAAAGGGTAGTCCTATCTATCAATATGGATGGTCTTGGACCATCGATAATGATTTTTCCTTAGAGTTCGGTCACTTGATCGATCCACTTACTTCTATTATGTCAATATTAATCACTACTGTTGGGGTAATGGTTCTTATTTATAGTGACAATTATATGTCTCATGATCAAGGATATTTGAGATTTTTTGCTTATATGAGTTTTTCCAACGCTTCCATGTTGGGATTAGTTACTAGTTCCAATTTAATACAAATTTATATTTTTTGGGAATTGGTTGGAATGTGTTCGTATCTATTAATAGGATTTTGGTTCACACGACCCATTGCGGCAAATGCGTGTCAAAAAGCATTTGTAACTAATCGTGTAGGCGATTTTGGTTTATTATTAGGAATCTTAGGTCTTTATTGGATAACGGGCAGTTTAGAATTTCGGGATTTATTCGAAATAGTAAATAACTTGATTGATAATAATGGGGTCAATTCTTTATTTCTTACTCTCTGTGCTTCCCTATTATTCGTTGGTGCAATTGCTAAATCTGCGCAATTTCCCCTTCATGTATGGTTACCCGATGCTATGGAGGGACCCACTCCCATTTCGGCTCTTATACATGCCGCTACTATGGTAGCAGCGGGGATTTTTCTTGTCGCTCGGCTTTTTCCTCTTTTCACAAGCATACCTTACACACTGAATCTAATTTCGTTGGTAGGTATAATAACAGTCCTATTAGGAGCTACCCTGGCCCTTGCTCAAAGAGATATTAAGAGAAGTTTAGCCTATTCTACAATGTCTCAATTAGGTTATATGATGCTAGCTTTAGGTATGGGGTCTTATCGAGCTGCTTTATTTCATTTGATCACTCATGCCTATTCAAAAGCATTATTATTTTTAGGATCCGGATCCGTTATTCATTCAATGGAACCCATTGTTGGATATTCTCCTGATAAAAGTCAGAACATGGCTCTGATGGGCGGTTTAACAAAATATATCCCAATTACAAAATTTGCTTTTTTATTGGGTACACTTTCGCTTTGTGGTATTCCACCTCTCGCTTGTTTTTGGTCAAAAGACGAAATTCTTAATGATAGTTGGTTGTACTCACCAATTTTCGCGATACTAGCCTGTTTCACAGCAGGATTAACTGCATTTTATATGTTTCGGGTGTATTTACTTACTTTTGAAGGGAATTTAAACATTCATTTTAAAAATTACAGTGGTAAAAAAAATAGCTCGTTGTATTCCATATCCATATGGGGTAAAAAG------GGAACGAAAACC------ATAAAGAATCCGTTTTTTTTCTCAAAAATGAAT------AAAAAGGAAAGGGCTTCCCTTTGTTCGAAAAAGACATATCAAATTGATGGAAATGTAAGAAATATGATGCAACCTCTTGTTACTATT------ACTCAGTTTACTAATAAACAAACTTTACAGTATCCCCATGAATCGGACAATACTATGCTCTTATCACTTCTTGCATTGGTCTTATTGACTTTTTTTGTTGGATATATAGGAATTCCCTTT------GATCAAGAAGGAGGGGATTTTGATATATTATCAAAATGGTTAACTCCGTCAATAAACCTTTTACATACAAATTCGAACAATTCTCTGGATTGGTATGAATTTGTGACAAATTCCTTTTTTTCAGTAAGTATAGCTTGCTTTGGAATATTTATAGCGTCTCTTTTATATAGGCCCGTTTATTCATCTTTCCATAATTTTTATTTTATAAATTCATTT---------GTTAAAAAGGGCCCTAATAGAATTTTCTGGGACCAAACAATCAATGTGATATATAATTGGTCATATAATCGTGGGTACATAGATGCTTTTTATGCAATAACCTTAACTAGGGGTATAGGGGGGTTAGCTGAACTAACTCATTTTGTTGTATGGAAACCTACTAAGTGAAAACTTTCAAATTCAGAGAACCCCTGGAATTAAAAATGGGCAATCCTGAGCCAAATCCTGTTTTCAGAAAACAAACAA-AAAGGGGTTCAGAA------AAGGAGACTCAAAAGTGGATAGG-----TGCAGAGACTCAATGGAAGCTGTTCTAAGAAATGGAGTTGATTGCGTTGCGTTAGTGGAGGAAT-------CCTTCTAGTGAAACTCC--------------------AG-AAAGGATGAACTTA--------TCTAT-----ATACATACGTCTACGTACTGAAATATCAAAGATTCATGATGATCCGAATCTGT-------ATTTATGAAAAATGGAAGAATTTTTGTTTTTGTAAATCAATTCCAA--------GTTGAAGGAAGAATCGAACATTCACTGATCAAATCAGTCACTCCAT-----AGTCTG-----ATAGGTCTTTTGAAGAACTGA-------CTAATCGGACGAGAATAAAGATAGAGTCCCGTTCTACGTGTCAATACCGACAACAATGAAATTTATAGTAAGAGGAAAATCCGTCGACTTTAGAAATCGTGAGG--------------------------------------------------------------------------------CTTTTCGGCAGCAGTTCCAAATTATCCATGTTTCTCGTTCGCTCTACTCTTTCCCAACCCAAAGGGGTGGGAAGAGAAATGTTTTTC------TTTT-----ATCACAATACTTGTGATATATAC-------GTACAAATGAGCATC-----TATGGGCAAGGA-ATCCCAATTTGAATCATTCACAGTCCT--TATGATATTAAA-----ATTTTGAACGCCAAAA-----GTCTTCTGTTTGA---AGATCCAATAAATTCCAAGGGCTGGGTAAGACTTTGTTTTGTAATGCTTTTTT----------------AGTCTCTTTAATTGACATAGGCCC------------------AAGCCCTCTAG-----TAGTAT------------GGGGATGACGCATCAAGAGGGG------CCGGGATAGCTCAGTTGGTAGAGCAGAGATTCCCTTAGTAACGGCGAGCGAACCGGGAAGAGCCCAGCATGAAAATCGAACGGCGATGTCGTTTGAATTGTAGTCTGTAGAAGCATCCTCAGCGACGGACCGGGTTCAAGTCCCCTGGAAAGGGGCGCCAGAGAGGGTGAGAGCCCCGTCGTGCTCGGACCCTGTCGCACCACGAGGAGCTGTCAGCGAGTCGGGTTGTTTGGGAATGCAGCCCCAATCGGGCGGTAAATTCCGTCCAAGGCTAAATACTGGCGAGAGACCGATAGCGAACAAGTACCGCGAGGGAAAGATGAAAAGGACTTTGAAAAGAGAGTCAAAGAGTGCTTGAAATTGTCGGGAGGGAAGCGGATGGGGACCGGCGATGCGCCTCGGTCGGATGCGGAACGGTGATGAGCCGGTCCGCCAATCGACTCGGGGTGTGGACCGACGCGGATTGCGGCGGCGGCCAAAGCCCGGGTTGTTGT--TATGCCCGTGGATACGTCGTTGCTGCGATCGTGGTGAGAAGCGCGCGCC-A-CTCGGCGTGCC-TCTGGTACCTGCGTGCTCTCGGCGTCGGCCCGTGGGCTCCCCATTCGGCCCGTCTTGAAACACGGACCAAGGAGTCTGACATGTGTGCGAGTCAACGGGCGAGTAAA-CCCGTAAGGCGCAAGGAAGCTGACTGGCGGGATCCCC-TAGCGGGTTGCACCGCCGACCGACCTAGACCTTTTGAGAAGGGTTCGAGTGTGAGCATACCTGTCGGGACCCGAAAGATGGTGAACTATGCCTGAGCGGGGCGAAGCCAGAGGAAACTCTGGTGGAGGCCCGCAGCGATACTGACGTGCAAATCGTTCGTCTGACTTGGGTATAGGGGCGAAAGACTAATCGAACCATCTAGTAGCTGGTTCCCTCCGAAGTTTCCCTCAGGATAGCTGGAGCTCGGGTGCGAGTTCTATCGGGTAAAGCCAATGATTAGAGGCATTGGGGACGCAACGTCTTCGACCTATTCTCAAACTTTAAATAGGTAGGACGGCACGGCTGCTTCGTTGAGCCGTGCCAAGGAATCGAGAGCTCCAAGTGGGCCATTTTTGGTAAGCAGAACTGGCGATGCGGGATGAACCGGAAGCCGGGTTACGGTGCCCAATTGCGCGCTAACCTAGAACCCACAAAGGGTGTTGGTCGATTAAGACAGCAGGACGGTGGTCATGGAAGTCGAAATCCGCTAAGGAGTGTGTAACAACTCACCTGCCGAATCAACTAGCCCCGAAAATGGATGGCGCTGAAGCGCGCAACCCACACCCGGCCGTCGGGGCAATCGTCAAGCCTCGATGAGTAGGAGGGCGCGGCGGTAGCTGTAAAACCTAGGGCGCGATTGATGCTTGCAAAA-------CGACTCGTGAATCATTGACACCGTAA-CA--CGACCGACGCAGGCGGCCCGTTGGGTC--CCTGTTGTTGAGC-----AACAAAAT--CCGGCGCTATACGCGCCAAGGAATCTAAAT--TGGAA--TGG--AA---AT--GACATG--TTGAGGTGGCT-GGTCCACTCGACTGTGTTGC---ATTTCTGTATA-TTAGAACGACTCTCGGCAACGGATATCTCGGCTCTCGCATCGATGAAGAACGTAGCGAAATGCGATACTTGGTGTGAATTGCAGAATCCCGTGAACCATCGAGTTTTTGAACGCAAGTTGCGCCCGAGAC----TTTGGTCGAGGGCACGTCTGCCTGGGCGTCACATGATGCACCGCAACCCATTATTT--GCTTGTGGG-AATGGAGATTGGCCT-CCCGTGACGAGTGCACGGTTGGCTAAAATAGCAGCCTCGATGCTTGGAAGACGCGATCAGTGGTGGTTGATGAGA----ACCCTTGTCGAACAA---GTG---ACGCGTTCGGATCGGCACAAATCGAGGTGGAGCACCCTT-TTCATAT----------ACTTT
	Stephania_merrillii				GGATTCAAAGCTGGTGTTAAAGATTACAAATTGACTTATTATACTCCTGAATATGAAACCAAAGATACTGATACGCTAGCAGCATTCCGAGTAACTCCTCAACCTGGAGTTCCGCCTGAAGAAGCGGGGGCTGCGGTAGCTGCCGAATCCTCTACAGGTACATGGACAACTGTGTGGACCGATGGACTTACCAGCCTTGATCGTTACAAAGGACGATGCTACCACATTGAGCCCGTTCCTGGAGAAGAAAGTCAATATATTTGTTATGTAGCTTACCCCTTAGACCTTTTTGAAGAAGGTTCTGTTACTAATATGTTTACTTCCATTGTGGGTAATGTTTTTGGGTTCAAAGCGCTGCGCGCTCTACGTCTGGAGGATCTGCGAATTCCTATTGCTTATATTAAAACTTTCCAAGGCCCGCCTCACGGCATCCAAGTTGAGAGGGATAAATTGAACAAGTACGGGCGTCCTCTATTGGGATGTACCATTAAACCAAAATTGGGATTATCCGCTAAGAACTACGGTAGAGCGGTTTATGAATGTCTCCGTGGTGGACTTGATTTTACCAAAGATGATGAGAACGTGAACTCCCAACCATTTATGCGTTGGAGAGACCGTTTCCTATTTTGTGCCGAAGCACTTTATAAAGCACAGGCCGAAACAGGTGAAATCAAAGGGCATTACTTGAATGCTACTGCGGGTACATGTGAAGAAATGATCAAAAGGGCTGTATTTGCCAGAGAGTTAGGAGTCCCTATTGTAATGCATGACTACTTAACGGGAGGCTTCACGGCGAATACTAGCTTGGCTCATTATTGCCGAGATAATGGTCTACTTCTTCACATCCACCGCGCAATGCATGCAGTTATTGATAGACAGAAAAATCATGGTATGCATTTCCGTGTACTAGCTAAAGCGTTACGTATGTCCGGTGGAGATCATATTCACGCGGGTACCGTAGTAGGTAAACTAGAAGGGGAAAGAGAAATCACCTTGGGCTTTGTTGATTTATTACGCGATGATTTTATTGAAAAAGACCGCAGTCGCGGTATTTATTTCACTCAAGATTGGGTCTCTCTACCGGGTGTTTTGCCTGTGGCTTCCGGGGGTATTCACGTTTGGCATATGCCTGCTCTGACCGAGATTTTTGGAGATGATTCCGTACTACAGTTCGGTGGAGGAACTTTAGGACACCCTTGGGGAAATGCACCGGGTGCTGTAGCTAATCGAGTAGCTCTAGAAGCGTGTGTACAAGCTCGTAATGAAGGACGTGATCTTGCTCGCGAAGGTAATGAAATTATCCGTGAAGCTAGCAAA---------------------------------------------------------------------ATTGCACAAATTATTGGTCCGGTACTGGATGTAGTCTTTCCACCAGGCAAGATGCCTAATATTTACAACGCTTTGGTAGTGAAAGGTCAAGATACTGTCGGCCAGCAAATTAATGTAACTTGTGAAGTACAGCAATTATTAGGAAATAATCGAGTTCGAGCTGTAGCTATGAGTGCTACGGATGGTCTGATGAGAGGAATGGAAGTGATTGACACAGGAGCTCCTCTAAGTGTTCCAGTCGGTGGAGCAACTCTCGGACGCATTTTCAACGTTCTTGGAGAACCCGTTGATAATTTGGGTCCTGTAGATAGTCGCACAACATCTCCTATTCATAGGTCTGCGCCCGCCTTTATACAGTTAGATACAAAATTATCTATTTTTGAAACAGGAATTAAAGTAGTGGATCTTTTAGCTCCTTATCGCCGTGGAGGAAAAATAGGACTATTCGGAGGAGCTGGAGTGGGTAAAACAGTGCTCATCATGGAATTGATCAACAACATTGCCAAAGCTCATGGCGGCGTATCCGTATTTGGCGGAGTTGGGGAACGTACTCGTGAAGGAAATGATCTTTACATGGAAATGAAAGAATCTGGAGTGATTAATGAACAAAATATTGTAGAATCAAAAGTAGCACTAGTCTACGGTCAGATGAATGAACCGCCGGGAGCTCGGATGAGAGTTGGGTTGACTGCCCTAACCATGGCAGAATATTTCCGGGATGTTAATGAACAAGACGTACTTCTATTTATTGACAATATTTTTCGTTTCGTCCAAGCCGGATCCGAAGTCTCCGCTTTATTAGGCAGAATGCCTTCTGCTGTAGGTTATCAACCTACTCTTAGTACAGAAATGGGTTCTTTGCAAGAACGAATTACTTCTACCAAAGAGGGATCCATAACTTCTATTCAAGCAGTTTATGTCCCTGCGGACGATTTGACCGACCCCGCCCCTGCCACGACATTTGCACATTTAGATGCTACTACCGTACTATCAAGAGGGCTAGCTGCCAAAGGTATCTATCCAGCAGTAGATCCTTTAGATTCTACGTCAACTATGCTCCAACCTCGGATTGTTGGCAAGGAACATTATGAAACTGCGCAAAGAGTTAAGCAAACTTCACAACGTTACAAAGAACTTCAAGACATTATAGCTATCCTTGGGTTGGACGAATTGTCCGAAGAGGATCGTTTAACCGTAGCAAGAGCACGCAAAATTGAGCGTTTCTTATCACAACCCTTCTTCGTAGCAGAAGTATTTACCGGTTCTCCAGGAAAATATGTTGGTCTAACAGAAACAATTAGGGGGTTTCAACTGATCCTTTCCGGAGAACTAGATGGTCTTCCTGAGCAGGCCTTTTATTTGGTGGGTAACATCGATGAAGCTACCGCGAAGGCTATGAACTTAGGCCTTGCTCATGATTATGGTTTAACTAAAGCGATTCTT------TATGAATCTGTGAAAAAATTAGGTTATGACAATAAATCTAGTTCACTAATTGTGAAACGTTTAATTACTCGAATGTATCAACAGAATCGTTTGATTCTTTCTTTAAATGATTCTCAAAAAAATAAATTTTGGGGGTACAAGAATCATTTTGATTCTCAAATCATATCAGAGGGGTTTGCTGTCATTGTGGAAATTCCATTCTCGCGGCGATTAGTACCCTCTCTAGAAGGTAAAGAAATAGTCAAATCACATAATTTAAGATCAATTCATTCACTATTTCCATTCTTCGAGGATCGATTTTCACATTTAAATCATGTGTTAGATATACTAATACCCCACCCCACCCATCTGGAACTTTTGGTTCAAAACCTTCGCTGGTGTATACAAGATGCCGCTTCTTTGCATTTATTACGATTCTTTTTTTACGAGTATTCTAATTGGACTAGTATTATTACT------------CAAAAAAAAA---CCATTTCGGTTTTT------------TCAAAAAAA------GAGAATCAAAGATTATTCTTGTTCCTATATAATTCTCATGTATATGAATGCGAATCCATATTTGTTTTTCTCCGCAAACAATCTTCTTATTTACGATTAACATCTTATATAGCCTTTATGGAGCGAACCTATTTCTATAGAAAAATGGAGCATCGTGTAGTAATTTTTCAAAATGATTTGAATTTGATCCTGAGGTTGTTCGGGGAGCCTTTCATGCATTATGTCAGATATCGGGGAAAAGCCATTCTGGTTTCAAAGGGGACTCCTCTTCTGATGAATAAATGGAACTATTACCTTGTAAATCTCTGGCAATGTTATTTTCACTTGTGGTCTCAATTGGATAGGATTTATACAACCCAATTAGCCAATCATTATTTCGATTTTATGGACTATCTTTCAAGTGTACGACTAAATACTTCAGTAGTAAGGAGTCAAATGTTAGATAAGTCATTTATTATGGATATTCCGATTAAGAAGTTTGATAGTATAGTCCCAATTATTCCTTTGATTGGATCATTGGCTAAAGCGAAATTTTGTAATGTATCGGGCAACCCCACAGGTAAGCCGGCTTGGACCGATTCATCGGATTCTGATATTATCGATAGATTTGGGCGGATATACAAAAATCTTTCTCATTATTACAGTGGATCCTCAAAAAAAAAGAGTTTGTATCGAATAAAGTATATAATCATACCTTTCGTTCCACTTCCAGTTCCTATAGCCATAGGATTGGGGCTTCTCCTTGTTCCGACGGCAACAAAAAATCTTCGGCGTGTGTGGGCTTTTCCTAGTGTTTTCTTACTAAGTATCGTTATGATTTTTTCAGCCGATCTGGCTATTCGGCAAATAAAGGGTAGTCCCATCTATCAATATGGATGGTCTTGGACCATCGATAATGATTTTTCCTTAGAGTTCGGTCACTTGATCGATCCACTTACTTCTATTATGTCAATATTAATCACTACTGTTGGAGTAATGGTTCTTATTTATAGTGACAATTATATGTCTCATGATCAAGGATATTTGAGATTTTTTGCTTATATGAGTTTTTCCAATGCTTCCATGTTGGGATTAGTTACTAGTTCCAATTTAATACAAATTTATATTTTTTGGGAATTGGTTGGAATGTGTTCGTATCTATTAATAGGATTTTGGTTCACACGACCTATTGCGGCAAATGCGTGTCAAAAAGCATTTGTAACTAATCGTGTAGGCGATTTTGGTTTATTATTAGGAATCTTAGGTCTTTATTGGATAACGGGCAGTTTAGAATTTCGGGATTTATTCGAAATAGTAAATAACTTGATTGATAATAATGGGGTCAATTCTTTATTTCTTACTCTCTGTGCTTCCCTCTTATTCGTTGGTGCAATTGCTAAATCTGCACAATTTCCCCTTCATGTATGGTTACCCGATGCTATGGAGGGACCCACTCCCATTTCGGCTCTTATACATGCCGCTACTATGGTAGCAGCGGGGATTTTTCTTGTCGCTCGGCTTTTTCCTCTTTTCACAAGCATACCTTACACACTGAATCTAATTTCGTTGGTAGGTATAATAACAGTCCTATTAGGAGCTACCCTGGCCCTTGCTCAAAGAGATATTAAGAGAAGTTTAGCCTATTCCACAATGTCTCAATTAGGTTATATGATGCTAGCTTTAGGTATGGGGTCTTATCGAGCTGCTTTATTTCATTTGATCACTCATGCCTATTCAAAAGCATTATTATTTTTAGGATCCGGATCCGTTATTCATTCAATGGAACCCATTGTTGGATATTCTCCTGATAAAAGTCAGAACATGGCTCTGATGGGCGGTTTAACAAAATATATCCCAATTACAAAATTTGCTTTTTTATTGGGTACACTTTCGCTTTGTGGTATTCCACCTCTCGCTTGTTTTTGGTCAAAAGACGAAATTCTTAATGATAGTTGGTTGTACTCACCAATTTTCGCGATACTAGCCTGTTTCACAGCAGGATTAACTGCATTTTATATGTTTCGGGTGTATTTACTTACTTTTGAAGGGATTTTAAACATTCATTTTCAAAATTACAGTGGTAAAAAAAATAGCTCGTTGTATTCAATATCCATATGGGGTAAAAAA------GGAACGAAAACC------ATAAAGAATCTATTTTTTTTCTCAAAAATGAAT------CAAAAGGAAAGGGCTTCCCTTTGTTCGAAAAAGACATATCCAATTGATGGAAATGTAAGAAATATGATGCAACCTCTCGTTACTATT------ACTCAGTTTACTAATAAACAAACTTTACAGTATCCCCATGAATCGGACAATACTATGCTCTTATCACTTCTTGCATTGGTCTTATTGACTTTTTTTGTTGGATATATAGGAATTCCCTTT------GATCAAGAAGGAGGGGATTTTGATATATTATCAAAATGGTTAACTCCGTCAATAAACCTTTTACATACAAATTCGAACAATTCTCTGGATTGGTATGAATTTGTGACAAATTCCTTTTTTTCAGTAAGTATAGCTTACTTTGGAATATTTATAGCGTCTCTTTTATATGGGCCCGTTTATTCATCTTTCCAGAATTTTGATTTTATAAATTCATTT---------GTGAAAATGGGCCCTAATAGAATTTTCTGGGACCAAACAATCAATGTGATATAT-------------------------------------------------------------------------------------------------------CTACTAAGTGAAAACTTTCAAATTCAGAGAACCCCTGGAATTAAAAATGGGCAATCCTGAGCCAAATCCTGTTTTCTGAAAACAAACAA-AAAGGGGTTCAGAA------AAGGAGACTCAAAAGTGGATAGG-----TGCAGAGACTCAATGGAAGCTGTTCTAAGAAATGGAGTTGATTGCGTTGCGTTAGTGGAGGAAT-------CCTTCTAGTGAAACTCC--------------------AG-AAAGGATGAACTTA--------TCTAT-----ATACATACGTCTACGTACTGAAATATCAAAGATTCATGATGATCCGAATCCGT-------ATTTATGAAAAATGGAAGAATTTTTGTTTTTGTAAATCAATTCCAA--------GTTGAAGGAAGAATCGAACATTCACTGATCAAATCAGTCACTCCAT-----AGTCTG-----ATAGGTCTTTTGAAGAACTGA-------CTAATCGGACGAGAATAAAGATAGAGTCCCATTCTACGTGTAAATACCGACAACAATGAAATTTATAGTAAGAGGAAAATCCGTCGACTTTAGAAATCGTGAGG--------------------------------------------------------------------------------CTTTTCGGCAGCAGTTCCAAATTATCTATGTTTCTCGTTCGCTCTACTCTTTCCCAACCCAAATGGGTGGGAAGAGAAATGTTTTTC------TTTT-----ATCACAATACTTGTGATATATAC-------ATACAAATGAGCATC-----TATGGGCAAGGA-ATCCCAAATTGAATCATTCACAGTCCT--TATGATATTAAA-----ATTTTGAACGCCAAAA-----GTATTCTGTTTGA---AGATCCAATTAATTCCAAGGGCTGGGTAAGACTTTGTTTTGTAATGCTTTTTT----------------AGTCTCTTTAATTGACATAGGCCC------------------AAGCCCTCTAG-----TAGTAT------------GGGGATGACGCATCAAGAGGGG------CCGGGATAGCTCAGTTGGTAGAGCAGA----------------------------------------------------------------------------------------------------------------------------GGGGCGCCAGAGAGGGTGAGAGCCCCGTCGTGCTCGGACCCTGTCGCACCACGAGGAGCTGTCATCGAGTCGGGTTGTTTGGGAATGCAGCCCCAATCGGGCGGTAAATTCCGTCCAAGGCTAAATACCGGCGAGAGTCCGATAGCGAACAAGTACCGCGAGGGAAAGATGAAAAGGACTTTGAAAAGAGAGTCAAAGAGTGCTTGAAATTGTCGGGAGGGAAGCGGATGGGGGCCGGCGATGCGCTTCGGTCGGATGCGGAACGGTGATGAGCCGGTCCGCCAATCGACTCGGGGTGTGGACCGACGCGGATTGCGGCGGCGGCCAAAGCCCGGGTTGTTGT--TATGCCCGTGGAGACGTCGTTGCCGCGATCGTGGTGAGAAGCGCGCGCC-A-TTCGGCGTGCC-TCTGGTACCTGCGTGCTCTCGGCGTCGGCCCGTGGGCTCCCCATTCGGCCCGTCTTGAAACACGGACCAAGGAGTCTGACATGTGTGCGAGTCAACGGGCGAGTAAA-CCCGTAAGGCGCAAGGAAGCTGATTGGCGGGATCCCC-TAGCGGGTTGCACCGCCGACCGACCTAGACCTTCTGAGAAGGGTTCGAGTGTGAGCATACCTGTCGGGACCCGAAAGATGGTGAACTATGCCTGAGCGGGGCGAAGCCAGAGGAAACTCTGGTGGAGGCCCGCAGCGATACTGACGTGCAAATCGTTCGTCTGACTTGGGTATAGGGGCGAAAGACTAATCGAACCATCTAGTAGCTGGTTCCCTCCGAAGTTTCCCTCAGGATAGCTGGAGCTCGGGTGCGAGTTCTATCGGGTAAAGCCAATGATTAGAGGCATTGGGGACGCAACGTCTTCGACCTATTCTCAAACTTTAAATAGGTAGGACGGCATGGCTGCTTCGTTGAGCCGTGCCAAGGAATCGAGAGCTCCAAGTGGGCCATTTTTGGTAAGCAGAACTGGCGATGCGGGATGAACCGGAAGCCGGGTTACGGTGCCCAATTGCGCGCTAACCTAGAACCCA--------------------------------------------------------------------------------------------------------------------------------------------------------------------------------------------------------------TCGATGCTTGCAAAA-------CGACCCGTGAACCATTGACACCGTAA-CA--TGAGCGACGCAGGCGGCCCATTGGGTC--CCTGTTGTCGAGC-----AACAAAAT--TCGGCGCGACACGCGCCAAGGAATGTAAAT--TAGAATATAG--AA---ATACGGCACG--TCGAAGTGGCC-GGTCCACTTCGCTGTGTTGC---ATTTTCGAATA-CTTGAACGACTCTCGGCAACGGATATCTCGGCTCTCGCATCGATGAAGAACGTAGCGAAATGCGATACTTGGTGTGAATTGCAGAATCCCGTGAACCATCGAGTTTTTGAACGCAAGTTGCGCCCGAGAC----TTCTGTCGAGGGCACGTCTGCCTGGGCGTCACATGATGCACCGCAACCCCTTTTTT--CCATGTGGG-AATGGAGATTGGTCT-CCCGCGACGAGTGCGCGGTTGGCTGAAATAGCAGCCTCGATGCCTGGAAGACGCGATCAGTGGTGGTTGATGAGA----AATTTTGTCAAACGA---GTG---ACGCGTTCGGATCGGCACGAATCGAGGTGGAGCACCCTT-TTCATAT----------ACTTT
	Rhaptonema_sp					---TTCAAAGCTGGTGTTAAAGATTACAAATTGAATTATTATACTCCTGAATATGAAACCAAAGATACTGATACGCTAGCAGCATTCCGAGTAACTCCTCAACCTGGAGTTCCGCCTGAAGAAGCGGGGGCTGCGGTAGCTGCCGAATCTTCTACAGGTACATGGACAACTGTGTGGACTGATGGACTTACCAGTCTTGATCGTTACAAAGGACGATGCTACCACATTGAGCCCGTTGCTGGAGAAGAAAATCAATATATTTGTTATGTAGCTTACCCCTTAGACCTTTTTGAAGAAGGTTCTGTTACTAATATGTTTACTTCCATTGTGGGTAATGTTTTTGGGTTCAAAGCGCTACGCGCTCTACGTCTGGAGGATCTGCGAATTCCTACTGCTTATATTAAAACTTTCCAAGGCCCGCCTCACGGCATCCAAGTTGAAAGAGATAAATTGAACAAGTATGGTCGTCCCCTATTGGGATGTACTATTAAACCAAAATTGGGATTATCCGCTAAGAACTACGGTAGAGCGGTTTATGAATGTCTCCGCGGTGGACTTGATTTTACCAAGGATGATGAGAACGTGAACTCCCAACCATTTATGCGTTGGAGAGACCGTTTCCTATTTTGTGCCGAAGCACTTTATAAAGCACAGGCCGAAACAGGTGAAATCAAAGGGCATTACTTGAATGCTACTGCAGGTACATGCGAAGAAATGATCAAAAGGGCTGTATTTGCCAGAGAGTTGGGAGTCCCTATTGTAATGCATGACTACTTAACGGGAGGATTCACTGCGAATACTAGCTTGGCTCATTATTGCCGAGATAATGGTCTACTTCTTCACATCCACCGCGCAATGCATGCAGTTATTGATAGACAGAAGAATCATGGTATGCATTTCCGTGTACTAGCTAAAGCGTTACGTATGTCCGGTGGAGATCATATTCACGCTGGTACCGTAGTAGGTAAACTGGAAGGGGAAAGAGAAATCACCTTGGGCTTTGTTGATTTATTACGCGATGAGTTTATTGAAAAAGACCGCAGTCGCGGTATTTATTTCACTCAAGATTGGGTCTCTCTACCAGGTGTTCTGCCTGTGGCTTCAGGGGGTATTCACGTTTGGCATATGCCTGCTCTGACCGAGATCTTTGGAGATGATTCCGTACTACAGTTCGGTGGAGGAACTTTAGGACACCCTTGGGGAAATGCACCGGGTGCTGTAGCTAATCGAGTAGCTCTAGAAGCGTGTGTACAAGCTCGTAATGAAGGACGTGATCTTGCTCGTGAAGGTAATGAAATTATCCGTGAGGCTAGCAAATGGAGCCCTGAACTGGCTGCTGCTTGTGAGGTATGGAAGGAGATCAAATTCGAATTTGAAGCAATGGATATTGCGCAAATCATTGGTCCGGTACTGGATGTAGTCTTTCCACCAGGCAAGATGCCTAATATTTACAACGCTTTGGTAGTGAAAGGTCAAGATACTGTCGGCCAGCAAATTAATGTAACTTGTGAAGTACAGCAATTATTAGGAAATAATCGAGTTAGAGCTGTAGCTATGAGTGCGACGGATGGTCTGATGAGAGGAATGGAAGTGATTGACACAGGAGCTCCTCTAAGTGTTCCAGTCGGTGGAGCAACTCTCGGACGCATTTTCAACGTTCTTGGAGAACCTGTTGATAATTTAGGTCCTGTAGATAGTCGCACAACATCTCCTATTCATAGGTCTGCGCCTGCCTTTATACAGTTAGATACAAAATTATCTATTTTTGAAACAGGAATTAAAGTAGTGGATCTTTTAGCTCCTTATCGCCGCGGAGGAAAAATCGGACTATTCGGGGGAGCTGGAGTGGGTAAAACAGTGCTCATCATGGAATTGATCAACAACATTGCCAAAGCTCATGGCGGCGTATCTGTATTTGGCGGAGTTGGCGAACGTACTCGTGAAGGAAATGATCTTTACATGGAAATGAAAGAATCTGGAGTGATTAATGAACAAAATATTGTAGAATCAAAAGTAGCACTAGTCTATGGTCAGATGAATGAACCGCCGGGAGCTCGGATGAGAGTTGGTTTGACTGCCCTAACCATGGCGGAATATTTCCGGGATGTTAATGAACAAGACGTACTTCTATTTATCGACAATATTTTTCGTTTCGTCCAAGCCGGATCCGAAGTCTCCGCTTTATTAGGCAGAATGCCTTCTGCTGTAGGTTATCAACCTACTCTTAGTACAGAAATGGGTTCTTTGCAAGAAAGAATTACTTCTACCAAAGAGGGATCCATAACTTCTATTCAAGCAGTTTATGTACCTGCGGACGATTTGACCGACCCCGCCCCTGCCACGACATTTGCACATTTAGATGCTACTACCGTACTATCAAGAGGATTAGCTGCCAAAGGTATCTATCCAGCAGTGGATCCTTTAGATTCAACGTCAACTATGCTCCAACCTCGGATTGTTGGCAAGGAACATTATGAAACTGCGCAAAGAGTTAAGCAAACTTCACAACGTTACAAAGAACTTCAAGACATTATAGCTATCCTTGGGTTGGACGAATTATCCGAAGACGATCGTTTAACCGTAGCAAGAGCACGCAAAATTGAGCGTTTCTTATCACAACCCTTCTTCGTAGCAGAAGTATTTACCGGTTCTCCAGGAAAATATGTTGGTCTAACAGAAACAATTAGGGGGTTTCAACTGATCCTTTCCGGAGAATTAGATGGTCTTCCTGAGCAGGCCTTTTATTTGGTGGGTAACATCGATGAAGCTACCGCGAAGGCTATGAACTTAGAACTTGCTCATGATTATGGTTTAACTAAAGCGATTCTT------TCTGAATCTGTGGAAAATTTAGGTTATGACAATAAATCTAGTTTACTAATTGTGAAACGTTTAATTACTCGAATGTATCAACAGAATCATTTGATTCTTTCTTTTAATGATTCTAAAAAAAAGAAATTTTGGGGGTACAAGAATCATTTTGATTCTCAAATCATATCAGAGGGATTTGCTGTCATTGTGGAAATTCCATTCTCGCGGCGATTAGTATCCTCTCTAGAAGGGAAAGAAATAGCCAAATCACATAATTTAAGATCAATTCATTCACTATTTCCATTCTTAGAGGATCAATTTTCACATTTAAATCATGTGTTAGATATACTAATACCCCATCCCATCCATCTGGAACTCTTGGTTCAAACCCTTCGCTGTTGGATACAAGATGCCGCCTCTTTGCATTTATTGCGATTCTTTTTCTACGAGTATCATAATTGGAATAGTCTTATTACT------------CAAAAAAATAAATCCATTTCGGTTTTT------------TCAAAAAAA------GAGAATCAAAGATTATTCTTGTTCCTATATAATTCTCATGTATATGAATGCGAATCCATATTTGTTTTTCTCCGCAAACAATCTTCTTATTTACGATTAACATTTTCTAGAGCCTTTCTGGAGCGAACCTATTTCTATAGAAAAATGGAGCATCTTGTAGTAGTTTTTCAAAATGATTTTCATTTTATCCTATGGTTGTTCAGGGAGCCTTTCATGCATTATGTCAGATATCGAGGAAAATCCATTCTGGCTTCAAGGGGGACCCCTCTTCTGATGAATAAATGGAACTATTACCTTGTAAATTTCTGGCAATGTAATTTTGACTTGTGGTCTCAACTGGATAGGATTTATATAACCCAATTGGCCAATCATTACTTCGATTTTCTGGACTATCTTTCAAGTGTACGACTAAATACTTTAGTAGTAAGGAGTCAAATGTTAGATAAGTCGTTTATTATGGATATTCCGATTAAGAAGTTCGATAGTATAGTCCCAATTATTCCTTTGATTGGATCATTGGCTAAAGCGAAATTTTGTAATGGATCAGGGCATCCCATTAGTAAGCCAGCTTGGACCGATTCATCAGATTCTGATATTATCGATAGATTTGGGCGGATATACAAAAATCTTTCTCATTATTACAGCGGATCTTCAAAAAAAAAGAATTTGTATCGAATAAAGTATATAATCATACCTTTCGTTCCACTTCCAGTTCCTATAGCCATAGGACTGGGACTTCTCCTTGTTCCGACGGCAACAAAAAATCTTCGGCGTGTGTGGGCTTTTCCTAGTGTTTTCTTACTAAGTATCGTTATGATTTTTTCAGCCGATCTGGCTATTCGGCAAATAAATGGTAGTCCTATCTATCAATATGTATGGTCTTGGACCATCAATAATGATTTTTCCTTAGAGTTCGGTCACTTGATCGATCCACTTACTTCTATTATGTCAATATTAATCACTACTGTTGGAATAATGGTTCTTATTTATAGTGACAATTATATGTCTCATGATCAAGGATATTTGAGATTTTTTGCTTATATGAGTTTTTCCAATGCTTCCATGTTGGGATTAGTTACTAGTTCCAATTTGATACAAATTTATATTTTTTGGGAATTGGTTGGAATGTGTTCGTATCTATTAATAGGGTTTTGGTTCACACGACCAATTGCGGCAAATGCTTGTCAAAAAGCATTTGTAACTAATCGTGTAGGCGATTTTGGTTTATTATTAGGAATCTTAGGTCTTTATTGGATAACGGGCAGTTTCGAATTTCGGGATTTATTCGAAATAGTCAATAACTTGATTGATAATAATGGGGTCAATTCTTTATTTCTTACTCTCTGTGCTTCCCTATTATTCGTCGGTGCAATTGCTAAATCCGCACAATTTCCCCTTCATGTATGGTTACCTGATGCTATGGAGGGACCCACTCCTATTTCGGCTCTTATACATGCCGCTACTATGGTAGCAGCGGGTATTTTTCTTGTCGCTCGGCTTTTTCCTCTTTTCACAATCATACCTTACACACTGAATCTAATTTCGTTGGTAGGTATAATAACAGTCCTATTAGGAGCTACTTTGGCCCTTGCTCAAAGAGATATTAAGAGAAGTTTAGCCTATTCTACAATGTCTCAATTGGGTTATATGATGTTAGCTTTAGGTATGGGGTCTTATCGAGCTGCTTTATTTCATTTGATCACTCATGCCTATTCAAAAGCATTATTATTTTTAGGATCCGGATCCATTATTCATTCAATGGAACCCATTGTTGGATATTCTCCCGATAAAAGTCAGAACATGGCTCTTATGGGCGGTTTAACAAAATATGTCCCAATTACAAAATTTGCTTTTTTATTGGGTACACTTTCTCTTTGTGGTATTCCACCTCTTGCTTGTTTTTGGTCAAAAGACGAAATTCTTAATGATAGTTGGTTGTACTCACCAATTTTCGCGATAATAGCCTGTTTCACAGCAGGATTAACCGCATTTTATATGTTTCGGGTGTATTTACTTACTTTTGAAGGGAATTTAAACATTCATTTTCAAAATTACAGTGGTAAAAAAAATAGCTCGTTCTATTCAATATCCATATGGGGTAAAAAA------GGAACAAAAATG------ATAAAGAATCAATTTCTTTTCTCAAAAATGAAT------AAAAATGAAAGGACTTCCCTTTGTTCGAAAAAGATATATCCAATTGATGGGAATGTAAGAAATATGATGCAACCTTTCATTACTATT------ACTCAGTTTGCCAATAAACAAACGTCCCTGTATCCCCATGAATCGGACAATACTATGCTCTTCTCACTTCTTGCATTGGTCTTATTGACTTTTTTTGTTGGATATATAGGAATTCCTTTT------GATCAAGAAGGAAGGGATTTTGATATATTATCAAAATGGTTAACTCCGTCGATAAATCTTTTACATACAAATTCGAACAATTCTCTGCATTGGTATGAATTTGTGACAAATGCAATTTTGTCAGTAGGTATAGCTTACTTTGGAATATTTATAGCGTCTCTTTTATATAGGCCTGTTTATTCGTCTTTCCAGAATTTTGACTTAATTAATTCATTT---------GTTAAAATGGGCCCTAAGAAATTTTTCTGGGACCAAATAATCAATGTGATATATAATTGGTCATATAATCGTGGGTACATAGATGTTTTTTATGCAACAACCTTAACTAGGGGTATAGAAGGGTTAGCTGAACTAACTCATTTTGTTGTATGGAAACCAACTAAGTGAAAACTTTCAAATTCAGAGAAACCCTGGAATTAAAAATGGGCAATCCTGAGCCAAATCCTGTTTTCAGAAAACAAAAAA-----GGGTTCAGAA------AGCGAGACTCAAAAATGGATAGG-----TGCAGAGACTCAATGGAAGCTGTTCTAACAAATGGAGTTGATTGCGTTGCATTAGTAGAGGAAT-------CCTTCTATTGAAACTCC--------------------AG-AAAGGATGAACTTA--------TCTAT-----ATACATACGTCTCCGTACTGAAATATCAAAGATTCATGATGATCCGAATCTTG--------------AAAAATGGAAGAATTTTTGT------GAATCAATTCCAA--------GTTGAAGGAAGAATCGAACATTCACTGATCAAATCAGTCACTCCAT-----AGTCTG-----ATAGATCTTTTGAAGAACTGA-------CTAATCGGACGAGAATAAAGATAGAGTCCCATTCTACATGTCAATACCGACAACAATGAAATTTATAGTAAGAGGAAAATCCGTCGACTTTAGAAATCGTGAGGGTTCAAGTCCCTCT---------ATCCCCAAT---------AAAAATAAAAGGCCCATTTTACTCCCTAACTAGTTAT--CTTTTCGGCAGCAGTTCCAAATTAGTTATGTTTCTCGTTCACTCTACTCTTT-----CACAAATGGATCGGAAGAGAAATGTTTCTC------TCTT-----ATCACAAGTATTGTGATATATACACTATACGTACAAATGAGCATC-----TATGGGCAAGGA-ATCCCAATTTGAATCATTCACAGTTCG--TATCATT----------ATTTTGAACGTCAAAACAAAAGTATTCTGTTTGA---AGATCCAAGAAATTCCAAGGACTGGGTAAGACTTTGTTTTGCAATGCTTTTTT----------------AGTCTCTTTAATTGACATAGGCCCAAGAATTGACATAGGTCCAAGCCCTCTAG-----TAGTAT------------GGGGATGATGCATCGAGAGGGG------CCGGGATAGCTCAGTTGGTAGAGCAGA---------------GGCGAGCGAACCGGGAAGAGCCCAGCTTGGGAATCGGACGACTCCGTCGTCCGAATTGTAGTCTGTAGAAGCGTCCTCAGCGACGGACCGGGTTCAAGTCCCCTGGAAGGGGGCGCCAGAGAGGGTGAGAGCCCCGTCGTGCTCGGACCCTGTCGCACCACGAGGCGCTGTCGGCGAGTCGGGTTGTTTGGGAATGCAGCCCCAATTGGGCGGTAAATTCCGTCCAAGGCTAAATACAGGCGAGAGACCGATAGCGAACAAGTACCGCGAGGGAAAGATGAAAAGGACTTTGAAAAGAGAGTCAAAGAGTGCTTGAAATTGTCGGGAGGGAAGCAGATGGGGGCCGGCGATGCGCCCCGGTCGGATGCGGAACGGTCACCAGCCGGTCCGCCAATCGACTCGGGGCGCGGACCGACGCGGATTGCGGTGGCGGCCCAAGCCCGGGTTGTTGC--TATGCCCGTGGAGACGTCATCACCGCGATCGTGGAGGGAAGCGCGCGCC-A-CTCGGCGTGCC-TTAGGCATCTGCGCGCTCTCGGCGTCGGCCTGCGGGCTCCCCATTTGGCCCGTCTTGAAACACGGACCAAGGAGTCTGACATGTGTGCGAGTCAACGGGCGAGTAAA-CCCGTAAGGCGCAAGGAAGCTGATTGGCGGGATCCCC-TAGCGGGTTGCACCGCCGACCGACCTAGACCTTCTGGGAAGGGTTCGAGTGCGAGCATACCTGTCGGGACCCGAAAGATGGTGAACTATGCCTGAGCGGGGCGAGGCCAGAGGAAACTCTGGTGGAGGCCCGCAGCGATACTGACGTGCAAATCGTTCGTCTGACTTGGGTATAGGGGCGAAAGACTAATCGAACCATCTAGTAGCTGGTTCCCTCCGAAGTTTCCCTCAGGATAGCTGGAGCTCAGGCGCGAGTTCTATCAGGTAAAGCCAATGATTAGAGGCATCGGGGGCGCAACGCCCTCGACCTATTCTCAAACTTTAAATAGGTAGGACGGCGTGGCTGCTTCGTTGAGCCACGCCAAGGAATCGAGAGCTCCAAGTGGGCCATTTTTGGTAAGCAGAACTGGCGATGCGGGATGAACCGGAAGCCGGGTTACGGTGCCCAACTGCGCGCTAACCTAGAACCCACAAAGGGTGTTGGTCGATTAAGACAGCAGGACGGTGGTCATGGAAGTCGAAATCCGCTAAGGAGTGTGTAACAACTCACCTGCCGAATCAACTAGCCCCGAAAATGGATGGCGCTGAAGCGCGCGACCCACACTCGGCCGTCGGGGCAATCGTCAGGCCCCGATGAGTAGGAGGGCGCGGCGGTAGCTGCAAAACCCTGGGCGCGATCGGTACCTGCAACA-GCAGAAAGACCTGCGAACCATTGACACCATAC-ACCCAATTACTCTCGGGCGGCTCTTGCAGCC--CCCGATTGAA--------CCAAAAACC-CCGGCGCGGCAAGCGCCAAGGAGATCGAAA---------CGG--AA---CA--CACGCG--TCTCGACGGCT-GGACCAAGGGACGATGTTGTTGGCATTCCAAATT-TTAGAACGACTCTCGGCAACGGATATCTCGGCTCTCGCATCGATGAAGAACGTAGCGAAATGCGATACTTGGTGTGAATTGCAGAATCCCGTGAACCATCGAGTCTTTGAACGCAAGTTGCGCCCGAGGCCG--CCAGGCCGAGGGCACGTCTGCCTGGGCGTCACGTGACGCGCCACACCCAACCTAGC--GTGGGAGGG-AGTGGACATTGGCTT-TCCGCGACTAGCGCACGGTCGGCTGAAATGATTCCCTAGGTGCTTGGACGATGCGTCGAGCAGCGGTGGTTGATA--AGATCAGAAGGAGCCACCCACTG---ACGCGATTGGACAAGTGCGCGGGCGAGTACCTGTTAGGT-TTAATGC----------CGTGC
	Spirospermum_penduliflorum		GGATTCAAAGCTGGTGTTAAAGATTACAAATTGAATTATTATACTCCTGAATATGAAACCAAAGATACTGATACGCTAGCAGCATTCCGAGTAACTCCTCAACCTGGAGTTCCGCCTGAAGAAGCGGGGGCTGCGGTAGCTGCCGAATCTTCTACAGGTACATGGACAACTGTGTGGACCGATGGACTTACCAGTCTTGATCGTTACAAAGGACGATGCTACCACATTGAGCCCGTTGCTGGAGAAGAAAATCAATATATTTGTTATGTAGCTTACCCCTTAGACCTTTTTGAAGAAGGTTCTGTTACTAATATGTTTACTTCCATTGTGGGTAATGTTTTTGGGTTCAAAGCGCTACGCGCTCTACGTCTGGAGGATCTGCGAGTTCCTACTGCTTATATTAAAACTTTCCAAGGCCCGCCTCACGGCATCCAAGTTGAAAGAGATAAATTGAACAAGTATGGTCGTCCCCTATTGGGATGTACTATTAAACCAAAATTGGGATTATCCGCTAAGAACTACGGTAGAGCGGTTTATGAATGTCTCCGCGGTGGACTTGATTTTACCAAGGATGATGAGAACGTGAACTCCCAACCATTTATGCGTTGGAGAGACCGTTTCCTATTTTGTGCCGAAGCACTTTTTAAAGCACAGGCCGAAACAGGTGAAATCAAAGGGCATTACTTTAATGCTACTGCAGGTACATGCGAAGAAATGATCAAAAGGGCTGTATGTGCCAGAGAGTTGGGAGTCCCTATTGTAATGCATGACTACTTAACGGGAGGATTCACTGCGAATACTAGCTTGGCTCATTATTGCCGAGATAATGGTCTACTTCTTCACATCCACCGCGCAATGCATGCAGTTATTGATAGACAGAAGAATCATGGTATGCATTTCCGTGTACTAGCTAAAGCGTTACGTATGTCCGGTGGAGATCATATTCACGCTGGTACCGTAGTAGGTAAACTGGAAGGGGAAAGAGAAATCACCTTGGGCTTTGTTGATTTATTACGCGATGATTTTATTGAAAAAGACCGCAGTCGCGGTATTTATTTCACTCAAGATTGGGTCTCTCTACCAGGTGTTCTGCCTGTGGCTTCAGGGGGTATTCACGTTTGGCATATGCCTGCTCTGACCGAGATCTTTGGAGATGATTCCGTACTACAGTTCGGTGGAGGAACTTTAGGACACCCTTGGGGAAATGCACCGGGTGCTGTAGCTAATCGAGTAGCTCTAGAAGCGTGTGTAAAAGCTCGTAATGAAGGACGTGATCTTGCTCGTGAAGGTAATGAAATTATCCGTGAGGCTAGCAAATGGAGTCCTGAACTAGCTGCTGC----------------------------------------------ATTGCGCAAATCATTGGTCCGGTACTGGATGTAGTCTTTCCACCAGGCAAGATGCCTAATATTTACAACGCTTTGGTAGTGAAAGGTCAAGATACTGTCGGCCAGCAAATTAATGTAACTTGTGAAGTACAGCAATTATTAGGAAATAATCGAGTTAGAGCTGTAGCTATGAGTGCGACGGATGGTCTGATGAGAGGAATGGAAGTGATTGACACAGGAGCTCCTCTAAGTGTTCCAGTCGGTGGAGCAACTCTCGGACGCATTTTCAACGTTCTTGGAGAACCTGTTGATAATTTAGGTCCTGTAGATAGTCGCACAACATCTCCTATTCATAGGTCTGCGCCTGCCTTTATACAGTTAGATACAAAATTATCTATTTTTGAAACAGGAATTAAAGTAGTGGATCTTTTAGCTCTTTATCGCCGCGGAGGAAAAATCGGACTATTCGGGGGAGCTGGAGTGGGTAAAACAGTGCTCATCATGGAATTGATCAACAACATTGCCAAAGCTCATGGCGGCGTATCTGTATTTGGCGGAGTTGGCGAACGTACTCGTGAAGGAAATGATCTTTACATGGAAATGAAAGAATCTGGAGTGATTAATGAACAAAATATTGTAGAATCAAAAGTAGCACTAGTCTATGGTCAGATGAATGAACCGCCGGGAGCTCGGATGAGAGTTGGTTTGACTGCCCTAACCATGGCGGAATATTTCCGGGATGTTAATGAACAAGACGTACTTCTATTTATCGACAATATTTTTCGTTTCGTCCAAGCCGGATCCGAAGTCTCCGCTTTATTAGGCAGAATGCCTTCTGCTGTAGGTTATCAACCTACTCTTAGTACAGAAATGGGTTCTTTGCAAGAAAGAATTACTTCTACCAAAGAGGGATCCATAACTTCTATTCAAGCAGTTTATGTACCTGCGGACGATTTGACCGACCCCGCCCCTGCCACGACATTTGCACATTTAGATGCTACTACCGTACTATCAAGAGGATTAGCTGCCAAAGGTATCTATCCAGCAGTGGATCCTTTAGATTCAACGTCAACTATGCTCCAACCTCGGATTGTTGGCAAGGAACATTATGAAACTGCGCAAAGAGTTAAGCAAACTTCACAACGTTACAAAGAACTTCAAGACATTATAGCTATCCTTGGGTTGGACGAATTATCCGAAGACGATCGTTTAACCGTAGCAAGAGCACGCAAAATTGAGCGTTTCTTATCACAACCCTTCTTCGTAGCAGAAGTATTTACCGGTTCTCCAGGAAAATATGTTGGTCTAACAGAAACAATTAGGGGGTTTCAACTGATCCTTTCCGGAGAATTAGATGGTCTTCCTGAGCAGGCCTTTTATTTGGTGGGTAACATCGATGAAGCTACCGCGAAGGCTATGAACTTAGAC------------------------------------------------TCTGTGGAAAATTTAGGTTATGACAATAAATCTAGTTCACTAATTGTGAAACGTTTAATTACTCGAATGTATCAACAGAATCATTTGATTCTTTCTTTTAATGATTCTAAAAAAAATAAATTTTGGGGGTACAAGAATCATTTTGATTCTCAAATCATATCAGAGGGATTTGCTGTCATTGTGGAAATTCCATTCTCGCGGCGATTAGTATCCTCTCTAGAAGGGAAAGAAATAGCCAAATCACATAATTTAAGATCAATTCATTCACTATTTCCATTCTTAGAGGATCCATTTTCACATTTAAATCATGTGTTAGATATACTAATACCCCACCCCATCCATCTGGAACTCTTGGTTCAAACCCTTCGCTGTTGGATACAAGATGCCGCCTCTTTGCATTTATTGCGATTCTTTTTCTACGAGTATCATAATTGGAATAGTCTTATTACT------------CAAAAAAAGAAATCCATTTCGGTTTTT------------TCAAAAAAA------GAGAATCAAAGATTATTCTTGTTCCTATATAATTCTCATGTATATGAATGCGAATCCATATTTGTTTTTCTCCGCAAACAATCTTCTTATTTACGATTAACATCCTCTAGAGCCTTTCTGGAGCGAACCTATTTCTATAGAAAAATGGAGCATCTTGTAGTAGTTTTTCAAAATGATTTTCATTTTATCCTATGGTTGTTCAGGGAGCCTTTCATGCATTATGTCAGATATCGAGGAAAAGCCATTCTGGCTTCAAGGGGGACCCCTCTTCTGATGAATAAATGGAACTATTACCTTGTAAATTTCTGGCAATGTAATTTTGACTTGTGGTCTCAACTGGATAGGATTTATATAACCCAATTAGCCAATCATTACTTCGATTTTCTGGACTATCTTTCAAGTGTACGACTAAATACTTTAGTAGTAAGGAGTCAAATGTTAGATAAGTCGTTTATTATGGATATTCCGATTAAGAAGTTCGATAGTATAGTCCCAATTATTCCTTTGATTGGATCATTGGCTAAAGCGAAATTTTGTAATGGATCAGGGCATCCCATTAGTAAGCCGGCTTGGACCGATTCATCCGATTCTGATATTATCGATAGGTTTGGGCGGATATACAAAAATCTTTCTCATTATTACAGCGGATCCTCAAAAAAAAAGAGTTTGTATCGAATAAAGTATATA------------------------------ATAGCCATAGGACTGGGACTTCTCCTTGTTCCGACGGCAACAAAAAATCTTCGGCGTGTGTGGGCTTTTCCTAGTGTTTTCTTACTAAGTATCGTTCTGATTTTTTCAGCCGATCTGGCTATTCGGCAAATAAATGGTAGTCCTATCTATCAATATGTATGGTCTTGGACCATCAATAATGATTTTTCCTTAGAGTTCGGTCACTTGATCGATCCACTTACTTCTATTATGTCAATATTAATCACTACTGTTGGAATAATGGTTCTTATTTATAGTGACAATTATATGTCTCATGATCAAGGATATTTGAGATTTTTTGCTTATATGAGTTTTTCCAATGCTTCCATGTTGGGATTAGTTACTAGTTCCAATTTGATACAAATTTATATTTTTTGGGAATTGGTTGGAATGTGTTCGTATCTATTAATAGGGTTTTGGTTCACACGACCAATTGCGGCAAATGCTTGTCAAAAAGCATTTGTAACTAATCGTGTAGGCGATTTTGGTTTATTATTAGGAATCTTAGGTCTTTATTGGATAACGGGCAGTTTCGAATTTCGGGATTTATTCGAAATAGTCAATAACTTGATTGATAATAATGGGGTCAATTCTTTATTTCTTACTCTCTGTGCTTCCCTATTATTCGTCGGTGCAATTGCTAAATCCGCACAATTTCCCCTTCATGTATGGTTACCTGATGCTATGGAGGGACCCACTCCTATTTCGGCTCTTATACATGCCGCTACTATGGTAGCAGCGGGGATTTTTCTTGTCGCTCGGCTTTTTCCTCTTTTCACAATCATACCTTACACACTGAATCTAATTTCGTTGGTAGGTATAATAACAGTCCTATTAGGAGCTACTTTGGCCCTTGCTCAAAGAGATATTAAGAGAAGTTTAGCCTATTCTACAATGTCTCAATTGGGTTATATGATGTTAGCTTTAGGTATGGGGTCTTATCGAGCTGCTTTATTTCATTTGATCACTCATGCCTATTCAAAAGCATTATTATTTTTAGGATCCGGATCCATTATTCATTCAATGGAACCCATTGTTGGATATTCTCCCGATAAAAGTCAGAACATGGCTCTTATGGGCGGTTTAACAAAATATGTCCCAATTACAAAATTTGCTTTTTTATTGGGTACACTTTCTCTTTGTGGTATTCCACCTCTTGCTTGTTTTTGGTCAAAAGACGAAATTCTTAATGATAGTTGGTTGTACTCACCCATTTTCGCGATAATAGCCTGTTTCACAGCAGGATTAACCGCATTTTATATGTTTCGGGTGTATTTACTTACTTTTGAAGGGAATTTAAACATTCATTTTCAAAATTACAGTGGTAAAAAAAATAGCTCGTTCTATTCAATATCCATATGGGGTAAAAAA------GGAACAAAAATG------ATAAAGAATCAATTTCTTTTCTCAAAAATGAAT------AAAAATGAAAGGACTTCCCTTTGTTCGAAAAAGATATATCCAATTGATGGGAATGTAAGAAATATGATGCAACCTTTCATTACTATT------ACTCAATTTGCCAATAAACAAACGTCCCTGTATCCCCATGAATCGGACAATACTATGCTCTTCTCACTTCTTGCATTGGTCTTATTGACTTTTTTTGTTGGATATATAGGAATTCCTTTT------GATCAAGAAGGAAGGGATTTTGATATATTATCAAAATGGTTAACTCCGTCGATAAATCTTTTACATACAAATTCGAACAATTCTCTGGATTGGTATGAATTTGTGACAAATGCAATTTTGTCAGTAGGTATAGCTTACTTTGGAATATTTATAGCGTCTCTTTTATATAGGCCTGTTTATTCATCTTTCCAGAATTTTGACTTAATTAATTCATTT---------GTTAAAATGGGCCCTAAGAAAATTTTCTGGGACCAAATAATCAATGTGATATATAATTGGTCATATAATCGTGGGTACATAGATGTTTTTTATGCAACAACCTTAACTAGGGGTATAGGAGGGTTAGCCGAACTAACTCATTTTGTTGTATGGAAACCTACTAAGTGAAAACTTTCAAATTCAGAGAAACCCTGGAATTAAAAATGGGCAATCCTGAGCCAAATCCTGTTTTCAGAAAACAAAAAA-----GGGTTCAGAA------AGCGAGACTCAAAAATGGATAGG-----TGCAGAGACTCAATGGAAGCTGTTCTAACAAATGGAGTTGATTGCGTTGTGTTAGTAGAGGAAT-------CCTTCTATTGAAACTCC--------------------AG-AAAGGATGAACTTA--------TCTAT-----ATACATACGTCTACGTACTGAAATATCAAAGATTCATGATGATCCGAATCTGT-------ATTTATGAAAAATGGAAGAATTTTTAT------GAATCAATTCCAA--------GTTGAAGGAAGAATCAAACATTCACTGATCAAATCAGTCACTCCAT-----AGTCTG-----ATAGATCTTTTGAAGAACTGA-------CTAATCGGACGAGAATAAAGATAGAGTCCCATTCTACATGTCAATACCGACAACAATGAAATTTATAGTAAGAGGAAAATCCGTCGACTTTAGAAATCGTGAGGGTTCAAGTCCCTCT---------ATCCCCAAT---------AAAAAGAAAAGGCCCATTTTACTCCCTAACTAGTTAT--CTTTTCGGCAGCAGTTCCAAATTAGCTATGTTTCTCGTTCACTCTACTCTTT-----CACAAATGGATCGGAAGAGAAATGTTTCTC------TCTT-----ATCACAAGTATTGTGATATATACACTATACGTACAAATGAGCATC-----TATGGGCAAGGA-ATCCCAATTTGAATCATTCACAGTTCG--TATCATT----------ATTTTGAACGTCAAAA-----GTATTCTGTTTGA---AGATCCAAGAAATTCCAAGGACTGGGTAAGACTTTGTTTTGCAATGCTTTTTT----------------AGTCTCTTTAATTGACATAGGCCCAAGAATTGACATAGGCCCAAGCCCTCTAG-----TAGTAT------------GGGGATGATGCATCGAGAGGGG------CCGGGATAGCTCAGTTGGTAGAGCAGA-----------------------------------------------------------------------------------------------------------------------------------------------------------------------------------------------------------------------------------------------------------------------------------------------------------------------------------------------------------------------------------------------------------------------------------------------------------------------------------------------------------------------------------------------------------------------------------------------------------------------------------------------------------------------------------------------------------------------------------------------------------------------------------------------------------------------------------------------------------------------------------------------------------------------------------------------------------------------------------------------------------------------------------------------------------------------------------------------------------------------------------------------------------------------------------------------------------------------------------------------------------------------------------------------------------------------------------------------------------------------------------------------------------TCGATACCTGCAACA-GCAGAACGACCCGCGAACCATTGACATCGCAC-AACTAGTAACTTTCGGGCGGCTCTGGCAGCC--CCCGATTGAA--------CAAAAAATC-CCGGCGCGGCATGCGCCAAGGAGATCAAAA---------TGG--AA---CG--GACACG--TCTCGATGGCT-GGACCATAGGACGATGTCGG---CATTCCGAATT-CTAGAACGACTCTCGGCAACGGATATCTCGGCTCTCGCATCGATGAAGAACGTAGCGAAATGCGATACTTGGTGTGAATTGCAGAATCCCGTGAACCATCGAGTCTTTGAACGCAAGTTGCGCCCGAGGCCA--CCAGGTCGAGGGCACGTCTGCCTGGGCGTCACGTGACGCGCCACACCCAACCCAGT--GTGGGAGGG-AGTGGAGATTGGCTT-CCCGCGACTAGTGCACGGTTGGCTGAAATGATTCCCCTTGTGCTTGGACGACGCGTCTAGCAGTGGTGGTCGATA--AGATCAGAAGGAGCCACCCACTT---ACGCGATTGGACAAGCGTGCGGGCGAGTACCTCGTACAT-TCTATGC----------CGTGC
	Strychnopsis_thouarsii			---TTCAAAGCTGGTGTTAAAGATTACAAATTGAATTATTATACTCCTGAATATGAAACCAAAGATACTGATACGCTAGCAGCATTCCGAGTAACTCCTCAACCTGGAGTTCCGCCTGAAGAAGCGGGGGCTGCGGTAGCTGCCGAATCTTCTACAGGTACATGGACAACTGTGTGGACCGATGGACTTACCAGTCTTGATCGTTACAAAGGACGATGCTACCACATTGAGCCCGTTGCTGGAGAAGAAAATCAATATATTTGTTATGTAGCTTACCCCTTAGACCTTTTTGAAGAAGGTTCTGTTACTAATATGTTTACTTCCATTGTGGGTAATGTTTTTGGGTTCAAAGCGCTACGCGCTCTACGTCTGGAGGATCTGCGAGTTCCTACTGCTTATATTAAAACTTTCCAAGGCCCGCCTCACGGCATCCAAGTTGAAAGAGATAAATTGAACAAGTATGGTCGTCCCCTATTGGGATGTACTATTAAACCAAAATTGGGATTATCCGCTAAGAACTACGGTAGAGCGGTTTATGAATGTCTCCGCGGTGGACTTGATTTTACCAAGGATGATGAGAACGTGAACTCCCAACCATTTATGCGTTGGAGAGACCGTTTCCTATTTTGTGCCGAAGCACTTTATAAAGCACAGGCCGAAACAGGTGAAATCAAAGGGCATTACTTTAATGCTACTGCAGGTACATGCGAAGAAATGATCAAAAGGGCTGTATGTGCCAGAGAGTTGGGAGTCCCTATTGTAATGCATGACTACTTAACGGGAGGATTCACTGCAAATACTAGCTTGGCTCATTATTGCCGAGATAATGGTCTACTTCTTCACATCCACCGCGCAATGCATGCAGTTATTGATAGACAGAAGAATCATGGTATGCATTTCCGTGTACTAGCTAAAGCGTTACGTATGTCCGGTGGAGATCATATTCACGCTGGTACCGTAGTAGGTAAACTGGAAGGGGAAAGAGAAATCACCTTGGGCTTTGTTGATTTATTACGCGATGATTTTATTGAAAAAGACCGCAGTCGCGGTATTTATTTCACTCAAGATTGGGTCTCTCTACCAGGTGTTCTGCCTGTGGCTTCAGGGGGTATTCACGTTTGGCATATGCCTGCTCTGACCGAGATCTTTGGAGATGATTCCGTACTACAGTTCGGTGGAGGAACTTTAGGACACCCTTGGGGAAATGCACCGGGTGCTGTAGCTAATCGAGTAGCTCTAGAAGCGTGTGTACAAGCTCGTAATGAAGGACGTGATCTTGCTCGTGAAGGTAATGAAATTATCCGTGAGGCTAGCAAATGGAGCCCTGAACTGGCTGCTGCTTGTGAGGTATGGAAGGAGATCAAATTCGAATTTGAAGCAATGGATATTGCGCAAATCATTGGTCCGGTACTGGATGTAGTCTTTCCACCAGGCAAGATGCCTAATATTTACAACGCTTTGGTAGTGAAAGGTCAAGATACTGTCGGCCAGCAAATTAATGTAACTTGTGAAGTACAGCAATTATTAGGAAATAATCGAGTTAGAGCTGTAGCTATGAGTGCGACGGATGGTCTGATGAGAGGAATGGAAGTGATTGACACAGGAGCTCCTCTAAGTGTTCCAGTCGGTGGAGCAACTCTCGGACGCATTTTCAACGTTCTTGGAGAACCTGTTGATAATTTAGGTCCTGTAGATAGTCGCACAACATCTTCTATTCATAGGTCTGCGCCTGCCTTTATACAGTTAGATACAAAATTATCTATTTTTGAAACAGGAATTAAAGTAGTGGATCTTTTAGCTCCTTATCGCCGCGGAGGAAAAATCGGACTATTCGGGGGAGCTGGAGTGGGTAAAACAGTGCTCATCATGGAATTGATCAACAACATTGCCAAAGCTCATGGCGGCGTATCTGTATTTGGCGGAGTTGGCGAACGTACTCGTGAAGGAAATGATCTTTACATGGAAATGAAAGAATCTGGAGTGATTAATGAACAAAATATTGTAGAATCAAAAGTAGCACTAGTCTATGGTCAGATGAATGAACCGCCGGGAGCTCGGATGAGAGTTGGTTTGACTGCCCTAACCATGGCGGAATATTTCCGGGATGTTAATGAACAAGACGTACTTCTATTTATCGACAATATTTTTCGTTTCGTCCAAGCCGGATCCGAAGTCTCCGCTTTATTAGGCAGAATGCCTTCTGCTGTAGGTTATCAACCTACTCTTAGTACAGAAATGGGTTCTTTGCAAGAAAGAATTACTTCTACCAAAGAGGGATCCATAACCTCTATTCAAGCAGTTTATGTACCTGCGGACGATTTGACCGACCCCGCCCCTGCCACGACATTTGCACATTTAGATGCTACTACCGTACTATCAAGAGGATTAGCTGCCAAAGGTATCTATCCAGCAGTGGATCCTTTAGATTCAACGTCAACTATGCTCCAACCTCGGATTGTTGGCAAGGAACATTATGAAACTGCGCAAAGAGTTAAGCAAACTTCACAACGTTACAAAGAACTTCAAGACATTATAGCTATCCTTGGGTTGGACGAATTATCCGAAGACGATCGTTTAACCGTAGCAAGAGCACGCAAAATTGAGCGTTTCTTATCACAACCCTTCTTCGTAGCAGAAGTATTTACCGGTTCTCCAGGAAAATATGTTGGTCTAACAGAAACAATTAGGGGGTTTCAACTGATCCTTTCCGGAGAATTAGATGGTCTTCCTGAGCAGGCCTTTTATTTGGTGGGTAACATCGATGAAGCTACCGCGAAGGCTATGAACTTAGACCTTGCTCATGATTATGGTTTAACTAAAGCGATTCTT------TCTGAATCTGTGGAAAATTTAGGTTATGACAATAAATCTAGTTCACTAATTGTGAAACGTTTAATTACTCGAATGTATCAACAGAATCATTTGATTCCTTCTTTTAATGATTCTAAAAAAAATAAATTTTGGGGGTACAAGAATCATTTTGATTCTCAAATCATATCAGAGGGATTTGCTGTCATTGTGGAAATTCCATTCTCGCGGCGATTAGTATCCTCTCTAGAAGGGAAAGAAATAGCCAAATCACATAATTTAAGATCAATTCATTCACTATTTCCATTCTTAGAGGATCCATTTTCACATTTAAATCATGTGTTAGATATACTAATACCCCACCCCATCCATCTGGAACTCTTGGTTCAAACCCTTCGCTGTTGGATACAAGATGCCGCCTCTTTGCATTTATTGCGATTCTTTTTCTACGAGTATCATAATTGGAATAGTCTTATTACT------------CAAAAAAAGAAATCCATTTCGGTTTTT------------TCAAAAAAA------GAGAATCAAAGATTATTCTTGTTCCTATATAATTCTCATGTATATGAATGCGAATCCATATTTGTTTTTCTCCGCAAACAATCTTCTTATTTACGATTAACATCCTATAGAGCCTTTCTGGAGCGAACCTATTTCTATATAAAAATGGAGCATCTTGTAGTAGTTTTTCAAAATGATTTTCATTTTATCCTATGGTTGTTCAGGGAGCCTTTCATGCATTATGTCAGATATCGAGGAAAAGCCATTCTGGCTTCAAGGGGGACCCCTCTTCTGATGAATAAATGGAACTATTACCTTGTAAATTTCTGGCAATGTAATTTTGACTTGTGGTCTCAACTGGATAGGATTTATATAACCCAATTAGCCAATCATTACTTCGATTTTCTGGACTATCTTTCAAGTGTACGACTAAATACTTTAGTAGTAAGGAGTCAAATGTTAGATAAGTCGTTTATTATGGATATTCCGATTAAGAAGTTCGATAGTATAGTCCCAATTATTCCTTTGATTGGATCATTGGCTAAAGCGAAATTTTGTAATGGATCAGGGCATCCCATTAGTAAGCCGGCTTGGGCCGATTCATCAGATTCTGATATTATCGATAGGTTTGGGCGGATATACAAAAATCTTTCTCATTATTACAGCGGATCCTCAAAAAAAAAGAGTTTGTATCGAATAAAGTATATAATCATACCTTTCGTTCCACTTCCAGTGCCTATAGCCATAGGACTGGGACTTCTCCTTGTTCCGACGGCAACAAAAAATCTTCGGCGTGTGTGGGCTTTTCCTAGTGTTTTCTTACTAAGTATCGTTATGATTTTTTCAGCCGATCTGGCTATTCGGCAAATAAATGGTAGTCCTATCTATCAATATGTATGGTCTTGGACCATCAATAATGATTTTTCCTTAGAGTTCGGTCACTTGATCGATCCACTTACTTCTATTATGTCAATATTAATCACTACTGTTGGAATAATGGTTCTTATTTATAGTGACAATTATATGTCTCATGATCAAGGATATTTGAGATTTTTTGCTTATATGAGTTTTTCCAATGCTTCCATGTTGGGATTAGTTACTAGTTCCAATTTGATACAAATTTATATTTTTTGGGAATTGGTTGGAATGTGTTCGTATCTATTAATAGGGTTTTGGTTCACACGACCAATTGCGGCAAATGCTTGTCAAAAAGCATTTGTAACTAATCGTGTAGGCGATTTTGGTTTATTATTAGGAATCTTAGGTCTTTATTGGATAACGGGCAGTTTCGAATTTCGGGATTTATTCGAAATAGTCAATAACTTGATTGATAATAATGGGGTCAATTCTTTATTTCTTACTCTCTGTGCTTCCCTATTATTCGTCGGTGCAATTGCTAAATCCGCACAATTTCCCCTTCATGTATGGTTACCTGATGCTATGGAGGGACCCACTCCTATTTCGGCTCTTATACATGCCGCTACTATGGTAGCAGCGGGGATTTTTCTTGTCGCTCGGCTTTTTCCTCTTTTCACAATCATACCTTACACACTGAATCTAATTTCGTTGGTAGGTATAATAACAGTCCTATTAGGAGCTACTTTGGCCCTTGCTCAAAGAGATATTAAGAGAAGTTTAGCCTATTCTACAATGTCTCAATTGGGTTATATGATGTTAGCTTTAGGTATGGGGTCTTATCGAGCTGCTTTATTTCATTTGATCACTCATGCCTATTCAAAAGCATTATTATTTTTAGGATCCGGATCCATTATTCATTCAATGGAACCCATTGTTGGATATTCTCCCGATAAAAGTCAGAACATGGCTCTTATGGGCGGTTTAACAAAATATGTCCCAATTACAAAATTTGCTTTTTTATTGGGTACACTTTCTCTTTGTGGTATTCCACCTCTTGCTTGTTTTTGGTCAAAAGACGAAATTCTTAATGATAGTTGGTTGTACTCACCCATTTTCGCGATAATAGCCTGTTTCACAGCAGGATTAACCGCATTTTATATGTTTCGGGTGTATTTACTTACTTTTGAAGGGAATTTAAACATTCATTTTCAAAATTACAGTGGTAAAAAAAATAGCTCGTTCTATTCAATATCCATATGGGGTAAAAAA------GGAACAAAAATG------ATAAAGAATAAATTTCTTTTCTCAAAAATGAAT------AAAAATGAAAGGACTTCCCTTTGTTCGAAAAAGATATATCCAATTGATGGGAATGTAAGAAATATGATGCAACCTTTCATTACTATT------ACTCAATTTGCCAATAAACAAACGTCCCTGTATCCCCATGAATCGGACAATACTATGCTCTTCTCACTTCTTGCATTGGTCTTATTGACTTTTTTTGTTGGATATATAGGAATTCCTTTT------GATCAAGAAGAAAGGGATTTTGATATATTATCAAAATGGTTAACTCCGTCGATAAATCTTTTACATACAAATTCGAACAATTCTCTGGATTGGTATGAATTTGTGACAAATGCAATTTTGTCAGTAGGTATAGCTTACTTTGGAATATTTATAGCGTCTCTTTTATATAGGCCTGTTTATTCATCTTTCCAGAATTTTGACTTAATTAATTCATTT---------GTTAAAATGGGCCCTAAGAAAATTTTCTGGGACCAAATAATCAATGTGATATATAATTGGTCATATAATCGTGGGTACATAGATGTTTTTTATGCAACAACCTTAACTAGGGGTATAGGAGGGTTAGCCGAACTAACTCATTTTGTTGTATGGAAACCAACTAAGTGAAAACTTTCAAATTCAGAGAAACCCTGGAATTAAAAATGGGCAATCCTGAGCCAAATCCTGTTTTCAGAAAACAAAAAA-----GGGTTCAGAA------AGCGAGACTCAAAAATGGATAGG-----TGCAGAGACTCAATGGAAGCTGTTCTAACAAATGGAGTTGATTGCGTTGCGTTAGTAGAGGAAT-------CCTTCTATTGAAACTCC--------------------AG-AAAGGATGAACTTA--------TCTAT-----ATACATACGTCTACGTACTGAAATATCAAAGATTCATGATGATCCGAATCTTG--------------AAAAATGGAAGAATTTTTAT------GAATCAATTCCAA--------GTTGAAGGAAGAATCGAACATTCACTGATCAAATCAGTCACTCCAT-----AGTCTG-----ATAGATCTTTTGAAGAACTGA-------CTAATCGGACGAGAATAAAGATAGAGTCCCATTCTACATGTCAATACCGACAACAATGAAATTTATAGTAAGAGGAAAATCCGTCGACTTTAGAAATCGTGAGGGTTCAAGTCCCTCT---------ATCCCCAAT---------AAAAAGAAAAGGCCCATTTTACTCCCTAACTAGTTAT--CTTTTCGGCAGCAGTTCCAAATTAGCTATGTTTCTCGTTCACTCTACTCTTT-----CACAAATGGATCGGAAGAGAAATGTTTCTC------TCTT-----ATCACAAGTATTGTGATATATACACTATACGTACAAATGAGCATC-----TATGGGCAAGGA-ATCCCAATTTGAATCATTCACAGTTCG--TATCATT----------ATTTTGAACGTCAAA------GTATTCTGTTTGA---AGATCCAAGAAATTCCAAGGACTGGGTAAGACTTTGTTTTGCAATGCTTTTTT----------------AGTCTCTTTAATTGACATAGGCCCAAGAATTGACATAGGCCCAAGCCCTCTAG-----TAGTAT------------GGGGATGATGCATCGAGAGGGG------CCGGGATAGCTCAGTTGGTAGAGCAGA--------TAGTAACGGCGAGCGAACCGGGAAGAGCCCAGCTTGGGAATCGGACGGCTCCGTCGTCCGAATTGTAGTCTGTAGAAGCGTCCTCAGCGACGGACCGGGTTCAAGTCCTCTGGAAGGGGGCGCCGGAGAGGGTGAGAGCCCCGTCGTGCTCGGACCCTGTCGCACCACGAGGCGCTGTCGGCGAGTCGGGTTGTTTGGGAATGCAGCCCCAATTGGGCGGTAAATTCCGTCCAAGGCTAAATACAGGTGAGAGACCGATAGCGAACAAGTACCGCGAGGGAAAGATGAAAAGGACTTTGAAAAGAGAGTCAAAGAGTGCTTGAAATTGTCGGGAGGGAAGCGGATGGGGGCCGGCGATGCGCCTCGGTCGGATGCGGAACGGTTATCAGCCGGTCCGCCAATCGACTCGGGGCGTGGACCGATGCGGATTGCGGCGGCGGCCCAAGCCCGGGTTGTTGT--TATGCCCGTGGAGACGTCGTTGCCGCGATCGTGGTGGGAAGCGCGCGCC-A-GCAGGCGTGCC-TCAGGCATCTGCGCGCTCTCGGCGTCGGCCTGCGGGCTCCCCATTCGGCCCGTCTTGAAACACGGACCAAGGAGTCTGACATGTGTGCGAGTCAACGGGCGAGTAAA-CCCGTAAGGCGCAAGGAAGCTGATTGGTGGGATCCCT-TAGCGGGCTGCACCGCCGACCGACCTAGACCTTTTGAGAAGGGTTCGAGTGTGAGCATACCTGTCGGGACCCGAAAGATGGTGAACTATGCCTGAGCGGGGCGAGGCCAGAGGAAACTCTGGTGGAGGCCCGCAGCGATACTGACGTGCAAATCGTTCGTCTGACTTGGGTATAGGGGCGAAAGACTAATCGAACCATCTAGTAGCTGGTTCCCTCCGAAGTTTCCCTCAGGATAGCTGGAGCCCGGGTGCGAGTTCTATCGGGTAAAGCCAATGATTAGAGGCATCGGGGGCGCAACGCCCTCGACCTATTCTCAAACTTTAAATAGGTAGGACGGCGCGGCTGCTTCGTTGAGCCGCGCCAAGGAATCGAGAGCTCCAAGTGGGCCATTTTTGGTAAGCAGAACTGGCGATGCGGGATGAACCGGAAGCCGGGTTACGGTGCCCAACTGCGCGCTAACCTAGAACCCACAAAGGGTGTTGGTCGATTAAGACAGCAGGACGGTGGTCATGGAAGTCGAAATCCGCTAAGGAGTGTGTAACAACTCACCTGCCGAATCAACTAGCCCCGAAAATGGATGGCGCTGAAGCGCGCGACCCACACTCGGCCGTCGGGGCAATCGTCAGGCCCCGATGAGTAGGAGGGCGCGGCGGTAGCTGCAAAACCCTGGGCGCGATCAATACCTGCAACA-GCAGAACGACCTGGGAACCATTGACATCGTAC-AACTAGTAACTCTCGGGCGGCTCTTGCAGCC--CCTGATTGAA--------AAAAAAACC-CCGGCGCGGCATGCGCCAAGGAGATCAAAA---------TGG--AA---CG--GACACG--TCCTGATGGCT-GGACCACGGGATGATGTTGG---CATTCCGAATT-CTAGAACGACTCTCGACAACGGATATCTCGGCTCTCGCATCGATGAAGAACGTAGCGAAATGCGATACTTGGTGTGAATTGCAGAATCCCGTGAACCATCGAGTCTTTGAACGCAAGTTGCGCCCAAGGCCA--CCAGGTCGAGGGCACGTCTGCCTGGGCGTCACGTGACGCGCCACACCCAACCCAGT--GTGGGAGGG-AGTGGAGATTGGCTT-CCCGCGACTAGTGCACGGTTGGCTGAAATAATTCCCCTTGTGCTTGGACGACGCGTTTAGCAGTGGTGGTTGATA--AGATCAGAAGGAGCCACCCACTG---ACGCAATTGGACAAGCGCGCGGGCGAGTACCTCGTATGT-TCTATGC----------CGTGC
	Albertisia_porcata				---TTCAAAGCTGGTGTTAAAGATTACAAATTGACTTATTATACTCCTGAATATGAAACCAAAGATACTGATACGCTAGCAGCATTCCGAGTAACTCCTCAACCTGGAGTTCCGCCTGAAGAAGCGGGGGCTGCGGTAGCTGCCGAATCTTCTACAGGTACATGGACAACTGTGTGGACCGATGGACTTACCAGTCTTGATCGTTACAAAGGACGATGCTACGACATTGAGCCCGTTGCTGGAGAAGAAAATCAATATATTTGTTATGTAGCTTACCCCTTAGACCTTTTTGAAGAAGGTTCTGTTACTAATATGTTTACTTCCATTGTGGGTAATGTTTTTGGGTTCAAAGCGCTACGCGCTCTACGTCTGGAGGATCTGCGAATTCCTACTGCTTATATTAAAACTTTCCAAGGCCCGCCTCACGGCATCCAAGTTGAGAGAGATAAATTGAACAAGTATGGTCGTCCCCTATTGGGATGTACTATTAAACCAAAATTGGGATTATCCGCTAAGAACTACGGTAGAGCGGTTTATGAATGTCTCCGCGGTGGACTTGATTTTACCAAGGATGATGAGAACGTGAACTCCCAACCATTTATGCGTTGGAGAGACCGTTTCGTATTTTGTGCCGAAGCACTTTATAAAGCACAGGCCGAAACAGGTGAAATCAAAGGGCATTACTTGAATGCTACTGCAGGTACATGCGAAGAAATGATCAAAAGGGCTGTATTCGCCAGAGAGTTGGGAGTCCCTATTGTAATGCATGACTACTTAACGGGAGGATTCACTGCGAATACTAGCTTGGCTCATTATTGCCGAGATAATGGTCTACTTCTTCACATCCACCGCGCAATGCATGCAGTTATTGATAGACAGAAGAATCATGGTATGCATTTCCGTGTACTAGCTAAAGCGTTACGTATGTCCGGTGGAGATCATATTCACGCTGGTACCGTAGTAGGTAAACTGGAAGGGGAAAGAGAAATCACCTTGGGCTTTGTTGATTTATTACGCGATGATTTTATTGAAAAAGACCGCAGTCGCGGTATTTATTTCACTCAAGATTGGGTCTCTCTACCAGGTGTTCTTCCTGTGGCTTCAGGGGGTATTCACGTTTGGCATATGCCTGCTCTGACCGAGATCTTTGGAGATGATTCCGTACTACAGTTCGGTGGAGGAACTTTAGGACACCCTTGGGGAAATGCACCGGGTGCTGTAGCTAATCGAGTAGCTCTAGAAGCGTGTGTACAAGCTCGTAATGAAGGACGTGATCTTGCTCGTGAAGGTAATGAAATTATCCGTGAGGCTAGCAAATGGAGCCCTGAACTGGCTGCTGCTTGTGAGGTATGGAAGGAGATCAAATTCGAATTTGCAGCAGTGGATATTGCGCAAATCATTGGTCCGGTACTGGATGTAGTCTTTCCACCAGGCAAGATGCCTAATATTTACAACGCTTTGGTAGTGAAAGGTCAAGATACTGTCGGCCAGCAAATTAATGTAACTTGTGAAGTACAGCAATTATTAGGAAATAATCGAGTTAGAGCTGTAGCTATGAGTGCGACGGATGGTCTGACGAGAGGAATGGAAGTGATTGACACAGGAGCTCCTCTAAGTGTTCCAGTCGGTGGAGCAACTCTCGGACGAATTTTCAACGTTCTTGGAGAACCTGTTGATAATTTAGGTCCTGTAGATAGTCGCACAACATCTCCTATTCATAGGTCTGCGCCTGCCTTTATACAGTTAGATACAAAATTATCTATTTTTGAAACAGGAATTAAAGTAGTGGATCTTTTAGCTCCTTATCGCCGTGGAGGAAAAATCGGACTATTCGGGGGAGCTGGAGTGGGTAAAACAGTGCTCATCATGGAATTGATCAACAACATTGCCAAAGCTCATGGCGGCGTATCTGTATTTGGCGGAGTTGGCGAACGTACTCGTGAAGGAAATGATCTTTACATGGAAATGAAAGAATCTGGAGTGATTAATGAACAAAATATTGTAGAATCAAAAGTAGCACTAGTCTATGGTCAGATGAATGAACCGCCGGGAGCTCGGATGAGAGTTGGTTTGACTGCCCTAACCATGGCGGAATATTTCCGGGATGTTAATGAACAAGACGTACTTCTATTTATCGACAATATTTTTCGTTTCGTCCAAGCCGGATCCGAAGTCTCCGCTTTATTAGGCAGAATGCCTTCTGCTGTGGGTTATCAACCTACTCTTAGTACAGAAATGGGTTCTTTGCAAGAAAGAATTACTTCTACCAAAGAGGGATCCATAACTTCTATTCAAGCGGTTTATGTACCTGCGGACGATTTGACCGACCCCGCCCCTGCCACGACATTTGCACATTTAGATGCTACTACCGTACTATCAAGAGGACTAGCTGCCAAAGGTATATATCCAGCAGTAGATCCTTTAGATTCAACGTCAACTATGCTCCAACCTCGGATTGTTGGCAAGGAACATTATGAAACTGCGCAAAGAGTTAAGCAAACTTTACAACGTTACAAAGAACTTCAAGACATTATAGCTATCCTTGGGTTGGACGAATTGTCCGAAGAGGATCGTTTAACCGTAGCAAGAGCACGCAAAATTGAGCGTTTCTTATCACAACCCTTCTTCGTAGCAGAAGTATTTACCGGTTCTCCAGGAAAATATGTTGGTCTAACAGAAACAATTAGGGGGTTTCAACTGATCCTTTCCGGAGAATTAGATGGTCTTCCTGAGCAGGCCTTTTATTTGGTGGGTAACATCGATGAAGCTACCGCGAAGGCTATAAACTTAGACCTTGCTCATGATTATTGTTTAACTAAAGCGATTCTT------TATGAATCTGTGGAAAATTTAGGTTATGACAATAAATCTAGTTCACTAATTGTGAAACGTTTAATTACTCGAATGTATCAACAGAATCATTTGATTCCTTCTTTTAATGATTCTAAAAAAATTAAATTTTGGGGGTACAAGAATCATTTTGATTCTCAAATCATATCAGAGGGATTTGCCATCATTGTGGAAATTCCATTCTCGCGGCGATTAGTATCCTCTCTAGAAGGGAGAGAAATAGCCAAATCACATAATTTAAGATCAATTCATTCACTATTTCCATTCTTAGAGGATCATTTTTCACATTTAAATCATGTGTTAGATATACTAATACCCCACCCCATCCATCTGGAACTCTTGGTTCAAACCCTTCGCTCTTGGATCCAAGATGCCGCCTCTTTGCATTTATTGCGATTCTTTTTCTACGAGTATCATAATTGGAATAGTCTTATTACT------------CAAAAAAATAAATCCATTTCGGTTTTT------------TCAAAAAAA------GAGAATCAAAGATTATTCTTGTTCCTATATAATTCTCATGTATATGAATGCGAATCCATATTTGTTTTTCTCCGCAAACAATCTTCTTATTTACGATTAACATCTTCTAGAGCCTTTCTGGAGCGAACCCATTTCTATAGAAAAATGGAGCATCTTGTAGTAGTTTTTCAAAATGATTTTCATTTTATCCTATGGTTGTTCAGGGAGCCTTTCATGCATTATGTCAGATATCGAGGAAAATCCATTCTGGCTTCAAGGGGGACCCCTCTTCTGATGAATAAATGGAACTATTACCTTGTAAATTTCTGGCAATGTAATTTTGACTTGTGGTCTCAACTGGATAGGATTTATATAACCCAATTAGCCAATCATTACTTCGATTTTCTGGACTATCTCTCAAGTGTACGACTAAATACTTCAGTAGTAAGGAGTCAAATGTTAGATAAGTCATTTATTATGGATATTCCGATTAAGAAGTTCGATAGTATAGTCCCAATTATTCCTTTGATTGGATCATTGGCTAAAGCGAAATTCTGTAATGTATTAGGGCATCCCATTAGTAAGCCGGCTCGGACCGATTCATCAGATTCTGATATTATCGATAGATTTGGACGGATATACAAAAATCTTTCTCATTATTACAGCGGATCCTCAAAAAAAAAGAGTTTGTATCGAATAAAGTATATAATCATACCTTTCGTTCCACTTCCAGTTCCTATAGCCATAGGACTGGGACTTCTCCTTGTTCCGACGGCAACAAAAAATCTTCGGCGTGTGTGGGCTTTTCCTAGTGTTTTCTTATTAAGTATCGTTATGATTTTTTCAGCCGATCTGGCTATTCGGCAAATAAATGGTAGTCCTATCTATCAATATATATGGTCTTGGACCATCAATAATGATTTTTCCTTAGAGTTTGGTCACTTGATCGATCCACTTACTTCTATTATGTTAATATTAATCACTACTGTTGGAATAATGGTTCTTATTTATAGTGACAATTATATGTCTCATGATCAAGGATATTTGAGATTTTTTGCTTATATGAGTTTTTTCAATGCTTCCATGTTGGGATTAGTTACTAGTTCCAATTTGATACAAATTTATATTTTTGGGGAATTGGTTGGAATGTGTTCATATCTATTAATAGGGTTTTGGTTCACACGACCAATTGCGGCAAATGCTTGTCAAAAAGCATTTGTAACTAATCGTGTAGGTGATTTTGGTTTATTATTAGGAATCTTAGGCCTTTATTGGATAACGGGCAGTTTCGAATTTCGGGATTTATTCGAAATAGTCAATAACTTGATTGATAATAATGGGGTCAATTCTTTATTTCTTACTCTCTGTGCTTCCCTATTATTCGTTGGTGCAATTGCTAAATCCGCACAATTTCCCCTTCATGTGTGGTTACCTGATGCTATGGAGGGACCCACTCCCATTTCGGCTCTTATACATGCCGCTACTATGGTAGCAGCGGGGATTTTTCTTGTCGCTCGACTTTTTCCTCTTTTCACAATCATACCTTACACGCTGAATCTAATTTCTTTGGTAGGTATAATAACAGTCCTATTAGGAGCTACTTTAGCCCTTGCTCAAAGAGATATTAAAAGAAGTTTAGCCTATTCTACAATGTCTCAATTGGGTTATATGATGTTAGCTTTAGGTATGGGGTCTTATCGAGCTGCTTTATTTCATTTGATCACTCATGCCTATTCAAAAGCATTATTATTTTTAGGATCCGGATCCATTATTCATTCAATGGAACCCATTGTTGGATATTCTCCCGATAAAAGTCAGAACATGGCTCTTATGGGCGGTTTAACAAAATATGTCCCAATTACAAAATTTGCTTTTTTTTTGGGTACACTTTCTCTTTGTGGTATTCCACCTCTTGCTTGTTTTTGGTCAAAAGACGAAATTCTTAATGATAGTTGGTTGTACTCACCAATTTTCGCGATAATAGCCTGTTTCACAGCAGGATTAACTGCTTTTTATATGTTTCGGGTGTATTTACTTACTTTTGAAGGGAATTTAAACATTCATTTTCAAAATTACAGTGGCAAAAAAAATAGTTCGTTCTATTCAATATCCATATGGGGTAAAAAA------GGAACAAAAACG------ATAAAGAATAAATTTCTTTCCTCAAAAATGAAT------AAAAATGAAAGGACTTCCCTTTGTTCGAAAAAGACATATCCAATTGATGGGAATGTAAGAAATATGATGCAACCTTTCATTACTATT------ACTCAGTTTGCCAATAAACAAACGTCCCTGTATCCCCATGAATCGGACAATACTATGCTCTTATCACTTCTTGCATTAGTCTTATTTACTTTTTTTGTTGGATATATAGGAATTCCTTTT------GATCAAGAAGGAAGGGATTTTGATATATTATCAAAATGGTTAACTCCGTCGATAAACCTTTTACATACAAATTCGAATAATTCTCTGGATTGGTATGAATTTGTGACAAATGCAATTTTGTCAGTAAGTATAGCTTACTTTGGAATATTTATAGCGTCTCTTTTATATAGGCCTGTTTATTCATCTTTCCAGAATTTGGACTTAATTAATTCATTT---------GTTAAAATGGGACCTAATAGAATTTTCTGGGACCAAATAATCAATGTGATATATAATTGGTCATATAATCGTGGATACATCGATGTTTTTTATGCAACAACCTTAACTAGGGGTATAGGAGGGTTAGCTGAACTAACTCATTTTGTTGTATGGAAACTTACTAAGTGAAAACTTTCAAATTCAGAGAAACCCTGGAATTAAAAATGGGCAATCCTGAGCCAAATCCTGTTTTCAGAAAACAAAAAA-----GGGTTCAGAA------AGCGAGACTCAAAAATGGATAGG-----TGCAGAGACTCAATGGAAGCTGTTCTAACAAATGGAGTTGATTGCGTTGCGTTAGTAGAGGAAT-------CCTTCTATTGAAATTCC--------------------AG-AAAGGATGAACTTA--------TCTAT-----ATACATGCGTCTACGTACTGAAATATCAAAGATTCATGATGATCCGAATCTGT-------ATTTATGAAAAATGGAAGAATTTTTGT------GAATAAATTCCAA--------GTTGAAGGAGGAATCGAACATTCACTGATTAAATCAGTCACTCCAT-----AGTCTG-----ATAGATCTTTTGAAGAACTGA-------CTAATCGGACGAGAATAAAGATAGAGTCCCATTCTACATGTCAATGCCGACAACAATGAAATTTATAGTAAGAGGAAAATCCGTCGACTTTAGAAATCGTGAGGGTTCAAGTCCCTCT---------ATCCCCAAT---------AAAAATAAAAGGCCCATTTTACTCCCTAACTAGTTAT--CTTTTCGGCAGCAGTTCCAAATTAGCTATGTTTCTCGTTCACTCTACTCTTT-----CACAAATGGATCGGAAGAGAAATGTTTCTC------TCTT-----ATCACAAGTATTGTGATATATACACTATACGTACAAATGAGCATC-----TATGGGCAAGGA-ATCCCAATTTGAATCATTTACAGTCCG--TATCATT----------ATTTTGAACGTAAAAA-----GTATTCTGTTTGA---AGATCCAAGAAATTCCAAGGACTGGGTAAGACTTTGTTTTGTAATGCTTTTTT----------------AGTCTCTTTAATTGACATAGGCCCAAGAATTGACATAGGCCCAAGCCCTCTAG-----TAGTAT------------GGGGATGATGCATCGAGAGGGG------CCGGGATAGCTCAGTTGGTAGAGCAGA-----------------------------------------------------------------------------------------------------ACCGGGTTCAAGTCCCCTGGAAGGGGGCGCCAGAGAGGGTGAGAGCCCCGTCGTGCTCGGACCCTGTCGCACCACGAGGCGCTGTCGGCGAGTCGGGTTGTTTGGGAATGCAGCCCCAATTGGGCGGTAAATTCCGTCCAAGGCTAAATACGGGCGAGAGACCGATAGCGAACAAGTACCGCGAGGGAAAGATGAAAAGGACTTTGAAAAGAGAGTCAAAGAGTGCTTGAAATTGTCGGGAGGGAAGCGGATGGGGGCCGGCGATGCGCCCCGGTCGGATGCGGAACGGCCACCAGCCGGTCCGCCAATCGGCTCGGGGCGTGGACCGACGCGGATTGCGGCGGCGGCCCAAGCCCGGGTTGTTGT--CATGCCCGTGGAGACGTCGTTGCCGCGATCGTGGAGGGAAGCGCGCGCC-T-CCGGGCGTGCC-TCCGGCATCTGCGCGCTCTCGGCGTCGGCCTGCGGGCTCCCCATTCGGCCCGTCTTGAAACACGGACCAAGGAGTCTGACATGTGTGCGAGTCAACGGGCGAGTAAA-CCCGTAAGGCGCAAGGAAGCTGATTGGCGGGATCCCC-CAGCGGGTTGCACCGCCGACCGACCTAGACCTTCTGAGAAGGGTTCGAGTGCGAGCATACCTGTCGGGACCCGAAAGATGGTGAACTATGCCTGAGCGGGGCGAGGCCAGAGGAAACTCTGGTGGAGGCCCGCAGCGATACTGACGTGCAAATCGTTCGTCTGACTTGGGTATAGGGGCGAAAGACTAATCGAACCATCTAGTAGCTGGTTCCCTCCGAAGTTTCCCTCAGGATAGCTGGAGCCCGGGCGCGAGTTCTATCGGGTAAAGCCAATGATTAGAGGCATCGGGGGCGCAACGCCCTCGACCTATTCTCAAACTTTAAATAGGTAGGACGGCGCGGCTGCTTCGTTGAGCCGCGCCARGGAATCGAGAGCTCCAAGTGGGCCATTTTTGGTAAGCAGAACTGGCGATGCGGGATGAACCGGAAGCCGGGTTACGGTGCCCAACTGCGCGCTAACCTAGAACC-----------------------------------------------------------------------------------------------------------------------------------------------------------------------------------------------------------------------------------------------------------------------------------------------------------------------------------------------------------------------------------------------------------------------------------------------------------------------------------------------------------------------------------------------------------------------------------------------------------------------------------------------------------------------------------------------------------------------------------------------------------------------------------------------------------------------------------------
[truncated: 240,594 more chars]
